# Supplementary material for: Exploring the molecular mechanism of Xuebifang in the treatment of diabetic peripheral neuropathy based on bioinformatics and network pharmacology
Source: Front Endocrinol (Lausanne). 2024 Feb 8;15:1275816. doi: 10.3389/fendo.2024.1275816 (PMC10881818; doi:10.3389/fendo.2024.1275816)
Supplement: Supplementary file 1 [file Table_1.xlsx]

## Sheet: Sheet2
Table 1 The Main Active Components in XBF
MOL ID	Molecule name	CAS	OB	DL	Origin herb	SMILES
MOL001918	paeoniflorgenone	80454-42-8	87.59	0.37	BS	CC12CC(=O)C3CC1(OC(C3COC(=O)C4=CC=CC=C4)O2)O
MOL001919	(3S,5R,8R,9R,10S,14S)-3,17-dihydroxy-4,4,8,10,14-pentamethyl-2,3,5,6,7,9-hexahydro-1H-cyclopenta[a]phenanthrene-15,16-dione	139954-00-0	43.56	0.53	BS	CC1(C2CCC3(C(C2(CCC1O)C)C=CC4=C(C(=O)C(=O)C43C)O)C)C
MOL001924	paeoniflorin	23180-57-6	53.87	0.79	BS	CC12CC3(C4CC1(C4(C(O2)O3)COC(=O)C5=CC=CC=C5)OC6C(C(C(C(O6)CO)O)O)O)O
MOL000211	Mairin	472-15-1	55.38	0.78	HQ, BS, GC	CC(=C)C1CCC2(C1C3CCC4C5(CCC(C(C5CCC4(C3(CC2)C)C)(C)C)O)C)C(=O)O
MOL000358	beta-sitosterol	83-46-5	36.91	0.75	JXT, BS, GZ	CCC(CCC(C)C1CCC2C1(CCC3C2CC=C4C3(CCC(C4)O)C)C)C(C)C
MOL000359	sitosterol	0	36.91	0.75	BS	CCC(CCC(C)C1CCC2C1(CCC3C2CC=C4C3(CCC(C4)O)C)C)C(C)C
MOL000422	kaempferol	520-18-3	41.88	0.24	HQ, BS, GC	C1=CC(=CC=C1C2=C(C(=O)C3=C(C=C(C=C3O2)O)O)O)O
MOL000492	(+)-catechin	154-23-4	54.83	0.24	JXT, BS, GZ	C1C(C(OC2=CC(=CC(=C21)O)O)C3=CC(=C(C=C3)O)O)O
MOL001484	Inermine	2035-15-6	75.18	0.54	GC	C1C2C(C3=C(O1)C=C(C=C3)O)OC4=CC5=C(C=C24)OCO5
MOL001792	DFV	578-86-9	32.76	0.18	GC	C1C(OC2=C(C1=O)C=CC(=C2)O)C3=CC=C(C=C3)O
MOL002311	Glycyrol	23013-84-5	90.78	0.67	GC	CC(=CCC1=C(C2=C(C=C1O)OC(=O)C3=C2OC4=C3C=CC(=C4)O)OC)C
MOL000239	Jaranol	3301-49-3	50.83	0.29	HQ, GC	COC1=CC(=C2C(=C1)OC(=C(C2=O)OC)C3=CC=C(C=C3)O)O
MOL002565	Medicarpin	32383-76-9	49.22	0.34	GC	COC1=CC2=C(C=C1)C3COC4=C(C3O2)C=CC(=C4)O
MOL000354	isorhamnetin	480-19-3	49.6	0.31	HQ, GC	COC1=C(C=CC(=C1)C2=C(C(=O)C3=C(C=C(C=C3O2)O)O)O)O
MOL003656	Lupiwighteone	104691-86-3	51.64	0.37	GC	CC(=CCC1=C2C(=C(C=C1O)O)C(=O)C(=CO2)C3=CC=C(C=C3)O)C
MOL003896	7-Methoxy-2-methyl isoflavone	19725-44-1	42.56	0.2	GC	CC1=C(C(=O)C2=C(O1)C=C(C=C2)OC)C3=CC=CC=C3
MOL000392	formononetin	485-72-3	69.67	0.21	HQ, JXT, GC	COC1=CC=C(C=C1)C2=COC3=C(C2=O)C=CC(=C3)O
MOL000417	Calycosin	20575-57-9	47.75	0.24	HQ, JXT, GC	COC1=C(C=C(C=C1)C2=COC3=C(C2=O)C=CC(=C3)O)O
MOL004328	naringenin	67604-48-2	59.29	0.21	GC	C1C(OC2=CC(=CC(=C2C1=O)O)O)C3=CC=C(C=C3)O
MOL004805	(2S)-2-[4-hydroxy-3-(3-methylbut-2-enyl)phenyl]-8,8-dimethyl-2,3-dihydropyrano[2,3-f]chromen-4-one	157414-03-4	31.79	0.72	GC	CC(=CCC1=C(C=CC(=C1)C2CC(=O)C3=C(O2)C4=C(C=C3)OC(C=C4)(C)C)O)C
MOL004806	euchrenone	0	30.29	0.57	GC	0
MOL004808	glyasperin B	142488-54-8	65.22	0.44	GC	CC(=CCC1=C(C=C2C(=C1O)C(=O)C(CO2)C3=C(C=C(C=C3)O)O)OC)C
MOL004810	glyasperin F	145382-61-2	75.84	0.54	GC	CC1(C=CC2=C(C=CC(=C2O1)C3COC4=CC(=CC(=C4C3=O)O)O)O)C
MOL004811	Glyasperin C	142474-53-1	45.56	0.4	GC	CC(=CCC1=C(C2=C(C=C1O)OCC(C2)C3=C(C=C(C=C3)O)O)OC)C
MOL004814	Isotrifoliol	329319-08-6	31.94	0.42	GC	COC1=CC(=CC2=C1C3=C(C4=C(O3)C=C(C=C4)O)C(=O)O2)O
MOL004815	(E)-1-(2,4-dihydroxyphenyl)-3-(2,2-dimethylchromen-6-yl)prop-2-en-1-one	0	39.62	0.35	GC	CC1(C=CC2=C(O1)C=CC(=C2)C=CC(=O)C3=C(C=C(C=C3)O)O)C
MOL004820	kanzonols W	184584-82-5	50.48	0.52	GC	CC1(C=CC2=C(O1)C=CC3=C2OC(=O)C(=C3)C4=C(C=C(C=C4)O)O)C
MOL004824	(2S)-6-(2,4-dihydroxyphenyl)-2-(2-hydroxypropan-2-yl)-4-methoxy-2,3-dihydrofuro[3,2-g]chromen-7-one	0	60.25	0.63	GC	CC(C)(C1CC2=C(O1)C=C3C(=C2OC)C=C(C(=O)O3)C4=C(C=C(C=C4)O)O)O
MOL004827	Semilicoisoflavone B	129280-33-7	48.78	0.55	GC	CC1(C=CC2=C(O1)C(=CC(=C2)C3=COC4=CC(=CC(=C4C3=O)O)O)O)C
MOL004828	Glepidotin A	42193-83-9	44.72	0.35	GC	CC(=CCC1=C2C(=C(C=C1O)O)C(=O)C(=C(O2)C3=CC=CC=C3)O)C
MOL004829	Glepidotin B	87440-56-0	64.46	0.34	GC	CC(=CCC1=C2C(=C(C=C1O)O)C(=O)C(C(O2)C3=CC=CC=C3)O)C
MOL004833	Phaseolinisoflavan	40323-57-7	32.01	0.45	GC	CC1(C=CC2=C(O1)C=CC(=C2O)C3CC4=C(C=C(C=C4)O)OC3)C
MOL004835	Glypallichalcone	146763-58-8	61.6	0.19	GC	COC1=CC=C(C=C1)C(=O)C=CC2=C(C=C(C=C2)O)OC
MOL004838	8-(6-hydroxy-2-benzofuranyl)-2,2-dimethyl-5-chromenol	178330-48-8	58.44	0.38	GC	CC1(C=CC2=C(C=CC(=C2O1)C3=CC4=C(O3)C=C(C=C4)O)O)C
MOL004841	Licochalcone B	58749-23-8	76.76	0.19	GC	COC1=C(C=CC(=C1O)O)C=CC(=O)C2=CC=C(C=C2)O
MOL004848	licochalcone G	0	49.25	0.32	GC	CC(C)(C=C)C1=C(C=C(C(=C1)C=CC(=O)C2=C(C=C(C=C2)O)O)OC)O
MOL004849	3-(2,4-dihydroxyphenyl)-8-(1,1-dimethylprop-2-enyl)-7-hydroxy-5-methoxy-coumarin	125709-31-1	59.62	0.43	GC	CC(C)(C=C)C1=C2C(=C(C=C1O)OC)C=C(C(=O)O2)C3=C(C=C(C=C3)O)O
MOL004855	Licoricone	51847-92-8	63.58	0.47	GC	CC(=CCC1=C(C=C(C(=C1OC)C2=COC3=C(C2=O)C=CC(=C3)O)O)OC)C
MOL004856	Gancaonin A	27762-99-8	51.08	0.4	GC	CC(=CCC1=C(C2=C(C=C1O)OC=C(C2=O)C3=CC=C(C=C3)OC)O)C
MOL004857	Gancaonin B	124596-86-7	48.79	0.45	GC	CC(=CCC1=C(C2=C(C=C1O)OC=C(C2=O)C3=CC(=C(C=C3)OC)O)O)C
MOL004863	3-(3,4-dihydroxyphenyl)-5,7-dihydroxy-8-(3-methylbut-2-enyl)chromone	129145-50-2	66.37	0.41	GC	CC(=CCC1=C2C(=C(C=C1O)O)C(=O)C(=CO2)C3=CC(=C(C=C3)O)O)C
MOL004864	5,7-dihydroxy-3-(4-methoxyphenyl)-8-(3-methylbut-2-enyl)chromone	129145-51-3	30.49	0.41	GC	CC(=CCC1=C2C(=C(C=C1O)O)C(=O)C(=CO2)C3=CC=C(C=C3)OC)C
MOL004866	2-(3,4-dihydroxyphenyl)-5,7-dihydroxy-6-(3-methylbut-2-enyl)chromone	129145-53-5	44.15	0.41	GC	CC(=CCC1=C(C2=C(C=C1O)OC(=CC2=O)C3=CC(=C(C=C3)O)O)O)C
MOL004879	Glycyrin	66056-18-6	52.61	0.47	GC	CC(=CCC1=C(C=C2C(=C1OC)C=C(C(=O)O2)C3=C(C=C(C=C3)O)O)OC)C
MOL004882	Licocoumarone	118524-14-4	33.21	0.36	GC	CC(=CCC1=C(C2=C(C=C1O)OC(=C2)C3=C(C=C(C=C3)O)O)OC)C
MOL004883	Licoisoflavone	66056-19-7	41.61	0.42	GC	CC(=CCC1=C(C=CC(=C1O)C2=COC3=CC(=CC(=C3C2=O)O)O)O)C
MOL004884	Licoisoflavone B	66056-30-2	38.93	0.55	GC	CC1(C=CC2=C(O1)C=CC(=C2O)C3=COC4=CC(=CC(=C4C3=O)O)O)C
MOL004885	licoisoflavanone	66067-26-3	52.47	0.54	GC	CC1(C=CC2=C(O1)C=CC(=C2O)C3COC4=CC(=CC(=C4C3=O)O)O)C
MOL004891	shinpterocarpin	157414-04-5	80.3	0.73	GC	CC1(C=CC2=C(O1)C=CC3=C2OCC4C3OC5=C4C=CC(=C5)O)C
MOL004898	(E)-3-[3,4-dihydroxy-5-(3-methylbut-2-enyl)phenyl]-1-(2,4-dihydroxyphenyl)prop-2-en-1-one	0	46.27	0.31	GC	CC(=CCC1=C(C(=CC(=C1)C=CC(=O)C2=C(C=C(C=C2)O)O)O)O)C
MOL004903	liquiritin	551-15-5	65.69	0.74	GC	C1C(OC2=C(C1=O)C=CC(=C2)O)C3=CC=C(C=C3)OC4C(C(C(C(O4)CO)O)O)O
MOL004904	licopyranocoumarin	117038-80-9	80.36	0.65	GC	CC1(CCC2=C(O1)C=C3C(=C2OC)C=C(C(=O)O3)C4=C(C=C(C=C4)O)O)CO
MOL004907	Glyzaglabrin	0	61.07	0.35	GC	C1OC2=C(O1)C(=C(C=C2)C3=COC4=C(C3=O)C=CC(=C4)O)O
MOL004908	Glabridin	59870-68-7	53.25	0.47	GC	CC1(C=CC2=C(O1)C=CC3=C2OCC(C3)C4=C(C=C(C=C4)O)O)C
MOL004910	Glabranin	41983-91-9	52.9	0.31	GC	CC(=CCC1=C2C(=C(C=C1O)O)C(=O)CC(O2)C3=CC=CC=C3)C
MOL004911	Glabrene	60008-03-9	46.27	0.44	GC	CC1(C=CC2=C(C=CC(=C2O1)C3=CC4=C(C=C(C=C4)O)OC3)O)C
MOL004912	Glabrone	60008-02-8	52.51	0.5	GC	CC1(C=CC2=C(O1)C=CC(=C2O)C3=COC4=C(C3=O)C=CC(=C4)O)C
MOL004913	1,3-dihydroxy-9-methoxy-6-benzofurano[3,2-c]chromenone	0	48.14	0.43	GC	COC1=CC2=C(C=C1)C3=C(O2)C4=C(C=C(C=C4OC3=O)O)O
MOL004914	1,3-dihydroxy-8,9-dimethoxy-6-benzofurano[3,2-c]chromenone	0	62.9	0.53	GC	COC1=C(C=C2C(=C1)C3=C(O2)C4=C(C=C(C=C4OC3=O)O)O)OC
MOL004915	Eurycarpin A	166547-20-2	43.28	0.37	GC	CC(=CCC1=C(C=CC(=C1O)C2=COC3=C(C2=O)C=CC(=C3)O)O)C
MOL004924	(-)-Medicocarpin	52766-70-8	40.99	0.95	GC	COC1=CC2=C(C=C1)C3COC4=C(C3O2)C=CC(=C4)OC5C(C(C(C(O5)CO)O)O)O
MOL004935	Sigmoidin-B	87746-47-2	34.88	0.41	GC	CC(=CCC1=C(C(=CC(=C1)C2CC(=O)C3=C(C=C(C=C3O2)O)O)O)O)C
MOL004941	(2R)-7-hydroxy-2-(4-hydroxyphenyl)chroman-4-one	578-86-9	71.12	0.18	GC	C1C(OC2=C(C1=O)C=CC(=C2)O)C3=CC=C(C=C3)O
MOL004945	(2S)-7-hydroxy-2-(4-hydroxyphenyl)-8-(3-methylbut-2-enyl)chroman-4-one	31524-62-6	36.57	0.32	GC	CC(=CCC1=C(C=CC2=C1OC(CC2=O)C3=CC=C(C=C3)O)O)C
MOL004948	Isoglycyrol	23013-86-7	44.7	0.84	GC	CC1(CCC2=C(O1)C=C3C(=C2OC)C4=C(C5=C(O4)C=C(C=C5)O)C(=O)O3)C
MOL004949	Isolicoflavonol	94805-83-1	45.17	0.42	GC	CC(=CCC1=C(C=CC(=C1)C2=C(C(=O)C3=C(C=C(C=C3O2)O)O)O)O)C
MOL004957	HMO	0	38.37	0.21	GC	COC1=CC2=C(C=C1)C(=O)C(=CO2)C3=CC=C(C=C3)O
MOL004959	1-Methoxyphaseollidin	0	69.98	0.64	GC	CC(=CCC1=C(C=CC2=C1OC3C2COC4=C3C(=CC(=C4)O)OC)O)C
MOL004961	Quercetin der.	0	46.45	0.33	GC	COC1=C(C=CC(=C1)C2=C(C(=O)C3=C(C=C(C=C3O2)O)O)OC)O
MOL004966	3'-Hydroxy-4'-O-Methylglabridin	0	43.71	0.57	GC	CC1(C=CC2=C(O1)C=CC3=C2OCC(C3)C4=C(C(=C(C=C4)OC)O)O)C
MOL000497	licochalcone a	58749-22-7	40.79	0.29	JXT, GC	CC(C)(C=C)C1=C(C=C(C(=C1)C=CC(=O)C2=CC=C(C=C2)O)OC)O
MOL004974	3'-Methoxyglabridin	0	46.16	0.57	GC	CC1(C=CC2=C(O1)C=CC3=C2OCC(C3)C4=C(C(=C(C=C4)O)OC)O)C
MOL004978	2-[(3R)-8,8-dimethyl-3,4-dihydro-2H-pyrano[6,5-f]chromen-3-yl]-5-methoxyphenol	0	36.21	0.52	GC	CC1(C=CC2=C(O1)C=CC3=C2OCC(C3)C4=C(C=C(C=C4)OC)O)C
MOL004980	Inflacoumarin A	158446-33-4	39.71	0.33	GC	CC(=CCC1=CC2=C(C=C1O)OC(=O)C=C2C3=CC=C(C=C3)O)C
MOL004985	icos-5-enoic acid	0	30.7	0.2	GC	CCCCCCCCCCCCCCC=CCCCC(=O)O
MOL004988	Kanzonol F	0	32.47	0.89	GC	CC(=CCC1=C(C2=C(C=C1O)OCC3C2OC4=C3C=C5C=CC(OC5=C4)(C)C)OC)C
MOL004989	6-prenylated eriodictyol	0	39.22	0.41	GC	CC(=CCC1=C(C2=C(C=C1O)OC(CC2=O)C3=CC(=C(C=C3)O)O)O)C
MOL004990	7,2',4'-trihydroxy－5-methoxy-3－arylcoumarin	1092952-62-9	83.71	0.27	GC	COC1=CC(=CC2=C1C=C(C(=O)O2)C3=C(C=C(C=C3)O)O)O
MOL004991	7-Acetoxy-2-methylisoflavone	3211-63-0	38.92	0.26	GC	CC1=C(C(=O)C2=C(O1)C=C(C=C2)OC(=O)C)C3=CC=CC=C3
MOL004993	8-prenylated eriodictyol	0	53.79	0.4	GC	CC(=CCC1=C2C(=C(C=C1O)O)C(=O)CC(O2)C3=CC(=C(C=C3)O)O)C
MOL004996	gadelaidic acid	506-31-0	30.7	0.2	GC	CCCCCCCCCCC=CCCCCCCCC(=O)O
MOL000500	Vestitol	20879-05-4	74.66	0.21	JXT, GC	COC1=CC(=C(C=C1)C2CC3=C(C=C(C=C3)O)OC2)O
MOL005000	Gancaonin G	126716-34-5	60.44	0.39	GC	CC(=CCC1=C(C=C2C(=C1O)C(=O)C(=CO2)C3=CC=C(C=C3)O)OC)C
MOL005001	Gancaonin H	126716-35-6	50.1	0.78	GC	CC(=CCC1=C(C2=C(C=C1O)OC=C(C2=O)C3=CC4=C(C(=C3)O)OC(C=C4)(C)C)O)C
MOL005003	Licoagrocarpin	0	58.81	0.58	GC	CC(=CCC1=C(C=CC2=C1OCC3C2OC4=C3C=CC(=C4)OC)O)C
MOL005007	Glyasperins M	156162-05-9	72.67	0.59	GC	CC1(C=CC2=C(O1)C=CC(=C2O)C3COC4=C(C3=O)C(=CC(=C4)O)OC)C
MOL005008	Glycyrrhiza flavonol A	197304-01-1	41.28	0.6	GC	CC1(C(CC2=C(O1)C=CC(=C2)C3=C(C(=O)C4=C(C=C(C=C4O3)O)O)O)O)C
MOL005012	Licoagroisoflavone	0	57.28	0.49	GC	CC(=C)C1CC2=C(O1)C=C3C(=C2O)C(=O)C(=CO3)C4=CC=C(C=C4)O
MOL005016	Odoratin	53948-00-8	49.95	0.3	GC	COC1=C(C=C(C=C1)C2=COC3=CC(=C(C=C3C2=O)OC)O)O
MOL005017	Phaseol	88478-02-8	78.77	0.58	GC	CC(=CCC1=C(C=CC2=C1OC(=O)C3=C2OC4=C3C=CC(=C4)O)O)C
MOL005018	Xambioona	0	54.85	0.87	GC	CC1(C=CC2=C(O1)C=CC(=C2)C3CC(=O)C4=C(O3)C5=C(C=C4)OC(C=C5)(C)C)C
MOL005020	dehydroglyasperins C	199331-35-6	53.82	0.37	GC	CC(=CCC1=C(C2=C(C=C1O)OCC(=C2)C3=C(C=C(C=C3)O)O)OC)C
MOL000098	quercetin	74893-81-5	46.43	0.28	HQ, GC	C1=CC(=C(C=C1C2=C(C(=O)C3=C(C=C(C=C3O2)O)O)O)O)O
MOL001736	(-)-taxifolin	480-18-2	60.51	0.27	GZ	C1=CC(=C(C=C1C2C(C(=O)C3=C(C=C(C=C3O2)O)O)O)O)O
MOL000073	ent-Epicatechin	35323-91-2	48.96	0.24	GZ，SWT	C1C(C(OC2=CC(=CC(=C21)O)O)C3=CC(=C(C=C3)O)O)O
MOL004576	taxifolin	480-18-2	57.84	0.27	GZ	C1=CC(=C(C=C1C2C(C(=O)C3=C(C=C(C=C3O2)O)O)O)O)O
MOL000296	hederagenin	465-99-6	36.91	0.75	HQ, JXT	CC1(CCC2(CCC3(C(=CCC4C3(CCC5C4(CCC(C5(C)CO)O)C)C)C2C1)C)C(=O)O)C
MOL000033	(3S,8S,9S,10R,13R,14S,17R)-10,13-dimethyl-17-[(2R,5S)-5-propan-2-yloctan-2-yl]-2,3,4,7,8,9,11,12,14,15,16,17-dodecahydro-1H-cyclopenta[a]phenanthren-3-ol	64997-52-0	36.23	0.78	HQ, JXT	CCC(CCC(C)C1CCC2C1(CCC3C2CC=C4C3(CCC(C4)O)C)C)C(C)C
MOL000371	3,9-di-O-methylnissolin	0	53.74	0.48	HQ	COC1=CC2=C(C=C1)C3C(CO2)C4=C(O3)C(=C(C=C4)OC)OC
MOL000378	7-O-methylisomucronulatol	0	74.69	0.3	HQ	COC1=CC2=C(CC(CO2)C3=C(C(=C(C=C3)OC)OC)O)C=C1
MOL000379	9,10-dimethoxypterocarpan-3-O-β-D-glucoside	94367-42-7	36.74	0.92	HQ	COC1=C(C2=C(C=C1)C3COC4=C(C3O2)C=CC(=C4)OC5C(C(C(C(O5)CO)O)O)O)OC
MOL000380	(6aR,11aR)-9,10-dimethoxy-6a,11a-dihydro-6H-benzofurano[3,2-c]chromen-3-ol	73340-41-7	64.26	0.42	HQ	COC1=C(C2=C(C=C1)C3COC4=C(C3O2)C=CC(=C4)O)OC
MOL000387	Bifendate	73536-69-3	31.1	0.67	HQ	COC1=C2C(=C(C(=C1)C(=O)OC)C3=C4C(=C(C=C3C(=O)OC)OC)OCO4)OCO2
MOL000433	FA	59-30-3	68.96	0.71	HQ	C1=CC(=CC=C1C(=O)NC(CCC(=O)O)C(=O)O)NCC2=CN=C3C(=N2)C(=O)NC(=N3)N
MOL000439	isomucronulatol-7,2'-di-O-glucosiole	0	49.28	0.62	HQ	COC1=C(C(=C(C=C1)C2CC3=C(C=C(C=C3)OC4C(C(C(C(O4)CO)O)O)O)OC2)OC5C(C(C(C(O5)CO)O)O)O)OC
MOL000442	1,7-Dihydroxy-3,9-dimethoxy pterocarpene	0	39.05	0.48	HQ	COC1=CC(=C2C(=C1)OCC3=C2OC4=CC(=CC(=C34)O)OC)O
MOL000449	Stigmasterol	83-48-7	43.83	0.76	JXT	CCC(C=CC(C)C1CCC2C1(CCC3C2CC=C4C3(CCC(C4)O)C)C)C(C)C
MOL000461	3,7-dihydroxy-6-methoxy-dihydroflavonol	0	43.8	0.26	JXT	0
MOL000468	8-o-Methylreyusi	37816-20-9	70.32	0.27	JXT	COC1=CC=C(C=C1)C2=COC3=C(C2=O)C=CC(=C3OC)O
MOL000469	3-Hydroxystigmast-5-en-7-one	2034-74-4	40.93	0.78	JXT	CCC(CCC(C)C1CCC2C1(CCC3C2C(=O)C=C4C3(CCC(C4)O)C)C)C(C)C
MOL000470	8-C-α-L-arabinosylluteolin	115636-75-4	35.54	0.66	JXT	C1C(C(C(C(O1)C2=C(C=C(C3=C2OC(=CC3=O)C4=CC(=C(C=C4)O)O)O)O)O)O)O
MOL000471	aloe-emodin	481-72-1	83.38	0.24	JXT	C1=CC2=C(C(=C1)O)C(=O)C3=C(C2=O)C=C(C=C3O)CO
MOL000483	(Z)-3-(4-hydroxy-3-methoxy-phenyl)-N-[2-(4-hydroxyphenyl)ethyl]acrylamide	80510-09-4	118.35	0.26	JXT	COC1=C(C=CC(=C1)C=CC(=O)NCCC2=CC=C(C=C2)O)O
MOL000490	petunidin	1429-30-7	30.05	0.31	JXT	COC1=CC(=CC(=C1O)O)C2=C(C=C3C(=CC(=C[C]3O)O)O2)O
MOL000493	campesterol	474-62-4	37.58	0.71	JXT	CC(C)C(C)CCC(C)C1CCC2C1(CCC3C2CC=C4C3(CCC(C4)O)C)C
MOL000501	Consume close grain	0	68.12	0.27	JXT	0
MOL000502	Cajinin	32884-36-9	68.8	0.27	JXT	COC1=CC(=C2C(=C1)OC=C(C2=O)C3=C(C=C(C=C3)O)O)O
MOL000503	Medicagol	1983-72-8	57.49	0.6	JXT	C1OC2=C(O1)C=C3C(=C2)C4=C(O3)C5=C(C=C(C=C5)O)OC4=O
MOL000506	Lupinidine	492-08-0	61.89	0.21	JXT	C1CCN2CC3CC(C2C1)CN4C3CCCC4
MOL000507	Psi-Baptigenin	90-29-9	70.12	0.31	JXT	C1OC2=C(O1)C=C(C=C2)C3=COC4=C(C3=O)C=CC(=C4)O
MOL000006	luteolin	491-70-3	36.16	0.25	JXT	C1=CC(=C(C=C1C2=CC(=O)C3=C(C=C(C=C3O2)O)O)O)O
MOL002268	rhein	478-43-3	78.77	0.28	SWT	C1=CC2=C(C(=C1)O)C(=O)C3=C(C2=O)C=C(C=C3O)C(=O)O
