# Supplementary material for: Exploring the molecular mechanism of Xuebifang in the treatment of diabetic peripheral neuropathy based on bioinformatics and network pharmacology
Source: Front Endocrinol (Lausanne). 2024 Feb 8;15:1275816. doi: 10.3389/fendo.2024.1275816 (PMC10881818; doi:10.3389/fendo.2024.1275816)
Supplement: Supplementary file 2 [file Table_2.xlsx]

## Sheet: Sheet1
Drug	Molecule name	Gene ID
BAISHAO	paeoniflorgenone	GABRA1
BAISHAO	(3S,5R,8R,9R,10S,14S)-3,17-dihydroxy-4,4,8,10,14-pentamethyl-2,3,5,6,7,9-hexahydro-1H-cyclopenta[a]phenanthrene-15,16-dione	PGR
BAISHAO	(3S,5R,8R,9R,10S,14S)-3,17-dihydroxy-4,4,8,10,14-pentamethyl-2,3,5,6,7,9-hexahydro-1H-cyclopenta[a]phenanthrene-15,16-dione	NR3C2
BAISHAO	paeoniflorin	TNF
BAISHAO	paeoniflorin	IL6
BAISHAO	paeoniflorin	CD14
BAISHAO	paeoniflorin	LBP
BAISHAO	beta-sitosterol	NCOA2
BAISHAO	beta-sitosterol	PTGS1
BAISHAO	beta-sitosterol	PTGS2
BAISHAO	beta-sitosterol	HSP90AB1
BAISHAO	beta-sitosterol	PIK3CG
BAISHAO	beta-sitosterol	KCNH2
BAISHAO	beta-sitosterol	PRKACA
BAISHAO	beta-sitosterol	DRD1
BAISHAO	beta-sitosterol	CHRM3
BAISHAO	beta-sitosterol	CHRM1
BAISHAO	beta-sitosterol	SCN5A
BAISHAO	beta-sitosterol	GABRA2
BAISHAO	beta-sitosterol	CHRM4
BAISHAO	beta-sitosterol	PDE3A
BAISHAO	beta-sitosterol	HTR2A
BAISHAO	beta-sitosterol	GABRA5
BAISHAO	beta-sitosterol	ADRA1A
BAISHAO	beta-sitosterol	GABRA3
BAISHAO	beta-sitosterol	CHRM2
BAISHAO	beta-sitosterol	ADRA1B
BAISHAO	beta-sitosterol	ADRB2
BAISHAO	beta-sitosterol	CHRNA2
BAISHAO	beta-sitosterol	SLC6A4
BAISHAO	beta-sitosterol	OPRM1
BAISHAO	beta-sitosterol	CHRNA7
BAISHAO	beta-sitosterol	BCL2
BAISHAO	beta-sitosterol	BAX
BAISHAO	beta-sitosterol	CASP9
BAISHAO	beta-sitosterol	JUND
BAISHAO	beta-sitosterol	CASP3
BAISHAO	beta-sitosterol	CASP8
BAISHAO	beta-sitosterol	PRKCA
BAISHAO	beta-sitosterol	TGFB1
BAISHAO	beta-sitosterol	PON1
BAISHAO	beta-sitosterol	MAP2
BAISHAO	kaempferol	NOS2
BAISHAO	kaempferol	AR
BAISHAO	kaempferol	PPARG
BAISHAO	kaempferol	DPP4
BAISHAO	kaempferol	PRSS1
BAISHAO	kaempferol	F2R
BAISHAO	kaempferol	NOS3
BAISHAO	kaempferol	ACHE
BAISHAO	kaempferol	SLC6A2
BAISHAO	kaempferol	TOP2A
BAISHAO	kaempferol	F7
BAISHAO	kaempferol	CALM2
BAISHAO	kaempferol	RELA
BAISHAO	kaempferol	IKBKB
BAISHAO	kaempferol	AKT1
BAISHAO	kaempferol	AHSA1
BAISHAO	kaempferol	MAPK8
BAISHAO	kaempferol	XDH
BAISHAO	kaempferol	MMP1
BAISHAO	kaempferol	STAT1
BAISHAO	kaempferol	CDK1
BAISHAO	kaempferol	HMOX1
BAISHAO	kaempferol	CYP3A4
BAISHAO	kaempferol	CYP1A2
BAISHAO	kaempferol	CYP1A1
BAISHAO	kaempferol	ICAM1
BAISHAO	kaempferol	SELE
BAISHAO	kaempferol	VCAM1
BAISHAO	kaempferol	NR1I2
BAISHAO	kaempferol	CYP1B1
BAISHAO	kaempferol	ALOX5
BAISHAO	kaempferol	HAS2
BAISHAO	kaempferol	GSTP1
BAISHAO	kaempferol	AHR
BAISHAO	kaempferol	PSMD3
BAISHAO	kaempferol	SLC2A4
BAISHAO	kaempferol	NR1I3
BAISHAO	kaempferol	INSR
BAISHAO	kaempferol	DIO1
BAISHAO	kaempferol	PPP3CA
BAISHAO	kaempferol	PRXC1A
BAISHAO	kaempferol	GSTM1
BAISHAO	kaempferol	GSTM2
BAISHAO	kaempferol	AKR1C3
BAISHAO	kaempferol	SLPI
BAISHAO	(+)-catechin	ESR1
BAISHAO	(+)-catechin	MBLAC1
BAISHAO	(+)-catechin	RXRA
BAISHAO	(+)-catechin	CAT
GANCAO	Inermine	HTR3A
GANCAO	Inermine	ADRA1D
GANCAO	Inermine	IGHG1
GANCAO	DFV	MAOB
GANCAO	DFV	PKIA
GANCAO	Glycyrol	KDR
GANCAO	Glycyrol	MAPK14
GANCAO	Glycyrol	GSK3B
GANCAO	Glycyrol	CHEK1
GANCAO	Glycyrol	PIM1
GANCAO	Glycyrol	CCNA2
GANCAO	Jaranol	ESR2
GANCAO	Jaranol	CDK2
GANCAO	Medicarpin	CHRM5
GANCAO	Medicarpin	SLC6A3
GANCAO	Medicarpin	MAPK10
GANCAO	Medicarpin	OPRD1
GANCAO	isorhamnetin	PTPN1
GANCAO	isorhamnetin	PYGM
GANCAO	isorhamnetin	PPARD
GANCAO	isorhamnetin	AKR1B1
GANCAO	isorhamnetin	NCOA1
GANCAO	isorhamnetin	GRIA2
GANCAO	isorhamnetin	camC
GANCAO	isorhamnetin	NCF1
GANCAO	isorhamnetin	OLR1
GANCAO	Lupiwighteone	GAS6
GANCAO	7-Methoxy-2-methyl isoflavone	ADRB1
GANCAO	7-Methoxy-2-methyl isoflavone	LTA4H
GANCAO	formononetin	IL4
GANCAO	formononetin	SIRT1
GANCAO	formononetin	ATP5F1B
GANCAO	formononetin	MT-ND6
GANCAO	formononetin	HSD3B2
GANCAO	formononetin	HSD3B1
GANCAO	naringenin	MAPK3
GANCAO	naringenin	MAPK1
GANCAO	naringenin	FASN
GANCAO	naringenin	LDLR
GANCAO	naringenin	BAD
GANCAO	naringenin	SOD1
GANCAO	naringenin	MTTP
GANCAO	naringenin	APOB
GANCAO	naringenin	PLB1
GANCAO	naringenin	HMGCR
GANCAO	naringenin	CYP19A1
GANCAO	naringenin	UGT1A1
GANCAO	naringenin	PPARA
GANCAO	naringenin	SREBF1
GANCAO	naringenin	GSR
GANCAO	naringenin	ABCC1
GANCAO	naringenin	ADIPOQ
GANCAO	naringenin	SOAT2
GANCAO	naringenin	AKR1C1
GANCAO	naringenin	GOT1
GANCAO	naringenin	ABAT
GANCAO	naringenin	CES1
GANCAO	naringenin	SOAT1
GANCAO	euchrenone	BACE1
GANCAO	(E)-1-(2,4-dihydroxyphenyl)-3-(2,2-dimethylchromen-6-yl)prop-2-en-1-one	CA2
GANCAO	shinpterocarpin	RXRB
GANCAO	3'-Hydroxy-4'-O-Methylglabridin	KCNMA1
GANCAO	licochalcone a	STAT3
GANCAO	licochalcone a	CCND1
GANCAO	licochalcone a	EIF6
GANCAO	licochalcone a	RB1
GANCAO	licochalcone a	CDK4
GANCAO	licochalcone a	FOSL2
GANCAO	quercetin	MMP3
GANCAO	quercetin	EGFR
GANCAO	quercetin	VEGFA
GANCAO	quercetin	BCL2L1
GANCAO	quercetin	FOS
GANCAO	quercetin	CDKN1A
GANCAO	quercetin	PLAU
GANCAO	quercetin	MMP2
GANCAO	quercetin	MMP9
GANCAO	quercetin	IL10
GANCAO	quercetin	EGF
GANCAO	quercetin	CDKN2A
GANCAO	quercetin	TP53
GANCAO	quercetin	ELK1
GANCAO	quercetin	NFKBIA
GANCAO	quercetin	POR
GANCAO	quercetin	ODC1
GANCAO	quercetin	TOP1
GANCAO	quercetin	RAF1
GANCAO	quercetin	HIF1A
GANCAO	quercetin	RUNX1T1
GANCAO	quercetin	HSPA5
GANCAO	quercetin	ERBB2
GANCAO	quercetin	ACACA
GANCAO	quercetin	CAV1
GANCAO	quercetin	MYC
GANCAO	quercetin	F3
GANCAO	quercetin	GJA1
GANCAO	quercetin	IL1B
GANCAO	quercetin	CCL2
GANCAO	quercetin	PTGER3
GANCAO	quercetin	CXCL8
GANCAO	quercetin	PRKCB
GANCAO	quercetin	BIRC5
GANCAO	quercetin	DUOX2
GANCAO	quercetin	HSPB1
GANCAO	quercetin	SULT1E1
GANCAO	quercetin	MGAM
GANCAO	quercetin	IL2
GANCAO	quercetin	CCNB1
GANCAO	quercetin	PLAT
GANCAO	quercetin	THBD
GANCAO	quercetin	SERPINE1
GANCAO	quercetin	COL1A1
GANCAO	quercetin	IFNG
GANCAO	quercetin	PTEN
GANCAO	quercetin	IL1A
GANCAO	quercetin	MPO
GANCAO	quercetin	ABCA2
GANCAO	quercetin	NFE2L2
GANCAO	quercetin	NQO1
GANCAO	quercetin	PARP1
GANCAO	quercetin	COL3A1
GANCAO	quercetin	gyrB
GANCAO	quercetin	CXCL11
GANCAO	quercetin	CXCL2
GANCAO	quercetin	DCAF5
GANCAO	quercetin	CHEK2
GANCAO	quercetin	CLDN4
GANCAO	quercetin	HSF1
GANCAO	quercetin	CRP
GANCAO	quercetin	CXCL10
GANCAO	quercetin	CHUK
GANCAO	quercetin	SPP1
GANCAO	quercetin	RUNX2
GANCAO	quercetin	RASSF1
GANCAO	quercetin	E2F1
GANCAO	quercetin	E2F2
GANCAO	quercetin	ACP3
GANCAO	quercetin	CTSD
GANCAO	quercetin	IGFBP3
GANCAO	quercetin	IGF2
GANCAO	quercetin	CD40LG
GANCAO	quercetin	IRF1
GANCAO	quercetin	ERBB3
GANCAO	quercetin	PCOLCE
GANCAO	quercetin	NPEPPS
GANCAO	quercetin	HK2
GANCAO	quercetin	NKX3-1
GANCAO	quercetin	RASA1
GUIZHI	taxifolin	MTF1
GUIZHI	taxifolin	DGAT2
HUANGQI	hederagenin	GABRA6
HUANGQI	hederagenin	ADH1B
HUANGQI	hederagenin	ADH1C
HUANGQI	hederagenin	LYZ
HUANGQI	hederagenin	cobT
HUANGQI	3,9-di-O-methylnissolin	ADRA2C
HUANGQI	Bifendate	MET
JIXUETENG	Stigmasterol	ADRA2A
JIXUETENG	Stigmasterol	MAOA
JIXUETENG	Stigmasterol	CTRB1
JIXUETENG	aloe-emodin	PRKCE
JIXUETENG	aloe-emodin	PCNA
JIXUETENG	aloe-emodin	PRKCD
JIXUETENG	luteolin	MDM2
JIXUETENG	luteolin	APP
JIXUETENG	luteolin	CASP7
JIXUETENG	luteolin	MCL1
JIXUETENG	luteolin	TYR
JIXUETENG	luteolin	BIRC4
JIXUETENG	luteolin	PTGES
JIXUETENG	luteolin	NUF2
JIXUETENG	luteolin	ADCY2
SHOUWUTENG	ent-Epicatechin	HCK
SHOUWUTENG	ent-Epicatechin	TTR
SHOUWUTENG	ent-Epicatechin	CA12
SHOUWUTENG	ent-Epicatechin	CA1
SHOUWUTENG	ent-Epicatechin	GBA
SHOUWUTENG	ent-Epicatechin	IMPA1
SHOUWUTENG	rhein	CFB
SHOUWUTENG	rhein	BCHE
SHOUWUTENG	rhein	FKBP1A
