# Supplementary material for: Exploring the molecular mechanism of Xuebifang in the treatment of diabetic peripheral neuropathy based on bioinformatics and network pharmacology
Source: Front Endocrinol (Lausanne). 2024 Feb 8;15:1275816. doi: 10.3389/fendo.2024.1275816 (PMC10881818; doi:10.3389/fendo.2024.1275816)
Supplement: Supplementary file 3 [file Table_3.xlsx]

## Sheet: Sheet1
Gene ID	logFC	AveExpr	t	P.Value	adj.P.Val	B
CX3CR1	5.60291	11.0616	20.0439	3.46e-13	6.42e-09	20.2037
EGR1	4.96065	10.2805	6.13653	1.14e-05	0.000118328	3.26519
FPR2	4.83047	7.97461	9.46482	3.74e-08	2.02e-06	9.04658
GIMAP8	4.66347	8.7594	19.3135	6.31e-13	6.42e-09	19.6615
MNDA	4.54178	12.1834	14.5154	5.96e-11	3.68e-08	15.3992
CXCR2	4.47734	10.476	8.01229	3.81e-07	9.38e-06	6.70745
MPEG1	4.47345	10.2217	12.8365	4.02e-10	1.06e-07	13.5476
CYP1B1	4.42536	8.92087	11.2918	2.81e-09	3.89e-07	11.6299
GIMAP4	4.39635	10.4368	17.1469	4.27e-12	1.35e-08	17.9008
CCR2	4.35471	6.89154	9.83207	2.16e-08	1.4e-06	9.59618
MYOM2	4.32063	8.72678	5.66666	2.89e-05	0.000244897	2.3282
CREB5	4.3169	8.38061	13.3395	2.22e-10	7.79e-08	14.1259
PDE4D	-4.26445	8.07467	-15.0515	3.37e-11	2.86e-08	15.9457
SAMD9L	4.24704	9.11053	15.9208	1.39e-11	2.02e-08	16.7902
IRF2	4.23208	10.0982	13.6665	1.53e-10	6.09e-08	14.4909
FGL2	4.21686	9.71269	15.3508	2.47e-11	2.4e-08	16.2421
IGSF6	4.19427	9.4713	14.9285	3.84e-11	2.93e-08	15.8221
DCAF7	4.1451	7.46942	17.8146	2.31e-12	1.1e-08	18.4694
PTGS2	4.13115	10.352	6.71289	3.82e-06	5.1e-05	4.37467
HSPA1A	4.11517	11.646	14.9171	3.88e-11	2.93e-08	15.8106
GAPT	4.10906	7.93035	16.4095	8.6e-12	1.94e-08	17.2437
MEGF9	4.03883	10.1875	13.3555	2.18e-10	7.78e-08	14.1441
SGCG	-4.03826	6.73695	-13.4437	1.97e-10	7.28e-08	14.2431
CD180	4.014	7.93605	16.9165	5.3e-12	1.35e-08	17.6989
PLXNC1	4.00191	6.85348	8.13734	3.09e-07	8.15e-06	6.91969
OSBPL11	3.97334	7.7828	14.4146	6.65e-11	3.76e-08	15.2942
RAB10	3.94456	10.5064	14.2798	7.7e-11	4.03e-08	15.1526
TTR	-3.92262	7.5981	-8.69737	1.24e-07	4.35e-06	7.84462
TNFRSF10C	3.92217	9.7925	6.41922	6.64e-06	7.72e-05	3.815
GRASP	-3.88261	10.2303	-12.8677	3.87e-10	1.05e-07	13.5841
ATP6V1C1	3.87358	7.47911	17.6387	2.71e-12	1.1e-08	18.3219
MSRB1	3.86484	11.1048	10.5323	7.91e-09	7.78e-07	10.6008
FCRLA	3.85242	8.02729	14.5901	5.5e-11	3.5e-08	15.4767
TRIM64B	3.84792	5.54658	7.41056	1.08e-06	2e-05	5.65628
XAF1	3.83821	7.19115	11.3853	2.48e-09	3.56e-07	11.7525
FLRT3	-3.83657	3.91119	-5.02224	0.000107492	0.000690732	1.00076
ZMYM6NB	3.8321	8.76102	17.9559	2.04e-12	1.1e-08	18.5866
CFHR4	-3.81627	4.69196	-7.92171	4.44e-07	1.05e-05	6.55239
MME	3.7912	8.54273	6.56509	5.04e-06	6.3e-05	4.09448
CEP19	3.77182	6.31147	11.7529	1.54e-09	2.66e-07	12.2259
CCR5	3.76878	8.72339	14.6691	5.05e-11	3.49e-08	15.558
ARPC5	3.76873	11.5349	13.2573	2.44e-10	8.12e-08	14.0329
MS4A3	3.75664	7.22549	12.0534	1.05e-09	2.07e-07	12.6032
NLRC4	3.74525	8.57415	13.9112	1.16e-10	5.36e-08	14.7583
CCR3	3.73624	7.94931	10.4931	8.36e-09	7.98e-07	10.546
STEAP4	3.72685	5.63187	6.38921	7.03e-06	8.08e-05	3.75715
IDH1	3.70823	7.14981	11.2713	2.89e-09	3.91e-07	11.6029
KCNJ2	3.70504	6.39079	6.85789	2.92e-06	4.2e-05	4.64661
TLR5	3.68189	7.2374	15.8254	1.53e-11	2.07e-08	16.6999
FCER1A	3.67728	9.80581	11.6843	1.68e-09	2.83e-07	12.1385
RAB27A	3.67137	8.31095	9.87342	2.03e-08	1.35e-06	9.65706
TFAP2C	-3.66093	8.91118	-17.013	4.84e-12	1.35e-08	17.7839
MAT2B	3.6474	9.81616	10.8709	4.96e-09	5.52e-07	11.0671
DUSP6	3.63419	10.4189	10.558	7.64e-09	7.62e-07	10.6366
PH_hs_0032612	-3.63417	7.50337	-12.6136	5.25e-10	1.3e-07	13.2844
SLC46A2	3.59336	8.1641	12.0459	1.06e-09	2.07e-07	12.5939
KLHL6	3.59156	7.79803	13.1357	2.82e-10	8.55e-08	13.8942
FAM69C	-3.58899	1.8022	-5.93979	1.68e-05	0.000159255	2.87629
TRMT1L	3.58263	6.62196	9.90131	1.95e-08	1.32e-06	9.69802
GOLPH3	3.58244	8.86037	10.2677	1.15e-08	9.61e-07	10.2276
CARD6	3.57102	8.22108	15.741	1.66e-11	2.07e-08	16.6195
PRDX3	3.57038	7.21622	11.0858	3.7e-09	4.62e-07	11.3567
PPHLN1	3.5397	7.30588	15.7047	1.73e-11	2.07e-08	16.5849
FAM198B	3.53464	9.038	9.96959	1.77e-08	1.23e-06	9.79789
SIGLEC9	3.52255	8.41645	15.2596	2.72e-11	2.51e-08	16.1524
TNFRSF17	3.51176	7.8007	9.34557	4.48e-08	2.25e-06	8.86463
LHFPL3	-3.50952	5.69056	-10.4657	8.69e-09	8.15e-07	10.5076
C3AR1	3.48994	8.77388	8.2972	2.37e-07	6.87e-06	7.18796
AMICA1	3.45898	9.71376	7.66996	6.85e-07	1.44e-05	6.11553
QKI	3.45388	6.74864	8.97251	7.99e-08	3.28e-06	8.28407
SLC35B3	3.45146	7.73015	15.388	2.38e-11	2.4e-08	16.2785
HSPA6|HSPA7	3.4455	10.9562	9.09481	6.6e-08	2.92e-06	8.47631
IGJ	3.44444	10.8989	5.81927	2.13e-05	0.000192084	2.6356
ZCCHC6	3.44129	8.82333	10.1196	1.42e-08	1.07e-06	10.0154
METTL13	3.42353	5.83176	16.2732	9.82e-12	2e-08	17.1187
COA3	3.4209	7.32047	16.0991	1.16e-11	2.02e-08	16.9573
EVC	-3.41572	9.04891	-12.5354	5.78e-10	1.38e-07	13.191
CXCL1	3.40449	8.69009	4.90986	0.000135864	0.000829908	0.764976
TCL1A	3.38714	10.462	10.4229	9.23e-09	8.35e-07	10.4475
IL6R	3.37932	7.52231	11.6198	1.83e-09	2.95e-07	12.056
HSD17B4	3.37742	9.79358	11.7783	1.49e-09	2.63e-07	12.2581
C9orf64	3.3729	3.51212	6.54834	5.2e-06	6.45e-05	4.06254
HCK	3.37062	13.3068	11.6779	1.7e-09	2.83e-07	12.1304
KRCC1	3.36949	9.04412	11.73	1.59e-09	2.69e-07	12.1969
HN1L	3.36692	5.95467	13.9902	1.06e-10	5.02e-08	14.8437
PH_hs_0060379	-3.36472	6.20149	-7.9042	4.58e-07	1.07e-05	6.52228
TRMT13	3.363	5.75332	9.37885	4.26e-08	2.19e-06	8.91558
UBXN2B	3.35626	7.36147	8.75991	1.12e-07	4.05e-06	7.94536
DMXL2	3.35583	8.25776	7.62373	7.42e-07	1.53e-05	6.03437
FAM228A	-3.35407	6.55465	-16.0318	1.24e-11	2.02e-08	16.8944
FOS	3.35299	14.2652	9.26358	5.08e-08	2.45e-06	8.73852
CPSF2	3.34779	6.83013	13.2105	2.58e-10	8.2e-08	13.9797
BEST1	3.34641	7.60335	9.89215	1.98e-08	1.33e-06	9.68458
VNN2	3.34489	11.3852	8.21339	2.72e-07	7.5e-06	7.04773
RB1	3.33213	8.36975	10.0204	1.64e-08	1.17e-06	9.87186
AQP9	3.32388	10.1715	5.33208	5.68e-05	0.000414534	1.64461
FRAT2	3.31688	11.0393	10.3319	1.05e-08	9.13e-07	10.3189
PCMT1	3.30267	10.1625	14.6533	5.14e-11	3.49e-08	15.5418
ESR1	-3.3025	7.40981	-15.3514	2.47e-11	2.4e-08	16.2427
PER1	-3.29293	10.6817	-10.8937	4.8e-09	5.52e-07	11.0981
SLC24A4	3.28991	6.9429	9.72857	2.52e-08	1.54e-06	9.44292
C16orf52	3.28809	5.9527	10.0726	1.52e-08	1.11e-06	9.94748
GRIA3	-3.28553	4.94173	-9.02419	7.37e-08	3.12e-06	8.36553
PDCD6IP	3.27246	8.53695	12.1637	9.15e-10	1.85e-07	12.7396
C9orf69	3.26591	7.61182	10.2762	1.14e-08	9.61e-07	10.2398
EAF2	3.26276	7.10154	11.9041	1.27e-09	2.41e-07	12.4169
KRT23	3.26141	8.22384	5.59184	3.35e-05	0.00027493	2.17645
OAS2	3.25973	7.01003	9.65179	2.82e-08	1.65e-06	9.3284
C6orf211	3.25862	5.86997	8.94472	8.34e-08	3.36e-06	8.24012
TLR10	3.25308	6.82163	13.067	3.05e-10	8.88e-08	13.8153
MS4A2	3.25159	5.87543	8.84577	9.75e-08	3.72e-06	8.08285
MGAT2	3.25058	8.82358	15.5547	2.01e-11	2.27e-08	16.4406
C1GALT1C1	3.24579	8.09487	12.7794	4.3e-10	1.1e-07	13.4805
PGLYRP1	3.23996	8.49446	7.00071	2.25e-06	3.46e-05	4.91162
CRISPLD2	3.23526	9.28874	9.13972	6.15e-08	2.76e-06	8.54643
DDX60	3.23473	7.36624	12.5865	5.43e-10	1.32e-07	13.252
NADK	3.23436	7.30342	9.17843	5.8e-08	2.64e-06	8.60666
C11orf75	3.23149	9.35561	13.2904	2.35e-10	8e-08	14.0704
TNFRSF1A	3.23105	8.51999	7.43461	1.03e-06	1.95e-05	5.69925
DPYD	3.2259	9.65699	9.80681	2.24e-08	1.45e-06	9.55889
SMIM30	3.22474	8.04525	15.9705	1.32e-11	2.02e-08	16.837
AATBC	3.21434	8.80579	13.8635	1.22e-10	5.52e-08	14.7065
GOLPH3L	3.21392	7.68983	12.2809	7.9e-10	1.69e-07	12.8832
LYST	3.2138	7.61692	11.1153	3.56e-09	4.47e-07	11.3961
GLIPR1	3.21144	9.46334	8.74373	1.15e-07	4.15e-06	7.91934
PIK3AP1	3.19827	9.13211	10.4593	8.77e-09	8.18e-07	10.4986
CLEC4E	3.18588	5.43274	8.81079	1.03e-07	3.85e-06	8.02694
TMA16	3.18104	6.06309	11.4083	2.41e-09	3.5e-07	11.7825
G3BP1	3.17759	8.76664	14.4871	6.15e-11	3.68e-08	15.3698
CAT	3.16882	9.0487	9.18594	5.73e-08	2.62e-06	8.61833
SLC35A5	3.16548	7.44615	11.9642	1.18e-09	2.26e-07	12.4921
TCN1	3.16009	7.77412	9.75308	2.43e-08	1.5e-06	9.47933
FBLN5	3.15198	6.32874	8.79102	1.06e-07	3.94e-06	7.99528
CPLX4	-3.13605	3.27819	-6.56881	5e-06	6.26e-05	4.10156
ZNF2	3.13257	5.2872	10.1819	1.3e-08	1.02e-06	10.105
FIG4	3.12759	7.43374	11.8661	1.33e-09	2.46e-07	12.3691
MKKS	3.12725	8.18726	14.2534	7.93e-11	4.03e-08	15.1246
BAZ2B	3.12717	8.53049	14.4196	6.61e-11	3.76e-08	15.2995
RSAD2	3.12058	7.55098	7.64107	7.2e-07	1.5e-05	6.06485
FCGR1B|FCGR1C	3.12052	10.2015	7.23623	1.47e-06	2.53e-05	5.3424
RMI1	3.11477	7.13072	11.8236	1.41e-09	2.58e-07	12.3155
SMARCA5	3.10718	7.96431	10.3117	1.08e-08	9.35e-07	10.2903
ATP10D	3.10687	8.25642	12.774	4.33e-10	1.1e-07	13.4741
MITD1	3.10579	8.4879	13.7445	1.4e-10	5.68e-08	14.5766
RECK	3.10486	5.87151	11.2248	3.07e-09	4.04e-07	11.5415
ARG1	3.10386	5.89299	5.79754	2.22e-05	0.000198871	2.59198
NPL	3.10279	8.26754	7.92839	4.39e-07	1.04e-05	6.56385
ARV1	3.09587	6.1228	10.9662	4.35e-09	5.12e-07	11.1961
GK	3.09368	8.95032	8.22953	2.65e-07	7.35e-06	7.0748
BMX	3.08864	4.77649	4.8738	0.000146509	0.000876584	0.689095
TIMMDC1	3.08496	6.74822	10.4499	8.89e-09	8.18e-07	10.4854
MANSC1	3.08397	4.79399	5.75943	2.4e-05	0.000211173	2.51539
VNN1	3.07932	6.43821	7.23466	1.47e-06	2.53e-05	5.33955
SLC25A24	3.07895	7.80434	10.1755	1.31e-08	1.02e-06	10.0958
OAS1	3.07092	9.64648	9.88775	1.99e-08	1.33e-06	9.67812
NABP1	3.06763	5.59966	7.59813	7.76e-07	1.58e-05	5.9893
LOC100133267|DEFB130	-3.06067	6.20979	-7.739	6.08e-07	1.32e-05	6.2362
FAM111A	3.06062	6.58716	12.3455	7.3e-10	1.6e-07	12.9619
ETNK1	3.05993	8.50832	10.0527	1.57e-08	1.12e-06	9.91872
CD24	3.05756	8.76082	7.21578	1.52e-06	2.6e-05	5.30529
AP1AR	3.05489	6.64286	11.2517	2.97e-09	3.94e-07	11.5771
PGBD2	3.05296	7.37997	14.6084	5.39e-11	3.5e-08	15.4955
LIG4	3.05287	5.35085	10.3802	9.8e-09	8.71e-07	10.3872
CAMKV	-3.04825	9.01019	-5.94564	1.66e-05	0.000158033	2.88792
NT5C1B	-3.04819	5.61979	-10.9375	4.53e-09	5.26e-07	11.1574
YIPF4	3.04557	8.6968	11.7421	1.56e-09	2.67e-07	12.2122
ST3GAL6	3.03389	7.22995	8.99642	7.69e-08	3.19e-06	8.3218
LRRK2	3.0315	9.91926	7.79068	5.56e-07	1.24e-05	6.32611
DDX60L	3.03138	6.87679	8.05281	3.56e-07	8.92e-06	6.77646
MGAM	3.03127	9.42055	5.51768	3.89e-05	0.000310255	2.0254
FLI1	3.02352	9.8351	8.74942	1.14e-07	4.12e-06	7.9285
CPOX	3.02113	7.06874	10.8866	4.85e-09	5.52e-07	11.0884
PH_hs_0062543	3.01616	9.4468	8.46951	1.79e-07	5.66e-06	7.47329
TLR4	3.01325	6.78261	7.88506	4.73e-07	1.1e-05	6.48933
MOB1A	3.00819	9.81354	10.5187	8.07e-09	7.84e-07	10.5818
DTX3L	3.00559	9.26707	9.97194	1.76e-08	1.23e-06	9.80132
PAQR8	3.00404	5.78087	10.1853	1.29e-08	1.02e-06	10.1099
PADI4	3.00271	8.54545	7.89106	4.68e-07	1.09e-05	6.49966
FAM120A	3.00141	8.15747	10.4517	8.86e-09	8.18e-07	10.4879
KCNB1	-3.00121	3.6337	-6.14875	1.12e-05	0.000116328	3.28916
PH_hs_0010248	-2.99879	5.28883	-8.22702	2.66e-07	7.37e-06	7.0706
APBB1IP	2.99257	12.1197	10.4424	8.98e-09	8.19e-07	10.4749
MAP2K4	2.98716	7.90973	11.1925	3.21e-09	4.15e-07	11.4987
SELPLG	2.98578	11.5708	13.2322	2.52e-10	8.12e-08	14.0044
ITGA4	2.98145	8.28313	6.59456	4.77e-06	6.04e-05	4.15059
RASA1	2.97863	7.90586	10.2159	1.24e-08	9.93e-07	10.1537
HVCN1	2.9769	9.58853	10.1166	1.43e-08	1.07e-06	10.0111
GLG1	2.97552	9.56207	15.1375	3.08e-11	2.73e-08	16.0315
NLRP12	2.97504	9.13538	9.35279	4.43e-08	2.24e-06	8.87569
TIMP2	2.96791	10.5107	8.32305	2.27e-07	6.67e-06	7.231
ZNF331	-2.96701	9.7221	-11.0342	3.97e-09	4.86e-07	11.2876
CEACAM1	2.9659	6.40092	8.79884	1.05e-07	3.91e-06	8.00781
ZNF248	2.96526	6.74794	13.6251	1.6e-10	6.26e-08	14.4451
CLC	2.96326	11.9157	8.22523	2.67e-07	7.38e-06	7.06761
IGIP	2.95809	7.48746	14.8124	4.34e-11	3.15e-08	15.7045
BCL2	2.9571	8.44345	8.77517	1.09e-07	3.99e-06	7.96987
SELL	2.95244	12.4097	8.90659	8.86e-08	3.51e-06	8.17967
OLIG1	2.94833	7.76445	7.23519	1.47e-06	2.53e-05	5.34051
MTHFS|ST20-MTHFS	2.94359	8.74054	11.55	2e-09	3.13e-07	11.9662
RAPGEF3	-2.94343	8.27829	-8.85206	9.66e-08	3.72e-06	8.09287
CENPQ	2.94299	6.20876	14.9823	3.63e-11	2.93e-08	15.8763
FAM105B	-2.9417	9.28103	-8.87673	9.29e-08	3.61e-06	8.13218
OSTF1	2.93789	10.3445	9.60968	3.01e-08	1.72e-06	9.26529
PMP2	-2.93467	4.57865	-6.16615	1.08e-05	0.000113168	3.32329
ARL6IP6	2.93095	8.32661	8.27087	2.47e-07	7.07e-06	7.144
PLAU	-2.93087	6.31916	-8.65859	1.31e-07	4.58e-06	7.7819
SPAG4	-2.92551	5.73042	-9.98697	1.72e-08	1.21e-06	9.82323
MMP9	2.92036	9.51341	7.20749	1.55e-06	2.62e-05	5.29025
NDUFAF1	2.91999	7.50887	14.0295	1.01e-10	4.92e-08	14.886
TXNDC15	2.91882	5.15928	8.12013	3.18e-07	8.33e-06	6.8906
NEK4	2.91787	6.51354	10.972	4.32e-09	5.12e-07	11.2039
PIGM	2.91771	7.77578	13.3601	2.17e-10	7.78e-08	14.1492
TMEM154	2.91461	11.2511	9.69618	2.64e-08	1.59e-06	9.39469
MS4A7	2.9126	8.59423	7.78562	5.61e-07	1.25e-05	6.31732
THBS1	2.91138	7.9996	5.0121	0.000109781	0.000702202	0.979547
SMIM14	2.90568	7.47839	12.8802	3.81e-10	1.05e-07	13.5987
CPA3	2.90342	7.16723	7.76111	5.85e-07	1.29e-05	6.27471
ACTL6A	2.90013	7.92773	10.5754	7.45e-09	7.51e-07	10.6608
GP1BA	2.89799	9.85505	9.30057	4.8e-08	2.34e-06	8.79552
EEA1	2.89606	8.73307	9.41138	4.06e-08	2.12e-06	8.96525
C16orf88	2.89566	6.24692	9.79403	2.29e-08	1.47e-06	9.54
ZC3H12A	-2.89353	12.4213	-10.759	5.78e-09	6.29e-07	10.9144
ZHX2	2.89237	7.38559	8.77592	1.09e-07	3.99e-06	7.97108
TBC1D9	2.88731	7.62678	9.61716	2.97e-08	1.7e-06	9.27652
44992	2.88699	8.16489	6.53222	5.36e-06	6.61e-05	4.03176
WBSCR17	-2.88694	7.50677	-7.06088	2.02e-06	3.18e-05	5.02241
44986	2.88675	8.73445	7.19038	1.6e-06	2.68e-05	5.25914
TSNAXIP1	-2.87867	6.38536	-8.06404	3.49e-07	8.86e-06	6.79554
LIMA1	2.87594	6.84838	10.8689	4.97e-09	5.52e-07	11.0643
CLCN3	2.87129	7.42922	11.8682	1.33e-09	2.46e-07	12.3716
TIGIT	2.87053	7.62543	10.6069	7.13e-09	7.26e-07	10.7045
RNF170	2.87033	6.15407	14.3308	7.28e-11	4.01e-08	15.2063
TMEM165	2.86974	8.07326	8.26238	2.51e-07	7.11e-06	7.12981
FCGR3B|FCGR3A	2.86679	12.0549	7.33268	1.24e-06	2.22e-05	5.51658
ZNF200	2.86674	7.14171	8.76544	1.11e-07	4.03e-06	7.95425
SEC23IP	2.86346	8.32845	10.2929	1.11e-08	9.53e-07	10.2635
KCNJ15	2.85951	7.41738	4.73387	0.000196574	0.0011101	0.39364
SGPP1	2.85751	7.64426	6.91831	2.61e-06	3.87e-05	4.75907
SLC35E2|SLC35E2B	2.85745	8.44216	8.26862	2.48e-07	7.07e-06	7.14024
LILRA1	2.8565	8.51971	9.94789	1.82e-08	1.25e-06	9.76621
GLCE	2.85619	6.84582	10.5592	7.62e-09	7.62e-07	10.6382
TMEM229A	-2.85361	5.24487	-8.06113	3.51e-07	8.86e-06	6.79059
CCPG1|DYX1C1-CCPG1	2.84437	8.79386	12.3473	7.28e-10	1.6e-07	12.9641
HSDL2	2.83398	8.79038	11.327	2.68e-09	3.77e-07	11.6762
NCF1|NCF1C	2.83145	11.3993	7.13406	1.77e-06	2.9e-05	5.15648
NR4A3	-2.8299	8.62557	-9.75214	2.43e-08	1.5e-06	9.47793
LINC00324	2.82955	7.71711	13.7444	1.4e-10	5.68e-08	14.5765
ATG4C	2.82802	7.22307	12.8947	3.75e-10	1.04e-07	13.6155
C11orf54	2.82329	8.03971	12.3826	6.97e-10	1.56e-07	13.007
VNN3	2.82224	8.21853	5.67434	2.84e-05	0.000242377	2.34373
PH_hs_0035234	2.82186	6.2745	7.06809	1.99e-06	3.15e-05	5.03564
PARP9	2.81967	9.85107	8.15731	2.99e-07	7.99e-06	6.95339
ZNF573	2.81898	8.14527	12.2799	7.91e-10	1.69e-07	12.8821
C2orf43	2.81531	6.11402	11.8034	1.44e-09	2.6e-07	12.2899
TMOD2	2.81158	5.1089	8.01694	3.78e-07	9.35e-06	6.71538
GBP1	2.80688	8.39875	7.71581	6.32e-07	1.36e-05	6.19574
FSTL1	2.80638	8.76111	10.5917	7.28e-09	7.37e-07	10.6835
SPIB	2.80612	9.32247	9.4504	3.82e-08	2.06e-06	9.02468
FAM122A	2.80174	6.67056	11.1902	3.22e-09	4.15e-07	11.4958
PH_hs_0045215	2.79997	7.56846	7.26805	1.39e-06	2.42e-05	5.40001
CR1L	2.79882	6.39549	7.83182	5.18e-07	1.18e-05	6.3974
C9orf72	2.79699	7.39557	8.09591	3.31e-07	8.55e-06	6.8496
PROK2	2.79683	10.5348	4.15299	0.000677826	0.00298418	-0.845153
ACADM	2.79256	9.85125	10.978	4.28e-09	5.12e-07	11.2121
NLK	2.79253	6.31137	11.432	2.34e-09	3.45e-07	11.8134
RBM12B	2.79248	6.42006	13.784	1.34e-10	5.66e-08	14.6198
ZNF93	-2.79066	13.4485	-4.41918	0.000383205	0.00189525	-0.275613
P2RY14	2.7894	6.57823	6.97849	2.34e-06	3.57e-05	4.87057
ANXA3	2.78638	9.31355	4.42905	0.000375222	0.00186529	-0.254546
TNN	-2.78562	4.72238	-6.64829	4.31e-06	5.6e-05	4.25259
TLR8	2.78549	8.42089	7.0976	1.89e-06	3.04e-05	5.08976
ASF1A	2.78508	7.15542	9.19673	5.63e-08	2.61e-06	8.63508
CEP170	2.78437	7.19218	10.0148	1.66e-08	1.17e-06	9.86373
CNTNAP3	2.78428	5.62707	5.14229	8.38e-05	0.000565673	1.25138
ALDH1A1	2.78347	8.99283	8.96411	8.09e-08	3.29e-06	8.2708
SYT13	-2.78055	6.99385	-10.4006	9.52e-09	8.57e-07	10.4161
ACOX1	2.78005	8.67501	10.4254	9.2e-09	8.35e-07	10.451
MATN1	-2.77722	6.53227	-6.8011	3.24e-06	4.53e-05	4.54046
HCP5	2.77619	10.0741	10.2286	1.22e-08	9.92e-07	10.1719
IPCEF1	2.77578	7.62579	10.2245	1.22e-08	9.92e-07	10.1661
PAGR1	2.77477	8.60636	10.7338	5.98e-09	6.44e-07	10.8797
ZSWIM6	2.77233	8.68431	9.76379	2.39e-08	1.5e-06	9.49521
OGDH	2.77179	11.3518	11.1222	3.53e-09	4.46e-07	11.4053
LRIF1	2.77093	6.98105	10.8746	4.93e-09	5.52e-07	11.0721
GIN1	2.7705	6.22464	10.5169	8.09e-09	7.84e-07	10.5792
CARD8	2.77039	8.77282	14.2779	7.72e-11	4.03e-08	15.1506
ASXL3	-2.76951	5.18388	-6.83835	3.03e-06	4.31e-05	4.61013
NAGK	2.7652	11.3703	8.33198	2.24e-07	6.63e-06	7.24586
AGGF1	2.76399	7.86091	13.1532	2.76e-10	8.51e-08	13.9142
SDPR	2.76354	11.3173	8.60679	1.43e-07	4.84e-06	7.69782
DIDO1	2.76004	7.71889	13.7859	1.33e-10	5.66e-08	14.622
ANO6	2.7591	9.22173	6.99138	2.29e-06	3.5e-05	4.89439
CHURC1	2.75868	6.47631	6.99394	2.28e-06	3.5e-05	4.89911
KRTAP21-3	-2.75779	9.07914	-12.5942	5.38e-10	1.32e-07	13.2612
SLC25A20	2.7568	9.00798	12.8969	3.74e-10	1.04e-07	13.6182
STK3	2.75092	7.80736	10.7101	6.18e-09	6.55e-07	10.8472
BICD2	2.75032	7.82839	10.0922	1.48e-08	1.09e-06	9.97587
C14orf142	2.74908	7.05137	9.84886	2.11e-08	1.38e-06	9.62093
APOL1	2.74849	6.54662	12.3932	6.88e-10	1.56e-07	13.0198
EPSTI1	2.74787	10.7455	8.48844	1.73e-07	5.51e-06	7.50441
TMEM185B	2.74774	7.21539	12.4514	6.4e-10	1.48e-07	13.0901
FAM69A	2.74627	7.15831	10.8779	4.91e-09	5.52e-07	11.0766
DUSP4	-2.7462	7.3549	-9.51766	3.45e-08	1.92e-06	9.12665
GCNT3	-2.74451	5.83609	-7.97747	4.04e-07	9.74e-06	6.64798
YWHAG	2.7438	9.14524	11.6102	1.85e-09	2.95e-07	12.0437
DGAT2	2.74328	9.25915	7.1865	1.61e-06	2.69e-05	5.25208
AJAP1	-2.73844	7.67994	-10.5128	8.13e-09	7.84e-07	10.5735
FLJ42393	2.73669	6.94192	7.39907	1.1e-06	2.04e-05	5.63574
KIAA1551	2.7359	11.0844	9.25391	5.16e-08	2.47e-06	8.72358
CETN3	2.73558	7.18432	12.1606	9.18e-10	1.85e-07	12.7358
ZFYVE16	2.73122	7.67015	8.97106	8e-08	3.28e-06	8.28178
CDK13	2.73066	8.45961	13.0451	3.13e-10	8.98e-08	13.79
FAM208A	2.72772	8.76372	8.26833	2.48e-07	7.07e-06	7.13975
ENTPD1	2.72512	8.16442	7.422	1.06e-06	1.97e-05	5.67674
CD14	2.72453	13.9558	9.41969	4.01e-08	2.11e-06	8.97793
CEACAM3|CEACAM21	2.72259	9.43674	6.86981	2.86e-06	4.14e-05	4.66883
MYOF	2.72218	6.87283	8.77297	1.09e-07	4e-06	7.96633
LYZ	2.72172	12.3852	4.07988	0.000793321	0.00337763	-1.00184
ANKRD22	2.71979	7.7603	7.30596	1.3e-06	2.3e-05	5.46846
SLCO4A1	-2.71936	8.17918	-11.5362	2.04e-09	3.17e-07	11.9485
WDFY3	2.71612	8.25584	6.69857	3.92e-06	5.21e-05	4.34766
SNAPIN	2.71499	8.30792	9.86706	2.05e-08	1.36e-06	9.64771
LPAR6	2.71283	9.64802	9.96828	1.77e-08	1.23e-06	9.79598
GIMAP6	2.71282	8.35471	10.9083	4.71e-09	5.44e-07	11.1178
CKLF-CMTM1|CKLF	2.71166	11.2411	11.026	4.01e-09	4.86e-07	11.2766
C14orf101	2.70498	6.51257	13.1784	2.68e-10	8.39e-08	13.943
TACC3	2.70109	7.99188	7.81306	5.35e-07	1.21e-05	6.36493
NHLRC3	2.6998	7.34007	11.6208	1.83e-09	2.95e-07	12.0573
WBP1L	2.69965	8.32699	8.8151	1.02e-07	3.84e-06	8.03385
TNFAIP8L2	2.69373	8.19217	9.69674	2.64e-08	1.59e-06	9.39553
ACOT13	2.69125	7.75239	12.2484	8.23e-10	1.74e-07	12.8436
GATA2	2.69095	8.50595	10.4974	8.31e-09	7.98e-07	10.552
MRPL51	2.69037	7.83665	11.3257	2.69e-09	3.77e-07	11.6744
ZKSCAN1	2.68974	6.74579	7.3248	1.25e-06	2.25e-05	5.50241
F2RL1	2.6864	6.14628	6.62263	4.52e-06	5.79e-05	4.20391
TRPS1	2.68602	6.12505	7.47745	9.58e-07	1.84e-05	5.7756
BTG3	-2.68474	10.5829	-9.64754	2.84e-08	1.66e-06	9.32204
SLC7A5	-2.68405	9.38025	-7.34726	1.21e-06	2.19e-05	5.5428
CNST	2.67954	7.04123	9.3955	4.16e-08	2.15e-06	8.94103
LY75	2.67026	8.94288	8.39012	2.03e-07	6.18e-06	7.34232
TFCP2	2.66991	7.96994	13.5956	1.65e-10	6.35e-08	14.4124
SUCLG1	2.66918	8.04846	8.32273	2.27e-07	6.67e-06	7.23048
ZMPSTE24	2.66697	7.60055	7.55614	8.34e-07	1.66e-05	5.91517
ALPK1	2.66648	8.40642	6.02122	1.43e-05	0.000140678	3.03785
FRY	2.66536	8.9764	8.72934	1.17e-07	4.2e-06	7.89619
NIN	2.664	9.62711	7.55369	8.38e-07	1.67e-05	5.91084
HIBCH	2.6605	7.65587	14.0485	9.94e-11	4.92e-08	14.9064
C17orf62	2.65917	10.7142	11.0637	3.81e-09	4.73e-07	11.3272
TSPYL2	-2.65818	12.1387	-10.6173	7.03e-09	7.19e-07	10.719
AVIL	2.65738	6.57793	7.81243	5.36e-07	1.21e-05	6.36382
LILRA6	2.65629	8.39435	8.11388	3.21e-07	8.39e-06	6.88003
CBL	2.65416	8.6702	9.2904	4.88e-08	2.37e-06	8.77987
APOBEC3A|APOBEC3A_B	2.64988	8.88981	5.39944	4.95e-05	0.000371749	1.78324
KBTBD7	2.64865	6.43213	7.63269	7.3e-07	1.51e-05	6.05014
NFE2	2.64836	12.3435	11.3418	2.63e-09	3.74e-07	11.6956
CDRT1	-2.6479	6.98228	-6.59147	4.79e-06	6.07e-05	4.14471
VPS37A	2.64526	5.12564	9.58466	3.12e-08	1.77e-06	9.22769
IFNGR2	2.64357	10.0304	6.64409	4.34e-06	5.64e-05	4.24461
LTBP1	2.64135	9.36865	7.34302	1.21e-06	2.2e-05	5.53518
GPR155	2.63911	6.815	9.30738	4.75e-08	2.32e-06	8.80599
SRSF1	2.6387	9.51233	9.84751	2.11e-08	1.38e-06	9.61894
CYP4F2|CYP4F3	2.63307	7.10648	5.20736	7.33e-05	0.000507636	1.3866
ATP11C	2.63306	7.00899	9.62959	2.92e-08	1.69e-06	9.29516
OXR1	2.63301	7.355	10.1476	1.37e-08	1.05e-06	10.0557
DCK	2.6322	6.97889	8.72777	1.18e-07	4.2e-06	7.89366
RTN1	2.63147	9.99228	9.32037	4.66e-08	2.3e-06	8.82596
GPR141	2.63109	5.44532	8.9581	8.17e-08	3.31e-06	8.26128
RPP25	2.62607	6.43511	12.2108	8.62e-10	1.81e-07	12.7976
PRDX1	2.6256	11.0462	9.70656	2.6e-08	1.58e-06	9.41016
ABHD3	2.62482	8.75551	8.73459	1.16e-07	4.19e-06	7.90464
GBA	2.62415	8.11956	9.39445	4.16e-08	2.15e-06	8.93942
RNF13	2.62321	10.469	8.07354	3.44e-07	8.8e-06	6.81167
ACN9	2.62095	6.39188	11.4472	2.29e-09	3.45e-07	11.8331
DAB2	2.61903	5.95717	6.23091	9.52e-06	0.000102341	3.44995
UGP2	2.61795	9.19941	7.64199	7.19e-07	1.5e-05	6.06647
PDCD6	2.61777	9.00376	9.23377	5.32e-08	2.52e-06	8.69245
FPR1	2.61774	12.104	6.61355	4.6e-06	5.87e-05	4.18669
CKLF|CKLF-CMTM1	2.61715	11.3717	10.3868	9.71e-09	8.67e-07	10.3965
CHST15	2.61691	10.1454	8.9401	8.4e-08	3.37e-06	8.2328
BASP1	2.61148	7.53702	5.26266	6.54e-05	0.000463252	1.50121
APAF1	2.60979	10.362	9.47517	3.68e-08	2e-06	9.0623
DENND2D	2.60938	10.0455	10.1634	1.34e-08	1.04e-06	10.0785
CTSO	2.60392	6.81326	8.51296	1.66e-07	5.39e-06	7.54462
TMX1	2.60237	7.69877	7.58419	7.95e-07	1.6e-05	5.96472
CD83	-2.60214	10.8592	-6.733	3.68e-06	4.98e-05	4.41257
CDK8	2.59941	6.99747	8.84666	9.74e-08	3.72e-06	8.08427
PDHX	2.59775	6.32073	11.2446	2.99e-09	3.96e-07	11.5677
TMEM71	2.59758	9.69753	8.32153	2.28e-07	6.67e-06	7.22848
ATMIN	2.5902	7.45375	10.0607	1.55e-08	1.11e-06	9.93025
HERC4	2.58501	9.31258	12.667	4.92e-10	1.24e-07	13.3478
QPCT	2.58331	9.51254	6.13225	1.15e-05	0.000119072	3.25679
SLC40A1	2.58165	9.97802	8.00455	3.86e-07	9.48e-06	6.69424
NCF4	2.58138	10.041	6.01963	1.43e-05	0.000141046	3.03472
KMO	2.58059	6.90784	13.5487	1.75e-10	6.58e-08	14.3604
ZNF780A	2.58024	6.33999	10.15	1.36e-08	1.05e-06	10.0593
PH_hs_0001503	2.57965	9.1587	9.33761	4.54e-08	2.26e-06	8.85241
C1orf204	-2.57383	7.57238	-5.38272	5.12e-05	0.000382215	1.74889
DLC1	2.57305	3.99088	3.41529	0.00333305	0.0107238	-2.42007
TOB2	2.57095	8.57598	12.8405	4e-10	1.06e-07	13.5522
FZD1	2.57037	7.16343	8.95343	8.23e-08	3.33e-06	8.2539
CD200R1	2.56775	5.80406	8.6468	1.34e-07	4.65e-06	7.7628
LOC729678	2.5669	6.43905	9.72494	2.53e-08	1.54e-06	9.43751
MED11	2.56675	9.21664	10.8475	5.12e-09	5.66e-07	11.0352
MDFIC	2.56527	7.00224	11.8815	1.31e-09	2.46e-07	12.3885
PPP2CB	2.56196	6.40843	9.83423	2.16e-08	1.4e-06	9.59937
NEU4	-2.56181	6.31093	-6.28782	8.53e-06	9.37e-05	3.56078
MLYCD	2.56105	7.3837	13.2432	2.48e-10	8.12e-08	14.0169
PPP4R1L	-2.55094	8.26287	-10.0889	1.49e-08	1.1e-06	9.97114
SYT6	-2.54948	8.00248	-8.14094	3.07e-07	8.13e-06	6.92576
TRIM14	2.54754	8.86198	12.7949	4.22e-10	1.1e-07	13.4988
OR2T27	-2.54744	7.69055	-11.7676	1.51e-09	2.63e-07	12.2446
ARFRP1	2.53882	7.2348	11.0491	3.89e-09	4.8e-07	11.3076
IFITM10	-2.53729	6.12958	-12.0019	1.12e-09	2.17e-07	12.5391
CDC42EP2	2.53555	6.47445	7.33548	1.23e-06	2.22e-05	5.52163
GTF2E1	2.53479	8.04034	9.44133	3.88e-08	2.07e-06	9.01088
CEBPE	2.53316	7.29495	7.23536	1.47e-06	2.53e-05	5.34083
EEPD1	2.53245	5.94185	11.1546	3.38e-09	4.29e-07	11.4484
SIRPD	2.53082	6.1098	8.2302	2.65e-07	7.35e-06	7.07594
PLXDC2	2.53064	8.01032	10.252	1.18e-08	9.72e-07	10.2053
IL16	2.52998	7.00288	7.71684	6.31e-07	1.36e-05	6.19755
LOC100129034	2.5292	8.10586	10.2635	1.16e-08	9.61e-07	10.2217
PICALM	2.52895	8.84891	6.59655	4.75e-06	6.03e-05	4.15438
PH_hs_0037807	-2.5286	6.05469	-10.9689	4.34e-09	5.12e-07	11.1997
TNFSF10	2.52568	11.0815	7.55793	8.32e-07	1.66e-05	5.91833
GK3P	2.52513	6.81696	6.45261	6.23e-06	7.38e-05	3.87924
TUBB1	2.52437	12.1102	7.87074	4.85e-07	1.12e-05	6.46464
GCNT1	2.52057	5.8714	13.1051	2.92e-10	8.74e-08	13.8591
KCNE3	2.51934	9.66351	9.07256	6.83e-08	2.97e-06	8.44147
ST8SIA1	2.5187	5.80876	8.46462	1.8e-07	5.69e-06	7.46526
FAM118B	2.51848	6.31065	13.8387	1.26e-10	5.56e-08	14.6796
PPP1R10	2.5184	8.04792	12.5097	5.96e-10	1.41e-07	13.1602
C5AR1	2.5174	9.79086	5.23198	6.97e-05	0.000487726	1.43766
FCGR1B|FCGR1A	2.51728	7.05314	6.89732	2.72e-06	3.98e-05	4.72007
HEXB	2.51704	9.50827	6.52429	5.44e-06	6.68e-05	4.01661
CCNG2	2.51579	6.90276	5.72126	2.59e-05	0.000224551	2.4385
ECHDC1	2.5144	9.70642	9.28859	4.89e-08	2.37e-06	8.77707
CD36	2.51252	10.9603	4.85321	0.000152966	0.000907934	0.64572
EVI2A	2.51235	11.2538	6.52597	5.42e-06	6.67e-05	4.01982
LPHN2	-2.51206	3.57696	-6.63529	4.42e-06	5.71e-05	4.22795
PH_hs_0040461	-2.50929	6.07399	-6.04016	1.38e-05	0.000136622	3.07532
PARD6G	-2.50738	6.31056	-5.52938	3.8e-05	0.000304198	2.04929
PH_hs_0034769	-2.50597	5.14052	-6.99217	2.28e-06	3.5e-05	4.89584
CYBRD1	2.50576	8.04154	7.95205	4.22e-07	1.01e-05	6.60446
FGF20	-2.50505	4.39238	-6.43369	6.46e-06	7.58e-05	3.84286
UTP6	2.5041	7.52176	9.05219	7.05e-08	3.03e-06	8.40952
TOR4A	2.50228	9.2808	11.3097	2.75e-09	3.83e-07	11.6535
LMAN2L	2.49986	7.89877	10.2679	1.15e-08	9.61e-07	10.228
PAK1	2.49935	10.6022	7.93976	4.31e-07	1.03e-05	6.58337
C9	-2.49839	5.22648	-8.23855	2.61e-07	7.29e-06	7.08993
PRKAR2B	2.49839	11.5372	8.57261	1.51e-07	5.05e-06	7.64215
FAM183B	-2.49781	5.17876	-8.64215	1.35e-07	4.66e-06	7.75525
ATP6V1D	2.49483	9.58698	10.2858	1.12e-08	9.58e-07	10.2534
OSBPL8	2.49457	9.68129	5.80555	2.19e-05	0.000196425	2.60807
CPPED1	2.49408	11.0232	7.5757	8.06e-07	1.62e-05	5.94974
TNFSF4	2.49224	9.30571	8.17476	2.9e-07	7.85e-06	6.98278
PRR5L	2.49188	8.38789	10.689	6.36e-09	6.71e-07	10.8182
TSPAN2	2.49149	7.62953	9.30732	4.75e-08	2.32e-06	8.80589
C5orf51	2.49119	9.00674	9.62593	2.94e-08	1.69e-06	9.28966
SPG20	2.49081	8.38531	8.05533	3.55e-07	8.91e-06	6.78073
GLCCI1	2.49055	8.44778	8.31945	2.28e-07	6.68e-06	7.22501
TRIM6-TRIM34|TRIM34	2.49013	8.50052	10.264	1.16e-08	9.61e-07	10.2224
GIMAP2	2.48863	8.42394	6.04088	1.38e-05	0.000136495	3.07675
FAM120B	2.48821	6.93633	11.4373	2.32e-09	3.45e-07	11.8202
MEFV	2.48387	7.98193	6.19822	1.01e-05	0.000107527	3.38608
VSIG8	-2.48338	6.9656	-9.20037	5.6e-08	2.61e-06	8.64073
DNAJC13	2.4791	7.85647	8.66319	1.31e-07	4.55e-06	7.78936
VCAN	2.47838	12.8547	7.12216	1.8e-06	2.93e-05	5.13472
PH_hs_0034698	2.47403	11.1019	5.69783	2.71e-05	0.000233309	2.39122
HMGN4	2.47374	9.39962	7.44295	1.02e-06	1.92e-05	5.71414
C17orf80	2.47178	5.22239	8.4489	1.85e-07	5.77e-06	7.43936
HAL	2.47159	6.61571	6.4716	6.01e-06	7.2e-05	3.9157
CBFA2T3	2.47088	8.89103	9.00128	7.63e-08	3.18e-06	8.32946
CXCR1	2.47035	9.92679	4.43079	0.000373828	0.00186018	-0.250821
PPAPDC2	2.46933	6.73607	11.6142	1.84e-09	2.95e-07	12.0488
PREPL	2.46744	9.20124	8.64501	1.34e-07	4.65e-06	7.75989
SPHK2	2.46733	6.63938	10.264	1.16e-08	9.61e-07	10.2225
DCAF12	2.46547	10.8418	7.83229	5.18e-07	1.18e-05	6.39822
SEMA3C	2.46469	7.21367	11.4422	2.31e-09	3.45e-07	11.8265
BAZ1A	2.46426	9.02567	10.188	1.29e-08	1.02e-06	10.1138
IFI16	2.46247	9.75767	8.18251	2.87e-07	7.78e-06	6.99584
ADRB2	2.46048	8.48311	9.76223	2.4e-08	1.5e-06	9.49289
CARD18	-2.46035	4.22994	-7.92918	4.39e-07	1.04e-05	6.56522
DCAF10	2.4601	6.39553	13.2879	2.36e-10	8e-08	14.0676
GUCY1B3	2.4592	6.66679	9.32862	4.6e-08	2.27e-06	8.83862
CS	2.459	7.53052	5.48885	4.13e-05	0.000324309	1.9665
SYNCRIP	2.45871	7.80515	7.57722	8.04e-07	1.62e-05	5.95243
FGFR1OP2|LOC100335030	2.45763	7.62325	7.59596	7.78e-07	1.58e-05	5.98548
ZNF75D	2.45733	6.23679	9.84976	2.11e-08	1.38e-06	9.62226
PARG	2.45595	7.17589	9.18513	5.74e-08	2.62e-06	8.61707
CD53	2.45571	12.6971	8.97218	7.99e-08	3.28e-06	8.28354
NFATC3	2.45536	6.87258	11.8157	1.42e-09	2.58e-07	12.3054
ZNF146	2.45458	8.46561	8.89421	9.03e-08	3.57e-06	8.15999
F5	2.45325	8.12112	8.2306	2.65e-07	7.35e-06	7.0766
JAK2	2.45309	9.32219	8.39426	2.02e-07	6.15e-06	7.34917
DAPP1	2.45261	9.73727	9.46555	3.74e-08	2.02e-06	9.04769
LOC286467	-2.45226	5.5142	-8.07767	3.41e-07	8.76e-06	6.81868
OSTM1	2.45205	7.49851	8.8369	9.89e-08	3.76e-06	8.06868
AGPAT5	2.4515	6.45682	8.87803	9.27e-08	3.61e-06	8.13425
FPR3	2.45067	6.8877	7.39085	1.12e-06	2.07e-05	5.62102
MINPP1	2.45043	6.0986	9.42436	3.98e-08	2.1e-06	8.98504
SIRPA	2.45029	10.0319	7.22741	1.49e-06	2.55e-05	5.3264
ISL1	-2.45007	4.5905	-6.8095	3.19e-06	4.48e-05	4.55618
GALNT7	2.44964	8.81082	8.93286	8.5e-08	3.4e-06	8.22134
ZNRF2	2.44815	8.73431	9.51315	3.48e-08	1.93e-06	9.11983
PWWP2A	2.44687	7.75802	12.0875	1.01e-09	2.01e-07	12.6456
ANTXR2	2.44596	8.31079	8.49818	1.7e-07	5.48e-06	7.52038
TNFAIP3	-2.44448	13.3901	-7.02646	2.15e-06	3.35e-05	4.95909
ZNF189	2.44378	6.80444	12.4672	6.28e-10	1.47e-07	13.109
AARS	2.44177	7.44765	10.0608	1.55e-08	1.11e-06	9.9304
ZBTB10	-2.44015	8.5659	-10.6581	6.64e-09	6.91e-07	10.7755
PH_hs_0034717	-2.43901	6.24514	-6.31648	8.08e-06	8.97e-05	3.61642
FAM173B	2.43889	6.78974	10.1133	1.44e-08	1.07e-06	10.0063
SCRN3	2.43525	4.97044	8.32944	2.25e-07	6.63e-06	7.24163
NDUFB6	2.43256	8.77732	9.33203	4.58e-08	2.27e-06	8.84386
ESYT1	2.43179	11.5605	10.3897	9.67e-09	8.67e-07	10.4007
METTL6	2.43163	6.39595	11.3972	2.45e-09	3.53e-07	11.768
CYBB	2.42957	12.3934	6.58103	4.89e-06	6.16e-05	4.12484
DDX18	2.4284	7.82748	7.58816	7.89e-07	1.6e-05	5.97172
TNFRSF8	2.42625	8.89997	9.55691	3.26e-08	1.82e-06	9.18591
MAP3K1	2.42301	8.18053	6.72544	3.73e-06	5.03e-05	4.39832
EFCAB14	2.4228	9.08726	7.47756	9.58e-07	1.84e-05	5.7758
ZNF594	2.42223	6.08274	10.3439	1.03e-08	9.05e-07	10.336
PRR14L	2.42076	8.02725	7.81537	5.33e-07	1.21e-05	6.36893
KRTAP2-1	-2.41991	5.52151	-8.51661	1.65e-07	5.38e-06	7.55061
FAM129A	2.41858	10.8353	7.4947	9.29e-07	1.8e-05	5.80628
CSE1L	2.4139	7.60777	8.48974	1.73e-07	5.51e-06	7.50653
ANKRD34B	2.41377	5.87407	8.29093	2.39e-07	6.9e-06	7.17749
ARL13B	2.41199	6.5062	9.91795	1.91e-08	1.3e-06	9.7224
TM6SF1	2.40924	8.89266	8.26754	2.49e-07	7.07e-06	7.13843
CTSC	2.40821	10.0532	7.59657	7.78e-07	1.58e-05	5.98655
LARS	2.4079	9.55658	9.42972	3.94e-08	2.09e-06	8.9932
SRGAP2	2.40787	8.51034	9.33213	4.58e-08	2.27e-06	8.84401
UBE2L3	2.40514	8.05926	11.5226	2.08e-09	3.17e-07	11.9308
RBFOX1	-2.40493	4.33248	-6.85746	2.92e-06	4.2e-05	4.64581
SLC19A1	2.40456	8.90771	7.91116	4.52e-07	1.06e-05	6.53426
PREB	2.40428	9.84008	11.2657	2.91e-09	3.91e-07	11.5955
RNASE2	2.40133	9.33179	7.29702	1.32e-06	2.33e-05	5.45233
ZKSCAN4	2.40111	6.23639	10.9778	4.28e-09	5.12e-07	11.2118
SLC43A3	2.39853	9.33114	8.06975	3.46e-07	8.83e-06	6.80524
RBM4B	2.39602	9.17894	9.83116	2.17e-08	1.4e-06	9.59484
NBR1	2.39482	10.5274	9.58989	3.1e-08	1.77e-06	9.23556
C1orf186	2.39205	6.80043	7.84622	5.05e-07	1.16e-05	6.42231
HNMT	2.3918	8.25622	6.82844	3.08e-06	4.36e-05	4.59162
RFWD2	2.38934	7.65586	5.77306	2.33e-05	0.000206508	2.54281
ARHGAP6	2.38898	8.47419	8.04314	3.62e-07	9.02e-06	6.76
PRMT6	2.38776	7.63811	10.1472	1.37e-08	1.05e-06	10.0552
PYGL	2.38774	11.5242	6.61553	4.58e-06	5.85e-05	4.19044
ADCY2	-2.38747	5.07666	-6.56705	5.02e-06	6.28e-05	4.09822
HPS5	2.38645	6.23576	10.076	1.51e-08	1.11e-06	9.95245
OPRL1	2.38493	8.04293	10.2722	1.14e-08	9.61e-07	10.2341
THAP8	2.38404	7.08142	10.1142	1.43e-08	1.07e-06	10.0077
GBE1	2.38309	7.03569	8.8226	1.01e-07	3.81e-06	8.04584
PTER	2.38289	7.32164	8.8258	1.01e-07	3.79e-06	8.05095
CFDP1	2.3827	7.07959	13.0683	3.05e-10	8.88e-08	13.8167
SON	2.38113	12.2009	8.57571	1.5e-07	5.05e-06	7.64721
NUDT16P1	2.37905	6.89218	9.58088	3.14e-08	1.78e-06	9.22201
GIMAP1	2.37862	9.53	9.56023	3.24e-08	1.82e-06	9.19092
RAP1A	2.37853	6.42339	10.3067	1.09e-08	9.38e-07	10.2832
LPIN2	2.37828	8.06661	7.76343	5.83e-07	1.28e-05	6.27875
CIDEB	2.37742	6.56824	9.30844	4.75e-08	2.32e-06	8.80763
HIATL1	2.37266	10.4508	8.97126	8e-08	3.28e-06	8.28209
C2orf74	2.37194	7.84593	9.78337	2.32e-08	1.48e-06	9.52423
RGS2	2.36984	14.2272	6.51098	5.58e-06	6.81e-05	3.99115
VMP1	2.36657	11.9026	7.83131	5.18e-07	1.18e-05	6.39653
GIMAP7	2.36577	12.0148	10.5443	7.78e-09	7.72e-07	10.6176
PTGDR	2.36544	7.05553	7.42578	1.05e-06	1.97e-05	5.68348
CLEC4D	2.3654	8.23596	6.57262	4.97e-06	6.24e-05	4.10884
STT3A	2.36538	8.50634	10.1442	1.37e-08	1.05e-06	10.0509
AATK	2.36498	9.34107	5.77421	2.33e-05	0.000206281	2.54513
CLN5	2.36438	7.73022	11.6076	1.86e-09	2.95e-07	12.0403
PLA2G4A	2.36337	6.29311	9.07887	6.76e-08	2.97e-06	8.45135
EMR3	2.36258	7.33929	6.64337	4.35e-06	5.65e-05	4.24325
IQGAP1	2.36044	13.3853	9.75712	2.42e-08	1.5e-06	9.48531
CFLAR	2.35957	8.5273	6.16505	1.08e-05	0.00011335	3.32114
CD9	2.35676	10.6595	7.26093	1.41e-06	2.44e-05	5.38712
PXK	2.35579	8.35598	7.75254	5.94e-07	1.3e-05	6.2598
N4BP2L1	2.35535	8.72483	8.77814	1.09e-07	3.99e-06	7.97463
SAMD9	2.35435	8.81164	11.2628	2.92e-09	3.91e-07	11.5917
TMEM176B	2.35224	10.9987	3.89832	0.00117366	0.0046137	-1.39096
RNASE6	2.35174	10.3025	6.77356	3.41e-06	4.72e-05	4.48881
RAB22A	2.3501	8.81556	8.723	1.19e-07	4.22e-06	7.88597
FTSJD1	2.34683	8.10983	10.0836	1.5e-08	1.1e-06	9.96344
HNRNPAB	2.34674	8.8499	8.84809	9.72e-08	3.72e-06	8.08654
TMEM164	2.34562	9.8132	8.49006	1.73e-07	5.51e-06	7.50706
MIB1	2.34547	6.29447	10.4775	8.55e-09	8.09e-07	10.5241
ARHGEF7	-2.34413	6.2256	-8.51091	1.67e-07	5.4e-06	7.54127
ARMC7	2.34385	7.63133	10.5348	7.89e-09	7.78e-07	10.6043
TMEM60	2.34206	8.90203	8.91076	8.8e-08	3.5e-06	8.18629
NIT1	2.34187	8.14306	9.07374	6.82e-08	2.97e-06	8.44332
EIF2C4	2.34078	7.30905	8.19332	2.81e-07	7.68e-06	7.01402
SULT1A1|SULT1A2	2.34014	7.85734	4.84611	0.000155262	0.00091995	0.630741
ZNF280D	2.33991	7.32446	8.16287	2.96e-07	7.93e-06	6.96277
NSF	2.33928	8.48136	9.96518	1.78e-08	1.23e-06	9.79146
INPP4A	2.33903	7.25497	10.4906	8.39e-09	7.98e-07	10.5424
RIPK3	2.33667	7.56805	8.04316	3.62e-07	9.02e-06	6.76005
IL1R2	2.33658	8.77516	4.48687	0.000331721	0.00169119	-0.131183
SNX10	2.33639	10.3632	7.06026	2.02e-06	3.18e-05	5.02127
ADCY7	2.33612	10.4869	7.13352	1.77e-06	2.9e-05	5.15548
TM9SF3	2.33598	9.47873	9.91375	1.92e-08	1.3e-06	9.71626
PPP1R11	2.33463	10.0753	8.01489	3.8e-07	9.35e-06	6.71189
IGLL5	2.33221	9.44162	5.44143	4.54e-05	0.000349072	1.86942
LARP4B	2.33011	9.14265	8.98897	7.78e-08	3.23e-06	8.31005
MEF2C	2.32898	10.3174	8.34543	2.19e-07	6.53e-06	7.26821
TBC1D24	2.32872	6.41212	10.8701	4.96e-09	5.52e-07	11.0659
TAF4	2.32819	9.02087	8.87976	9.24e-08	3.61e-06	8.13701
A4GALT	-2.32809	9.15899	-9.11188	6.42e-08	2.85e-06	8.50298
EIF5B	2.327	7.78304	11.4986	2.14e-09	3.25e-07	11.8997
FCGR1A|FCGR1B	2.32674	7.0119	7.33954	1.22e-06	2.21e-05	5.52892
FARSA	2.32641	8.12593	9.15207	6.04e-08	2.72e-06	8.56567
RTN3	2.32587	11.4738	6.71945	3.77e-06	5.07e-05	4.38703
ARFIP1	2.32557	6.06457	9.20592	5.55e-08	2.61e-06	8.64933
HIP1	2.32535	6.46373	8.31175	2.31e-07	6.74e-06	7.2122
VASH2	-2.32345	4.62545	-7.09512	1.89e-06	3.04e-05	5.08522
SAA4|SAA2-SAA4	-2.32318	3.69289	-6.56041	5.08e-06	6.34e-05	4.08557
UGT2B7|UGT2B10|UGT2B28	-2.32273	5.05885	-5.85966	1.97e-05	0.000180365	2.71647
DYSF	2.32254	9.38513	5.8061	2.19e-05	0.000196298	2.60917
CCDC19	-2.32077	7.97053	-6.87611	2.82e-06	4.11e-05	4.68058
FEZ2	2.31905	8.50693	8.45263	1.84e-07	5.75e-06	7.44551
CLDN4	-2.31801	6.56376	-6.6567	4.24e-06	5.54e-05	4.2685
GEMIN6	2.31739	6.6762	11.41	2.41e-09	3.5e-07	11.7847
PCTP	2.3169	7.8605	9.8005	2.27e-08	1.46e-06	9.54957
GTF2H5	2.31489	10.0015	10.0601	1.55e-08	1.11e-06	9.92939
STX3	2.31278	9.40539	6.60609	4.66e-06	5.94e-05	4.17251
DPAGT1	2.31229	8.69844	9.35792	4.4e-08	2.23e-06	8.88355
HAMP	-2.31197	9.31032	-11.2827	2.85e-09	3.89e-07	11.6179
RPAP3	2.31122	7.75097	7.96766	4.11e-07	9.88e-06	6.63119
PIGN	2.31062	5.77495	7.46342	9.82e-07	1.87e-05	5.75064
UBE3C	2.30852	7.97387	7.45106	1e-06	1.9e-05	5.72861
CR2	2.30774	6.41126	8.89079	9.08e-08	3.58e-06	8.15455
HIF1AN	2.30768	6.99899	12.4247	6.62e-10	1.51e-07	13.0578
PKIA	2.30756	6.33012	6.75252	3.55e-06	4.86e-05	4.44929
IKZF1	2.30427	9.11168	9.35476	4.42e-08	2.24e-06	8.87872
P2RY13	2.30366	11.2858	5.72642	2.56e-05	0.000222752	2.44891
FAM169B	-2.30291	6.93859	-11.1765	3.28e-09	4.2e-07	11.4775
GRAMD3	-2.302	10.6684	-8.66771	1.3e-07	4.53e-06	7.79668
ORAI3	2.30168	9.26545	12.1906	8.84e-10	1.83e-07	12.7727
MS4A14	2.30034	7.92114	8.2385	2.61e-07	7.29e-06	7.08984
C1orf162	2.29936	11.5077	7.40265	1.09e-06	2.03e-05	5.64214
CISD1	2.29908	6.85742	9.88443	2e-08	1.34e-06	9.67324
ZNF674	2.29846	5.56237	8.34599	2.19e-07	6.53e-06	7.26914
CRK	2.29747	7.45142	6.43466	6.45e-06	7.58e-05	3.84473
ASIC4	-2.2971	7.37554	-5.51816	3.89e-05	0.000310073	2.02639
TP53	2.29618	10.3379	8.40188	1.99e-07	6.08e-06	7.36177
SLC22A16	2.29588	6.00968	5.43364	4.62e-05	0.000353168	1.85346
ATF1	2.29441	6.572	6.85495	2.94e-06	4.21e-05	4.64113
S1PR4	2.29149	10.1709	9.23606	5.3e-08	2.52e-06	8.69599
PH_hs_0017680	-2.2912	6.18574	-6.12588	1.17e-05	0.000120187	3.24427
PCSK6	2.28908	7.90049	6.68899	3.99e-06	5.28e-05	4.32958
CD300LB	2.28783	8.81714	9.63052	2.92e-08	1.69e-06	9.29655
HMGCL	2.28733	7.07127	7.58163	7.98e-07	1.61e-05	5.9602
LOC100505549	2.28691	6.57168	9.93459	1.86e-08	1.27e-06	9.74676
THEMIS	2.28466	8.55079	7.67801	6.75e-07	1.43e-05	6.12964
CISH	2.28375	8.3581	7.53738	8.62e-07	1.7e-05	5.88198
PRX	-2.28357	11.9232	-5.0631	9.87e-05	0.000645625	1.08621
FCRL4	-2.28324	4.58985	-5.82372	2.11e-05	0.000190738	2.64451
MANEA	2.2822	5.70148	9.15903	5.97e-08	2.71e-06	8.5765
KIAA0146	2.28161	8.98699	9.61712	2.97e-08	1.7e-06	9.27646
DOCK8	2.28157	11.9437	7.86811	4.87e-07	1.13e-05	6.46011
RNF150	-2.28057	5.11811	-10.7955	5.49e-09	6.01e-07	10.9643
TNFAIP6	2.28003	7.21266	3.62975	0.00209737	0.0073716	-1.96495
LRRC58	2.27998	6.74765	7.27934	1.36e-06	2.38e-05	5.42042
SELP	2.27921	8.20285	7.98781	3.97e-07	9.65e-06	6.66565
UGT2B15	-2.27727	4.12521	-5.69901	2.7e-05	0.00023286	2.3936
EDC3	2.27683	7.84609	11.5956	1.89e-09	2.98e-07	12.0249
TM9SF1	2.2765	7.92965	7.59765	7.76e-07	1.58e-05	5.98845
AGPAT9	2.2765	9.05311	9.77746	2.34e-08	1.49e-06	9.51547
FAM127A	2.27562	5.43135	5.74013	2.49e-05	0.000218122	2.47654
NFE2L3	2.27552	6.03825	8.55182	1.56e-07	5.14e-06	7.60821
PPP3CA	2.27511	9.41532	8.71254	1.21e-07	4.27e-06	7.8691
FYB	2.27451	11.2959	9.02453	7.36e-08	3.12e-06	8.36606
BLNK	2.2736	7.80989	9.41345	4.04e-08	2.11e-06	8.96841
ACSL1	2.27355	11.8647	4.33724	0.000456532	0.00217237	-0.450705
TRAPPC6B	2.27316	8.57481	9.68065	2.71e-08	1.61e-06	9.37152
AK2	2.27227	8.4745	8.55729	1.55e-07	5.11e-06	7.61714
PH_hs_0062362	-2.27111	7.47109	-7.69436	6.56e-07	1.4e-05	6.15826
VPS37C	2.27092	8.20032	8.55243	1.56e-07	5.14e-06	7.60922
NFKBIB	-2.26962	10.2427	-8.9972	7.68e-08	3.19e-06	8.32303
SIRPB2	2.26898	9.05892	8.04427	3.61e-07	9.02e-06	6.76193
PAPSS1	2.26883	8.50752	7.12833	1.78e-06	2.91e-05	5.14601
SLC44A1	2.26762	7.1296	7.23865	1.46e-06	2.52e-05	5.34679
CSF1R	2.26736	12.2038	7.71006	6.39e-07	1.37e-05	6.1857
SH3BGRL2	2.26594	8.2511	8.63788	1.36e-07	4.66e-06	7.74834
HNRNPU-AS1	2.26452	7.74428	7.41497	1.07e-06	1.99e-05	5.66417
YWHAB	2.26373	12.2971	7.99019	3.96e-07	9.64e-06	6.66971
SLURP1	-2.26373	11.6657	-10.1776	1.31e-08	1.02e-06	10.0988
STAMBP	2.26312	9.66403	8.1369	3.09e-07	8.15e-06	6.91895
C7orf25	2.26312	5.99	9.50694	3.51e-08	1.94e-06	9.11044
HSPA1L	2.2613	6.89646	11.7662	1.51e-09	2.63e-07	12.2428
EBF2	-2.26125	4.4632	-8.62682	1.38e-07	4.71e-06	7.73038
KRT16	-2.25768	12.6777	-9.66894	2.75e-08	1.63e-06	9.35403
GPR171	2.25708	9.1121	9.44649	3.85e-08	2.06e-06	9.01873
RNASE2|ECRP	2.25704	10.3902	7.08347	1.93e-06	3.09e-05	5.06388
SLAMF8	2.25633	7.26138	6.39385	6.97e-06	8.02e-05	3.7661
CSRNP2	2.25502	6.08142	8.10008	3.29e-07	8.51e-06	6.85668
SACS	2.25476	7.28479	8.13885	3.08e-07	8.14e-06	6.92225
CMTM2	2.25439	5.74313	8.13076	3.12e-07	8.22e-06	6.90857
PDHB	2.25391	7.93585	9.36122	4.38e-08	2.23e-06	8.88861
SETDB1	2.25255	7.86003	8.37796	2.07e-07	6.26e-06	7.32217
MRPS28	2.25222	8.22755	8.8713	9.37e-08	3.63e-06	8.12354
TLR7	2.25011	7.20845	8.33161	2.24e-07	6.63e-06	7.24525
RBPMS2	2.24885	7.69466	7.94562	4.27e-07	1.02e-05	6.59343
LUZP2	-2.24875	3.28478	-3.45513	0.00305851	0.00999904	-2.33582
CDC26	2.24809	7.29	9.43999	3.88e-08	2.07e-06	9.00884
SPATA4	-2.24546	5.13596	-5.73539	2.52e-05	0.000219721	2.46698
TNFSF14	2.24487	7.40738	7.62009	7.46e-07	1.54e-05	6.02797
LPAR1	2.24455	5.42603	2.66435	0.0164371	0.0392083	-3.96013
ZFP3	2.24376	6.19322	10.4669	8.68e-09	8.15e-07	10.5092
DDIT4	-2.24286	9.55661	-6.89728	2.72e-06	3.98e-05	4.71998
CHRNA6	-2.24272	4.44103	-4.58949	0.000266737	0.00142337	0.0873162
CLEC4A	2.24227	8.63191	5.86956	1.93e-05	0.000177756	2.73624
RABEP1	2.24068	9.36932	8.78967	1.07e-07	3.94e-06	7.99313
SPG11	2.24059	9.70276	6.59202	4.79e-06	6.06e-05	4.14576
PDCD11	2.23981	7.67337	9.19675	5.63e-08	2.61e-06	8.63511
ZNF518A	2.2387	6.52803	9.43505	3.91e-08	2.08e-06	9.00132
EFTUD1	2.2384	5.24407	9.85476	2.09e-08	1.38e-06	9.62961
NMI	2.2375	9.84813	6.24973	9.18e-06	9.95e-05	3.48664
CLDN14	-2.23443	6.48384	-4.39203	0.000406066	0.00198693	-0.333582
CDKN2B	2.23387	5.3388	8.56215	1.54e-07	5.1e-06	7.62509
ANKRD30BL	-2.23367	10.806	-8.31131	2.31e-07	6.74e-06	7.21147
FCGR1B|FCGR1A|FCGR1C	2.23278	11.4135	5.89411	1.84e-05	0.000171456	2.78527
ASXL2	2.23185	9.84915	10.7258	6.05e-09	6.44e-07	10.8687
EIF2S1	2.23068	7.84009	6.16927	1.07e-05	0.000112661	3.32941
DPYSL2	2.23021	11.9921	7.18469	1.61e-06	2.69e-05	5.2488
DHRS9	2.22997	9.22014	8.43737	1.88e-07	5.83e-06	7.42037
BANF1	2.22944	11.1951	8.05296	3.56e-07	8.92e-06	6.77672
CDC14B	2.22914	8.77131	8.45165	1.84e-07	5.75e-06	7.4439
WIF1	-2.22819	4.84108	-6.91302	2.64e-06	3.89e-05	4.74924
version	2.22802	5.3734	6.45603	6.19e-06	7.35e-05	3.8858
SLC30A5	2.22755	7.72403	7.5588	8.31e-07	1.66e-05	5.91989
CLEC12A	2.22708	11.8953	5.87869	1.89e-05	0.000175214	2.75449
OMA1	2.2253	9.24481	9.26883	5.04e-08	2.44e-06	8.74662
MRM1	2.22471	6.56685	9.76073	2.4e-08	1.5e-06	9.49068
USP32	2.2246	8.88502	7.30635	1.3e-06	2.3e-05	5.46916
CR1	2.22309	10.4354	8.16504	2.95e-07	7.93e-06	6.96641
GLT8D1	2.22299	8.46806	8.87197	9.36e-08	3.63e-06	8.1246
COPB2	2.22154	10.2799	10.8091	5.39e-09	5.93e-07	10.9828
TRIB1	2.22116	8.93059	6.50499	5.64e-06	6.88e-05	3.97969
FCGR3A|FCGR3B	2.22112	11.3104	7.13811	1.75e-06	2.88e-05	5.16388
ALCAM	2.2207	5.97844	7.39955	1.1e-06	2.04e-05	5.63658
SMARCAL1	2.22019	7.21074	9.99	1.72e-08	1.21e-06	9.82764
SHOX2	-2.21988	5.46526	-6.13083	1.16e-05	0.00011922	3.25399
TIA1	2.21788	8.04739	7.60991	7.6e-07	1.56e-05	6.01005
SEMA4B	2.21739	9.25892	7.98264	4.01e-07	9.69e-06	6.65681
FRAT1	2.21695	9.91146	9.65174	2.82e-08	1.65e-06	9.32832
CD300E	2.21689	6.74887	7.6656	6.9e-07	1.45e-05	6.1079
MARS2	2.21633	6.47275	11.6496	1.76e-09	2.91e-07	12.0942
S100P	2.21519	10.8932	3.73859	0.00165757	0.00609884	-1.73272
OR4C15	-2.21495	5.57055	-6.46436	6.09e-06	7.25e-05	3.90181
SLC37A4	2.21146	6.43431	8.84876	9.71e-08	3.72e-06	8.08762
ANP32E	2.21014	7.46792	5.88307	1.88e-05	0.000174182	2.76323
CSF2RA	2.21011	8.69943	7.89981	4.61e-07	1.08e-05	6.51473
CRIPT	2.20996	7.51903	9.75787	2.41e-08	1.5e-06	9.48644
MMP25	2.20966	10.4292	4.84593	0.000155318	0.000920014	0.630378
GNG11	2.20922	7.28382	6.8637	2.89e-06	4.17e-05	4.65746
MX2	2.20917	10.519	8.06057	3.51e-07	8.86e-06	6.78964
FNDC3A	2.2091	7.98403	6.41033	6.75e-06	7.82e-05	3.79788
SEC22B	2.20762	8.06862	9.4137	4.04e-08	2.11e-06	8.96879
NAT8L	-2.20758	8.17703	-5.17751	7.79e-05	0.000534004	1.32462
CBR1	2.20703	9.1849	6.77442	3.41e-06	4.72e-05	4.49043
LCMT2	2.20642	5.16694	6.04153	1.37e-05	0.00013639	3.07803
UBE2QL1	-2.20589	10.7586	-8.30989	2.32e-07	6.74e-06	7.2091
PROSC	2.20251	6.75845	6.13749	1.14e-05	0.000118169	3.26706
SCNN1G	-2.20136	7.64667	-6.62187	4.53e-06	5.8e-05	4.20247
TRIM22	2.20104	10.7027	5.32755	5.73e-05	0.000417489	1.63527
LYG2	-2.20037	5.31976	-7.36155	1.18e-06	2.14e-05	5.56848
ATRN	2.19996	7.10539	12.1864	8.89e-10	1.83e-07	12.7675
KLHL7	2.19855	5.90839	8.63897	1.36e-07	4.66e-06	7.75011
IL17RA	2.19821	10.4778	6.73057	3.7e-06	5e-05	4.40799
NCEH1	2.1981	8.4597	9.22786	5.37e-08	2.54e-06	8.68332
NUMB	2.19797	10.81	6.44551	6.32e-06	7.46e-05	3.86559
SAC3D1	2.19731	8.07443	8.7116	1.21e-07	4.27e-06	7.8676
PYCR2	2.19726	10.2322	10.1611	1.34e-08	1.04e-06	10.0751
LAT2	2.19661	11.448	7.46576	9.78e-07	1.87e-05	5.75479
EPS15	2.19624	7.50673	7.0177	2.18e-06	3.39e-05	4.94294
RBM47	2.19519	10.9867	8.5011	1.7e-07	5.47e-06	7.52518
PIP5K1B	2.19429	6.77717	9.55985	3.24e-08	1.82e-06	9.19034
CD93	2.19412	12.2656	8.88829	9.12e-08	3.59e-06	8.15058
BBS7	2.19355	6.22966	9.70151	2.62e-08	1.58e-06	9.40264
ANKRD17	2.19212	8.01935	7.25679	1.42e-06	2.46e-05	5.37965
PEX3	2.19198	6.5405	10.198	1.27e-08	1.01e-06	10.1281
CCDC60	-2.19193	11.7094	-6.24251	9.31e-06	0.000100557	3.47257
SPTLC1	2.19101	8.83901	5.79756	2.22e-05	0.000198871	2.59204
CDK2AP2	2.19073	6.30018	9.01278	7.5e-08	3.16e-06	8.34757
B3GALT6	2.18946	8.52854	9.07134	6.84e-08	2.97e-06	8.43956
KBTBD3	2.18939	4.05133	5.6154	3.2e-05	0.000264347	2.22431
PSEN1	2.18896	10.2525	9.04575	7.12e-08	3.04e-06	8.39941
TRAF4	-2.18764	10.1082	-9.69406	2.65e-08	1.59e-06	9.39154
TMEM102	2.18559	6.70418	8.33012	2.24e-07	6.63e-06	7.24276
FUCA1	2.18436	9.207	8.67091	1.29e-07	4.51e-06	7.80185
DDX11L1|DDX11L9|DDX11L2|DDX11L5|DDX11L10|DDX11|DDX12P|LOC642846	2.18321	9.09876	4.50892	0.000316516	0.00163249	-0.0841875
TDRD7	2.18315	6.21502	6.86601	2.88e-06	4.16e-05	4.66176
ICK	2.1831	6.58896	8.25756	2.53e-07	7.15e-06	7.12176
C19orf59	2.18298	10.117	5.6712	2.86e-05	0.000243189	2.33738
BARHL2	-2.18208	14.1234	-8.10099	3.28e-07	8.51e-06	6.85821
TMCC1	2.18059	9.2189	8.64546	1.34e-07	4.65e-06	7.76062
CKLF	2.18055	12.4788	8.40413	1.99e-07	6.08e-06	7.36549
SLC35E3	2.18051	8.34958	9.19985	5.61e-08	2.61e-06	8.63992
DMXL1	2.18017	8.43324	7.21263	1.53e-06	2.6e-05	5.29959
CYP27A1	2.17871	9.88385	6.79609	3.27e-06	4.56e-05	4.53107
TRHR	-2.17811	5.0888	-6.66752	4.16e-06	5.45e-05	4.28898
MRPS31	2.17748	6.63533	11.5263	2.07e-09	3.17e-07	11.9356
ZNF702P	2.17717	5.14451	4.21482	0.000593497	0.00268711	-0.712687
EVI2B	2.17707	12.8736	5.30865	5.95e-05	0.000429477	1.59627
HIST1H2BJ	2.17615	6.79486	7.02475	2.15e-06	3.36e-05	4.95593
ZNF559	2.17539	8.47963	9.2426	5.25e-08	2.51e-06	8.70611
TTC9C	2.17484	8.10174	8.47192	1.78e-07	5.65e-06	7.47726
FMNL2	2.17477	4.48399	5.68888	2.76e-05	0.000236521	2.37313
HCG27	2.173	7.60394	5.39881	4.95e-05	0.00037204	1.78195
FAM155A	-2.17286	4.88537	-5.61025	3.23e-05	0.000266229	2.21386
HAVCR2	2.17277	8.15168	6.73342	3.68e-06	4.98e-05	4.41335
SLC15A2	2.17198	6.21244	9.49317	3.58e-08	1.96e-06	9.08959
PIK3IP1	-2.17088	11.7855	-7.46927	9.72e-07	1.86e-05	5.76104
STX7	2.1706	9.14952	7.10194	1.87e-06	3.02e-05	5.09773
TAGAP	2.17049	9.70756	5.8975	1.82e-05	0.000170616	2.79203
SLC17A6	-2.16978	6.93138	-9.0648	6.91e-08	2.99e-06	8.42931
CDIPT	2.16963	8.51404	6.60413	4.68e-06	5.96e-05	4.16878
OR4C46	-2.16954	10.7508	-10.2349	1.21e-08	9.89e-07	10.1809
MSL1	2.16889	7.03571	5.94164	1.67e-05	0.000158975	2.87996
DHCR24	2.16671	6.68859	9.15809	5.98e-08	2.71e-06	8.57503
TECPR2	2.16638	6.93868	7.18812	1.6e-06	2.69e-05	5.25503
FAM50B	2.16629	7.13269	9.3431	4.5e-08	2.25e-06	8.86084
UBE2T	2.16493	7.29821	9.19915	5.61e-08	2.61e-06	8.63883
OXTR	2.16387	4.06523	6.10271	1.22e-05	0.000123963	3.1987
OR2C3	-2.16178	3.24793	-4.08778	0.000779951	0.00333186	-0.984925
RNF214	2.16153	7.02432	7.55222	8.4e-07	1.67e-05	5.90825
DNM3	2.16152	8.90684	7.52135	8.87e-07	1.74e-05	5.85357
GRIA2	-2.16116	4.91758	-7.70086	6.49e-07	1.38e-05	6.16962
OPN3	2.15887	7.49583	8.07813	3.41e-07	8.76e-06	6.81945
MSH2	2.15868	5.84611	8.76326	1.11e-07	4.04e-06	7.95075
BCKDK	2.15713	8.32135	5.23253	6.96e-05	0.000487342	1.4388
FOLR1|FOLR2	2.15654	8.27953	4.99901	0.000112811	0.000718199	0.952128
CAST	2.15585	9.44947	6.66638	4.17e-06	5.46e-05	4.28682
ARMC10	2.15532	9.9929	9.07045	6.85e-08	2.97e-06	8.43817
OLFM1	2.15478	7.48285	6.91372	2.64e-06	3.89e-05	4.75054
CEP104	2.15419	7.82722	9.39653	4.15e-08	2.15e-06	8.94259
GPSM2	2.15348	6.89705	9.31752	4.68e-08	2.3e-06	8.82157
AP1S3	-2.15332	6.38023	-7.72917	6.18e-07	1.34e-05	6.21908
ARAP3	2.15268	9.49188	5.61233	3.22e-05	0.000265443	2.21807
CASP10	2.15216	9.02374	8.57299	1.51e-07	5.05e-06	7.64277
MMP3	-2.15159	5.94681	-4.84753	0.0001548	0.000917748	0.633736
RXRA	2.15006	10.135	8.84927	9.7e-08	3.72e-06	8.08843
TAF1L	-2.14988	6.57091	-5.19721	7.48e-05	0.000516248	1.36553
PIGX	2.1488	7.74042	8.56988	1.52e-07	5.05e-06	7.63769
NUP43	2.14843	5.36345	7.94998	4.24e-07	1.01e-05	6.6009
ZHX1-C8ORF76	-2.14802	8.30966	-10.35	1.02e-08	9.04e-07	10.3446
KCTD7	2.14784	6.244	9.75797	2.41e-08	1.5e-06	9.48658
METTL4	2.14728	7.85197	10.0612	1.55e-08	1.11e-06	9.93107
ZSWIM1	2.14687	4.67428	5.94797	1.65e-05	0.000157597	2.89256
TMEM225	-2.14603	5.13713	-5.99499	1.51e-05	0.000146598	2.98591
SH2D3C	2.14573	8.46298	8.38076	2.06e-07	6.25e-06	7.32681
NEK7	2.14549	5.72307	6.12994	1.16e-05	0.000119365	3.25224
TCHP	2.14456	5.72091	9.19183	5.68e-08	2.62e-06	8.62748
METTL7A	2.14452	11.4498	7.67863	6.74e-07	1.43e-05	6.13073
STAT6	2.14428	8.67445	5.37167	5.24e-05	0.000389776	1.72616
PH_hs_0038858	2.14224	9.28644	5.40955	4.85e-05	0.00036593	1.80403
USO1	2.14124	9.91389	8.49648	1.71e-07	5.48e-06	7.5176
RIMBP3|RIMBP3B|RIMBP3C	2.14099	6.35724	10.1246	1.41e-08	1.07e-06	10.0227
KLRG1	2.14074	8.27209	7.18452	1.61e-06	2.69e-05	5.24848
SLAMF6	2.14069	9.79583	9.23458	5.31e-08	2.52e-06	8.69372
REEP5	2.14009	8.69724	6.01524	1.45e-05	0.000142124	3.02603
FCF1	2.13968	6.53592	11.7774	1.49e-09	2.63e-07	12.257
SUV420H1	2.13735	9.33455	10.526	7.98e-09	7.81e-07	10.592
SLC33A1	2.13645	8.5055	8.00195	3.88e-07	9.49e-06	6.6898
ACSL5	2.13621	9.3025	7.90033	4.61e-07	1.08e-05	6.51562
TRPM6	2.13546	6.40308	4.4673	0.000345836	0.00175086	-0.172911
ALOX5AP	2.13445	12.2941	7.7369	6.1e-07	1.32e-05	6.23256
TTC5	2.13306	7.74746	9.90213	1.95e-08	1.32e-06	9.69922
THAP2	2.13156	4.91308	8.31974	2.28e-07	6.68e-06	7.22551
SPINT1	2.13129	7.54892	5.64579	3.01e-05	0.000251986	2.28594
TOLLIP	2.13049	7.98517	10.005	1.68e-08	1.19e-06	9.84942
C1orf146	-2.12844	3.38231	-3.69856	0.00180742	0.0065344	-1.81821
CA5B	2.12833	5.96561	10.3342	1.05e-08	9.13e-07	10.3222
CYP20A1	2.12767	6.47036	8.63389	1.37e-07	4.67e-06	7.74185
SPRY1	-2.12695	7.65221	-10.7316	6e-09	6.44e-07	10.8767
BRSK1	2.12641	8.7206	9.00765	7.56e-08	3.17e-06	8.3395
ALG6	2.12637	8.38555	7.77412	5.72e-07	1.26e-05	6.29734
NETO2	2.12565	5.01244	6.91556	2.63e-06	3.88e-05	4.75396
TMEM223	2.12546	6.41664	9.79185	2.29e-08	1.47e-06	9.53677
IDO1	2.12539	5.88884	6.83095	3.07e-06	4.34e-05	4.59631
ZW10	2.12443	7.37413	7.21457	1.53e-06	2.6e-05	5.30311
TREML2	2.12425	6.87083	5.38975	5.05e-05	0.000377898	1.76333
TPM4	2.12111	11.9385	7.13932	1.75e-06	2.88e-05	5.16608
45183	2.12099	7.12271	5.28962	6.19e-05	0.000443397	1.55695
CSF2RB	2.12094	6.14346	5.07338	9.67e-05	0.000634736	1.10769
HEATR5A	2.12075	6.42174	9.12231	6.32e-08	2.82e-06	8.51927
PUM2	2.12036	10.2596	6.77409	3.41e-06	4.72e-05	4.4898
PITX2	-2.11959	3.438	-4.33128	0.000462388	0.00219664	-0.463444
ABHD5	2.11945	8.50887	6.07274	1.29e-05	0.00012992	3.13963
VPS45	2.11927	9.65001	8.25022	2.56e-07	7.22e-06	7.10946
C11orf82	2.11862	5.75257	10.6529	6.69e-09	6.91e-07	10.7683
C4orf32	2.11831	7.54486	8.0632	3.5e-07	8.86e-06	6.7941
SNX27	2.11821	9.88468	8.45777	1.82e-07	5.73e-06	7.45397
PECAM1	2.11813	11.519	8.56007	1.54e-07	5.11e-06	7.62169
ICMT	2.11763	8.46677	10.3475	1.03e-08	9.04e-07	10.3411
FEM1B	-2.11663	8.88048	-8.07976	3.4e-07	8.76e-06	6.82222
SHANK2	-2.11545	4.8098	-6.40814	6.78e-06	7.85e-05	3.79365
LRP2BP	-2.11507	8.23055	-7.37457	1.15e-06	2.11e-05	5.59184
OTUD7A	-2.11441	5.94271	-6.42488	6.57e-06	7.67e-05	3.82591
TBC1D14	2.11378	10.5969	7.80654	5.41e-07	1.22e-05	6.35362
FLOT2	2.11227	9.85966	5.65016	2.98e-05	0.000250564	2.29479
PHF23	2.11189	8.8277	9.76563	2.39e-08	1.5e-06	9.49794
CNPY1	-2.11124	12.065	-8.7133	1.2e-07	4.27e-06	7.87033
PTPLB	2.11123	4.246	7.07988	1.95e-06	3.11e-05	5.05728
KAT2B	2.11057	7.40689	6.34585	7.64e-06	8.57e-05	3.67334
GDAP2	2.11025	6.96038	11.0263	4.01e-09	4.86e-07	11.277
RAB6C|RAB6A	2.10822	9.92374	7.93254	4.36e-07	1.04e-05	6.57099
CCND2	2.10731	11.1197	8.40909	1.97e-07	6.05e-06	7.37368
ATXN1	2.1058	8.25863	8.28459	2.42e-07	6.96e-06	7.16691
UNC50	2.10496	9.29531	7.68601	6.66e-07	1.41e-05	6.14365
RHO	-2.10464	5.13893	-7.8657	4.89e-07	1.13e-05	6.45594
HK3	2.10401	9.28243	4.66568	0.000227004	0.00125037	0.24913
KIF21B	-2.10383	6.49593	-8.41042	1.97e-07	6.04e-06	7.37589
FAM114A2	2.10266	7.66806	8.88291	9.2e-08	3.61e-06	8.14202
MOSPD2	2.10186	9.094	9.65111	2.83e-08	1.65e-06	9.32738
UFSP2	2.10115	7.03235	5.91449	1.76e-05	0.000165684	2.82591
GBP3	2.10111	7.66001	7.14742	1.72e-06	2.84e-05	5.18088
LHX5	-2.10082	2.15412	-3.46762	0.00297719	0.00979416	-2.30939
RCSD1	2.10078	11.2827	6.81695	3.15e-06	4.43e-05	4.57012
TRIM64B|TRIM64|TRIM64C	2.10071	5.61534	6.52912	5.39e-06	6.64e-05	4.02583
ETNK2	-2.10068	7.01164	-8.11071	3.23e-07	8.43e-06	6.87466
ATG7	2.09998	9.2959	8.80991	1.03e-07	3.85e-06	8.02553
MGST1	2.09976	9.15592	6.27227	8.79e-06	9.6e-05	3.53052
TRHDE	-2.09861	3.74302	-2.86487	0.0108053	0.0279465	-3.56041
RCBTB2	2.09733	10.891	6.80827	3.2e-06	4.49e-05	4.55388
PSMB2	2.09643	8.5676	7.5713	8.13e-07	1.63e-05	5.94196
DYNLL1	2.09592	12.3049	9.66389	2.77e-08	1.64e-06	9.34649
TST	2.09481	9.88622	8.29617	2.37e-07	6.87e-06	7.18623
HOXA5	-2.09304	5.17089	-6.48604	5.85e-06	7.05e-05	3.94338
TMCO1	2.09271	10.7576	7.78765	5.59e-07	1.24e-05	6.32084
PIK3R3	-2.0927	6.63773	-7.09601	1.89e-06	3.04e-05	5.08685
PTPRO	2.09238	6.78108	10.9504	4.45e-09	5.2e-07	11.1748
MYD88	2.09233	10.5867	7.33334	1.24e-06	2.22e-05	5.51776
CD302|LY75-CD302	2.0921	10.4624	5.16595	7.98e-05	0.000544316	1.30059
BTN3A3	2.09058	10.1289	9.06086	6.96e-08	3e-06	8.42313
CASP8AP2	2.09047	7.52614	9.49155	3.59e-08	1.96e-06	9.08713
MRFAP1L1	2.09033	10.1356	7.60166	7.71e-07	1.58e-05	5.99552
TRAPPC8	2.08967	8.78022	6.96482	2.4e-06	3.63e-05	4.84529
CCT5	2.08852	10.5122	7.71116	6.37e-07	1.37e-05	6.18763
GIMAP5|GIMAP1-GIMAP5	2.08842	11.8117	8.42533	1.92e-07	5.93e-06	7.4005
DPY30	2.08842	10.1185	8.0662	3.48e-07	8.85e-06	6.79921
CD44	2.08758	11.9303	5.76684	2.36e-05	0.000208534	2.5303
ABRACL	2.08718	10.9046	5.90454	1.8e-05	0.000168498	2.80608
KCNJ18	-2.0866	5.85827	-8.30946	2.32e-07	6.74e-06	7.20838
POM121L8P	-2.08631	4.59207	-6.66564	4.17e-06	5.46e-05	4.28542
ACYP2	-2.08539	9.61455	-9.15503	6.01e-08	2.71e-06	8.57028
SIGLEC5	2.08483	9.69831	7.63195	7.31e-07	1.51e-05	6.04884
ANKRD46	2.08472	7.1704	9.25778	5.13e-08	2.47e-06	8.72956
RPE	2.08354	7.08605	9.97023	1.77e-08	1.23e-06	9.79883
DUSP15	-2.08281	6.66677	-8.26856	2.48e-07	7.07e-06	7.14015
HORMAD1	2.08105	5.05556	8.96876	8.03e-08	3.28e-06	8.27813
CHST1	-2.08039	5.4198	-4.73415	0.000196459	0.00110976	0.394229
CD101	2.08019	9.27241	7.7789	5.67e-07	1.26e-05	6.30564
CLU	2.08007	10.5582	6.8133	3.17e-06	4.45e-05	4.5633
MON1A	2.07984	6.84689	9.40401	4.1e-08	2.13e-06	8.95401
DDX58	2.07938	7.56854	9.01141	7.51e-08	3.16e-06	8.34541
CD46	2.07923	11.1561	6.09873	1.23e-05	0.00012474	3.19086
UGDH	2.0789	7.58531	10.2499	1.18e-08	9.72e-07	10.2023
TAL1	2.0781	8.99045	8.45236	1.84e-07	5.75e-06	7.44506
RCL1	-2.07792	8.44535	-8.4379	1.88e-07	5.83e-06	7.42123
ATP11A	2.07786	5.05607	4.97152	0.000119456	0.000752529	0.894502
PSMF1	2.07776	7.2467	6.37506	7.22e-06	8.21e-05	3.72983
AIM2	2.07604	8.80334	8.60435	1.43e-07	4.85e-06	7.69385
GABARAPL1	-2.07544	9.31569	-6.8551	2.94e-06	4.21e-05	4.64142
SGOL2	2.07464	5.72745	8.778	1.09e-07	3.99e-06	7.97441
MS4A8B	-2.07425	4.93415	-6.41717	6.67e-06	7.74e-05	3.81106
CASP6	2.07425	7.45497	9.41824	4.01e-08	2.11e-06	8.97571
CYSLTR1	2.07329	8.16358	11.2131	3.12e-09	4.07e-07	11.526
RCAN1	2.07201	6.95025	9.09541	6.59e-08	2.92e-06	8.47724
FAM115C	-2.07175	6.68837	-10.4455	8.94e-09	8.19e-07	10.4793
PKHD1L1	2.07049	6.41003	8.03986	3.64e-07	9.05e-06	6.75442
DAD1	2.07021	10.6239	7.97638	4.05e-07	9.74e-06	6.64611
CYFIP1	2.06895	8.67318	5.83224	2.07e-05	0.000188384	2.66157
CECR2	-2.06894	5.67866	-7.09861	1.88e-06	3.04e-05	5.09162
RINL	2.06888	8.31609	9.07305	6.82e-08	2.97e-06	8.44225
A1CF	-2.06866	5.05769	-7.08555	1.93e-06	3.09e-05	5.06769
BBS10	2.06849	4.90041	6.55097	5.17e-06	6.43e-05	4.06756
DCLRE1A	2.06838	7.47828	8.57295	1.51e-07	5.05e-06	7.64271
FERMT3	2.06807	9.82415	6.69998	3.91e-06	5.2e-05	4.35031
TRNT1	2.06656	8.07659	8.83377	9.94e-08	3.77e-06	8.06369
SRBD1	2.06642	7.21359	7.65058	7.08e-07	1.48e-05	6.08155
SLC37A2	2.06554	6.28786	8.43733	1.88e-07	5.83e-06	7.4203
PH_hs_0060953	2.0649	7.62026	7.83724	5.13e-07	1.17e-05	6.40678
RNF167	2.06299	9.72462	7.65961	6.97e-07	1.46e-05	6.0974
PFKP	2.06234	8.61558	7.62039	7.46e-07	1.54e-05	6.0285
MAML1	2.06168	9.20192	7.22797	1.49e-06	2.55e-05	5.32743
LAMP2	2.06121	7.02236	7.24805	1.44e-06	2.49e-05	5.36381
SLC7A6OS	2.06112	6.89517	9.73166	2.51e-08	1.54e-06	9.44751
RALBP1	2.06087	7.58313	9.52249	3.43e-08	1.91e-06	9.13395
ZNF140	2.06054	6.51706	6.81873	3.14e-06	4.42e-05	4.57346
DAAM1	2.05988	8.33716	9.18689	5.72e-08	2.62e-06	8.61981
LDLRAD4	2.05943	7.63641	7.53197	8.71e-07	1.71e-05	5.87239
LNX1	-2.05936	6.41113	-5.97945	1.55e-05	0.000150198	2.95508
CYP4F3	2.0592	5.70921	4.5966	0.000262751	0.00140786	0.102416
CTDP1	2.0579	5.40988	8.18844	2.84e-07	7.73e-06	7.00581
ROCK2	2.05714	8.91043	10.4561	8.81e-09	8.18e-07	10.4941
SHQ1	2.05695	7.93145	7.91018	4.53e-07	1.06e-05	6.53257
RAB11A	2.05693	8.94699	6.94272	2.5e-06	3.74e-05	4.80435
TMEM218	2.0565	8.48411	7.56795	8.17e-07	1.63e-05	5.93606
MRS2	2.05617	8.00204	10.7268	6.04e-09	6.44e-07	10.8702
TLR2	2.05575	11.9096	6.30704	8.23e-06	9.11e-05	3.59811
SLC32A1	-2.05417	8.69132	-8.33556	2.22e-07	6.61e-06	7.25182
FN1	2.05331	6.57427	2.93493	0.00931874	0.0247434	-3.41837
MS4A6A	2.0525	10.4052	5.86385	1.95e-05	0.000178959	2.72484
FCGR2B	2.05176	6.78006	8.86881	9.4e-08	3.64e-06	8.11958
LRRTM2	-2.05144	4.72826	-6.31556	8.09e-06	8.98e-05	3.61464
RUVBL1	2.05096	9.65485	7.70359	6.46e-07	1.38e-05	6.17441
DUSP1	2.04899	14.8267	5.67207	2.85e-05	0.00024307	2.33915
SNHG3	-2.04894	11.5912	-8.53697	1.6e-07	5.26e-06	7.58393
PSMA5	2.04879	7.01074	7.98714	3.98e-07	9.65e-06	6.66451
AKAP10	2.04861	8.05531	7.81375	5.34e-07	1.21e-05	6.36611
UBE2W	2.04784	7.55004	7.91408	4.5e-07	1.06e-05	6.53928
MAPK14	2.04455	10.0703	6.12287	1.17e-05	0.000120648	3.23834
CXorf21	2.04415	7.87148	8.96054	8.14e-08	3.3e-06	8.26515
FBXO22	2.04362	7.53182	8.5346	1.61e-07	5.26e-06	7.58007
HS3ST1	2.0436	5.63536	7.36223	1.17e-06	2.14e-05	5.56969
ZC3HAV1	2.04354	9.54332	6.1319	1.15e-05	0.000119074	3.25609
POC1B-GALNT4|GALNT4	2.04291	6.18332	7.98242	4.01e-07	9.69e-06	6.65644
LCN10	2.04158	6.19871	8.42751	1.91e-07	5.91e-06	7.4041
SLC22A18AS	-2.04146	13.9129	-4.85631	0.000151975	0.000902582	0.652253
MOCS2	2.03888	7.82609	9.57103	3.19e-08	1.8e-06	9.20718
SERPINA3	-2.03819	7.73474	-9.11524	6.39e-08	2.85e-06	8.50824
MGC70870|CTBP2	2.0381	6.53627	6.02271	1.43e-05	0.000140336	3.0408
CCR1	2.03761	11.2782	8.12844	3.14e-07	8.23e-06	6.90466
TMOD3	2.03714	8.15523	11.2865	2.83e-09	3.89e-07	11.6229
PPAP2A	2.0366	5.64168	6.70002	3.91e-06	5.2e-05	4.35039
LOC100128420	2.03597	7.77952	6.14929	1.11e-05	0.000116266	3.29023
LTA4H	2.03567	10.7366	4.29995	0.000494468	0.00231444	-0.530463
PRTFDC1	2.03407	5.551	7.84156	5.09e-07	1.17e-05	6.41425
VPS35	2.03391	11.712	8.37776	2.07e-07	6.26e-06	7.32185
KIF2A	2.03352	10.278	7.18797	1.6e-06	2.69e-05	5.25477
MLF1	-2.03339	6.07504	-6.93326	2.54e-06	3.79e-05	4.78681
STXBP5	2.03301	6.91754	8.8429	9.8e-08	3.73e-06	8.07827
TLR1	2.03257	9.88455	5.48425	4.17e-05	0.000325957	1.9571
GPBAR1	2.03186	9.87353	8.28079	2.43e-07	6.99e-06	7.16057
NUPL2	2.0312	8.35665	8.62017	1.4e-07	4.75e-06	7.71957
ZMYM1	2.03058	7.28851	7.53212	8.7e-07	1.71e-05	5.87267
MAFB	2.03017	9.61513	6.07786	1.28e-05	0.000128946	3.14975
POC1B	2.03005	5.74629	5.07211	9.69e-05	0.000635574	1.10504
FAM22D|FAM22G	-2.02998	8.46234	-10.6565	6.66e-09	6.91e-07	10.7732
SYAP1	-2.02974	11.0348	-7.31554	1.28e-06	2.27e-05	5.48573
STYK1	2.02855	4.60738	6.92592	2.58e-06	3.83e-05	4.77319
CACNA2D3	2.02791	7.03167	6.89625	2.72e-06	3.98e-05	4.71808
PSMB9	2.02788	13.2173	7.06165	2.01e-06	3.18e-05	5.02382
GALNT2	2.02772	8.44382	6.99088	2.29e-06	3.51e-05	4.89346
ACLY	2.02767	7.01178	5.85507	1.98e-05	0.00018144	2.70727
CEACAM21	2.02759	5.93706	5.70807	2.66e-05	0.000229171	2.41189
RPRD1B	-2.02639	11.0141	-8.23943	2.61e-07	7.29e-06	7.0914
NARG2	2.02624	8.13428	8.38627	2.05e-07	6.2e-06	7.33594
NCF2	2.02521	13.1664	5.85756	1.97e-05	0.000180793	2.71225
GPN3	2.02447	8.83206	6.78759	3.33e-06	4.62e-05	4.51514
BAIAP2L2	-2.02394	12.366	-6.35215	7.55e-06	8.49e-05	3.68553
OR4F6	-2.02342	5.63519	-5.3373	5.62e-05	0.000411145	1.65536
ANXA6	2.02202	10.5397	9.36436	4.36e-08	2.23e-06	8.89342
MED18	2.02109	8.85805	8.78436	1.08e-07	3.97e-06	7.98461
THUMPD3	-2.02065	10.2904	-7.56779	8.18e-07	1.63e-05	5.93577
HIST2H2BF|HIST1H2BN|HIST1H2BE|HIST1H2BK|HIST1H2BL|HIST2H2BC|HIST1H2BI|HIST2H2BA|HIST1H2BC|HIST1H2BJ|HIST1H2BD|HIST3H2BB|HIST1H2BO|HIST1H2BH|HIST1H2BM	2.01987	9.84175	6.76488	3.47e-06	4.77e-05	4.47251
PI4K2A	-2.01807	10.5346	-8.97717	7.93e-08	3.28e-06	8.29143
ZNF879	2.01685	5.70988	8.8774	9.28e-08	3.61e-06	8.13325
ACBD7	-2.01494	5.40967	-9.06394	6.92e-08	2.99e-06	8.42796
TYK2	2.01453	8.26415	5.61088	3.23e-05	0.000266106	2.21514
PPP2R5C	2.01196	10.0705	8.09679	3.31e-07	8.55e-06	6.8511
ALG10	2.01091	5.09115	6.74396	3.61e-06	4.91e-05	4.43319
SHISA5	2.01076	10.8402	6.16675	1.08e-05	0.000113094	3.32448
MGST3	2.01054	9.70514	6.78799	3.32e-06	4.62e-05	4.51589
QRSL1	2.00962	5.1932	5.32951	5.71e-05	0.000416198	1.63931
ADNP2	-2.00943	11.0437	-7.59828	7.75e-07	1.58e-05	5.98957
RNF24	2.00922	10.6493	5.83259	2.07e-05	0.000188337	2.66227
SKA2	2.00909	4.73858	7.77827	5.68e-07	1.26e-05	6.30454
ARSK	2.00874	6.16202	8.82073	1.01e-07	3.81e-06	8.04285
PYHIN1	2.00856	8.55348	5.71004	2.65e-05	0.0002287	2.41586
TCAP	-2.00835	7.72913	-9.1549	6.01e-08	2.71e-06	8.57007
GPR34	2.00829	6.12844	7.75185	5.94e-07	1.3e-05	6.25859
SLFN12	2.00807	6.904	8.03025	3.7e-07	9.18e-06	6.73807
RPL31P11	-2.00751	4.27607	-5.36312	5.33e-05	0.000395474	1.70856
KDM4B	2.00713	11.1554	7.77598	5.7e-07	1.26e-05	6.30058
ELL2	-2.00623	9.65323	-6.53128	5.37e-06	6.62e-05	4.02997
RNF20	2.00592	9.43917	6.95088	2.46e-06	3.71e-05	4.81949
TMEM126B	2.00577	8.87731	8.10252	3.28e-07	8.51e-06	6.8608
GMPR2	2.00553	9.81322	7.22174	1.51e-06	2.57e-05	5.31612
AGFG1	2.00519	9.60029	5.80983	2.17e-05	0.000194935	2.61666
TNFRSF11B	-2.00469	3.75406	-3.13305	0.00611249	0.0175531	-3.01119
ERGIC2	2.00432	8.03058	7.93857	4.32e-07	1.03e-05	6.58133
MIRLET7BHG	2.00359	6.11725	9.04484	7.13e-08	3.04e-06	8.39798
SPTBN4	-2.00338	9.41963	-8.70159	1.23e-07	4.33e-06	7.85145
CA2	2.0032	9.63347	3.91766	0.00112564	0.00445936	-1.34952
CXCR6	2.0027	6.70325	7.69309	6.58e-07	1.4e-05	6.15604
SNRPA1	-2.0027	12.6278	-7.55361	8.38e-07	1.67e-05	5.91071
ZNF638	2.00211	10.4363	8.4414	1.87e-07	5.82e-06	7.42702
TMEM19	2.00148	6.84552	9.50395	3.53e-08	1.94e-06	9.10591
CENPJ	2.00102	6.62027	10.6812	6.43e-09	6.75e-07	10.8074
EXOC2	2.00089	7.26208	7.45163	1e-06	1.9e-05	5.72962
SPRYD3	1.99949	7.52897	9.19621	5.64e-08	2.61e-06	8.63426
FOLR3	1.99943	9.85062	4.66223	0.000228667	0.00125782	0.241805
C5orf22	1.99844	6.97576	8.56429	1.53e-07	5.09e-06	7.62858
NUAK1	-1.99833	7.18157	-5.81646	2.14e-05	0.000192816	2.62996
FAM174A	1.99729	7.12099	5.30319	6.02e-05	0.00043338	1.585
NECAP2	1.99692	10.2148	6.25725	9.05e-06	9.85e-05	3.50128
ACTR3	1.99644	13.1676	8.94437	8.35e-08	3.36e-06	8.23957
SBDS|SBDSP1	-1.99626	11.8152	-7.38588	1.13e-06	2.08e-05	5.6121
UBL4A	1.99582	5.89225	5.93768	1.69e-05	0.000159768	2.87209
CAMKK2	1.99509	9.2308	8.073	3.44e-07	8.8e-06	6.81075
CDK14	1.99471	8.20519	7.59395	7.81e-07	1.58e-05	5.98193
SCOC	1.99394	8.78912	6.23963	9.36e-06	0.000100903	3.46695
RNASE4	1.993	7.03887	6.73293	3.68e-06	4.98e-05	4.41243
SLC16A3	1.99251	6.12479	6.11779	1.19e-05	0.000121476	3.22836
GLB1	1.99162	10.7596	8.83029	1e-07	3.78e-06	8.05813
KLHL9	1.99121	8.71372	8.65189	1.33e-07	4.62e-06	7.77104
MEIS2	-1.99115	4.99428	-5.63323	3.08e-05	0.000256515	2.26047
NCF1B	1.99037	9.90242	4.88161	0.000144134	0.000865624	0.705535
PSMB10	1.99032	10.8069	7.36989	1.16e-06	2.12e-05	5.58345
ZNF414	-1.98898	9.07877	-8.91179	8.79e-08	3.5e-06	8.18792
GINS3	1.98848	6.43963	7.07112	1.98e-06	3.14e-05	5.04122
LCLAT1	1.98811	7.85244	9.49947	3.55e-08	1.95e-06	9.09912
C14orf39	-1.98786	3.02051	-4.82596	0.000161962	0.000947439	0.588259
ICAM1	-1.98739	10.479	-6.05068	1.35e-05	0.000134697	3.09611
CALML3	-1.98728	6.01248	-4.98564	0.000115994	0.000734101	0.92411
PMEPA1	1.98634	5.91161	7.85641	4.97e-07	1.15e-05	6.43991
RABIF	1.9858	7.00988	10.2258	1.22e-08	9.92e-07	10.1678
RAB7L1	1.9849	8.47365	7.59204	7.84e-07	1.59e-05	5.97856
SLC31A1	1.98472	7.98326	7.59842	7.75e-07	1.58e-05	5.98981
TBXAS1	1.98403	9.9521	5.48073	4.19e-05	0.000327534	1.94989
TPCN2	1.98307	7.30726	9.49673	3.56e-08	1.95e-06	9.09498
NR4A2	-1.98222	10.2394	-4.30755	0.000486479	0.00228676	-0.51419
SERPINB9	1.9821	9.32679	7.07705	1.96e-06	3.12e-05	5.05209
FKBP3	1.98195	7.94617	7.1262	1.79e-06	2.91e-05	5.14211
IL1R1	1.98166	7.83689	4.82573	0.000162043	0.000947439	0.587759
SUCLA2	1.98158	7.43529	9.14746	6.08e-08	2.73e-06	8.55849
FKBP5	1.98156	9.69112	4.91766	0.000133665	0.000819592	0.78139
PYGO2	1.9808	7.38911	8.50121	1.7e-07	5.47e-06	7.52535
RNF41	1.98047	6.62432	7.13544	1.76e-06	2.89e-05	5.15899
PHACTR2	1.98017	7.47322	8.51494	1.66e-07	5.38e-06	7.54787
MYO15A	-1.97985	5.94339	-7.33509	1.23e-06	2.22e-05	5.52091
EIF4G3	1.97978	9.5183	10.2214	1.23e-08	9.92e-07	10.1616
HIGD1A	1.97943	6.98224	9.36115	4.38e-08	2.23e-06	8.88849
EGLN3	1.9793	4.32719	5.4073	4.87e-05	0.000367473	1.79941
NFATC1	1.97889	8.95958	7.4697	9.71e-07	1.86e-05	5.76181
EFCAB2	1.97849	5.66321	4.62672	0.000246508	0.0013368	0.166423
CD84	1.97832	7.27443	6.90916	2.66e-06	3.92e-05	4.74208
HIBADH	1.97805	7.67252	6.71761	3.79e-06	5.08e-05	4.38357
GPR26	-1.97435	6.02022	-6.14145	1.13e-05	0.000117617	3.27484
TMEM55A	1.97424	10.0675	7.27726	1.37e-06	2.39e-05	5.41666
PID1	1.97374	8.24463	7.67961	6.73e-07	1.43e-05	6.13245
RICTOR	-1.97343	9.52938	-9.47167	3.7e-08	2.01e-06	9.05698
TBRG1	1.97305	5.6839	8.06474	3.49e-07	8.86e-06	6.79673
ADO	1.9728	6.55374	7.66231	6.94e-07	1.46e-05	6.10213
REPS2	1.97268	7.27474	7.7101	6.39e-07	1.37e-05	6.18578
FAM184A	1.9726	5.24248	5.50117	4.02e-05	0.00031863	1.99169
HN1	1.9721	11.6796	7.15623	1.7e-06	2.81e-05	5.19694
HMGB2	1.9705	9.67315	5.09766	9.19e-05	0.000610647	1.15835
CASP5	1.9703	5.35522	4.00786	0.000926536	0.00382398	-1.15623
CYP4F2	1.96867	8.24807	4.83942	0.000157452	0.000927935	0.616652
RASSF3	1.96813	6.38731	6.76209	3.49e-06	4.78e-05	4.46727
CD177	1.96795	5.31061	2.57299	0.0198521	0.0456162	-4.13844
C4orf22	-1.96695	4.24619	-6.80669	3.21e-06	4.49e-05	4.55092
FAM134B	1.9668	6.80279	7.02302	2.16e-06	3.36e-05	4.95274
PRDM2	1.96659	6.07344	9.07708	6.78e-08	2.97e-06	8.44855
ITGA6	1.96654	8.69771	5.12845	8.63e-05	0.000578438	1.22255
MECP2	1.96614	9.22857	8.46645	1.79e-07	5.68e-06	7.46825
PH_hs_0034208	-1.96538	2.80432	-3.87509	0.00123404	0.00480739	-1.4407
SSH2	1.96502	10.0493	7.7142	6.34e-07	1.36e-05	6.19294
NDUFB3	1.96499	6.91065	7.26226	1.4e-06	2.44e-05	5.38953
ZNF609	1.96437	7.53172	10.6291	6.91e-09	7.11e-07	10.7354
DSCAM	-1.96431	4.7265	-5.26842	6.47e-05	0.000459689	1.51312
HFE	1.96374	6.11186	8.28359	2.42e-07	6.96e-06	7.16524
HKDC1	1.96325	5.19714	3.98491	0.000973552	0.00396971	-1.20541
SLC9C2	-1.96208	3.85889	-7.57126	8.13e-07	1.63e-05	5.9419
DNAJA3	1.96154	8.70206	10.215	1.24e-08	9.93e-07	10.1524
IGLL1|IGLL5|GUSBP11|IGLL3P	1.96106	11.9392	5.00202	0.000112107	0.000714162	0.958434
REV1	1.96104	8.01847	7.12606	1.79e-06	2.91e-05	5.14186
MYCBP|GJA9-MYCBP	1.96087	9.91399	9.04554	7.12e-08	3.04e-06	8.39909
NPB	-1.96074	10.7961	-7.05463	2.04e-06	3.21e-05	5.01093
RCBTB1	1.96039	7.61138	6.08866	1.25e-05	0.000126767	3.17102
CD244	1.95958	8.63066	6.86552	2.88e-06	4.17e-05	4.66084
ZNF302|ZNF181	1.95848	8.60618	5.92811	1.72e-05	0.000162235	2.85303
SLC22A15	1.95822	9.28739	6.16144	1.09e-05	0.000114028	3.31407
CHML	1.95794	6.80945	9.74683	2.45e-08	1.51e-06	9.47005
ALDH18A1	1.95755	7.10262	8.64116	1.35e-07	4.66e-06	7.75365
RBM38	-1.95755	13.222	-8.37382	2.09e-07	6.29e-06	7.31532
KIAA1211L	1.95688	5.24737	6.49486	5.75e-06	6.98e-05	3.96029
SIGLEC7	1.95684	9.38159	7.56199	8.26e-07	1.65e-05	5.92551
RAD51C	1.95662	7.50238	6.47019	6.03e-06	7.22e-05	3.913
ASH2L	1.955	8.02428	10.0341	1.61e-08	1.15e-06	9.89172
CRLS1	1.95486	9.2899	7.90186	4.6e-07	1.07e-05	6.51826
ATP7A	1.95439	6.65063	9.25385	5.16e-08	2.47e-06	8.72349
COA4	1.95434	9.71085	7.06765	1.99e-06	3.15e-05	5.03484
CYP17A1	-1.95359	10.5823	-6.37724	7.19e-06	8.2e-05	3.73403
KANSL1L	1.95285	6.11664	6.99026	2.29e-06	3.51e-05	4.89232
ZNF420	1.95168	5.5442	7.36839	1.16e-06	2.13e-05	5.58075
AJUBA	-1.9514	9.06452	-5.35572	5.41e-05	0.000400028	1.69332
ADD3	1.95108	11.602	6.8537	2.94e-06	4.21e-05	4.63881
NDUFV3	1.95046	6.81608	8.10345	3.27e-07	8.51e-06	6.86237
PDE1A	-1.95038	3.58553	-5.06057	9.93e-05	0.000648201	1.08094
DYNLL2	-1.94994	10.0554	-9.12693	6.28e-08	2.81e-06	8.52648
ROCK1	1.94982	7.48636	4.86402	0.00014954	0.000892024	0.668499
STXBP3	1.94928	8.0861	6.67443	4.1e-06	5.4e-05	4.30206
NEK1	1.94864	6.17355	9.18758	5.71e-08	2.62e-06	8.62087
ZDHHC21	1.94813	5.12553	7.32593	1.25e-06	2.24e-05	5.50443
VPS72	1.94801	9.38952	8.21333	2.72e-07	7.5e-06	7.04763
GBA|GBAP1	1.94735	9.69523	7.97766	4.04e-07	9.74e-06	6.6483
TNFAIP1	1.94723	7.74146	10.1179	1.43e-08	1.07e-06	10.013
ZNF804A	1.94705	4.93451	8.26993	2.48e-07	7.07e-06	7.14242
FNBP1L	1.94702	5.92452	8.73338	1.17e-07	4.19e-06	7.90269
EIF1	-1.94692	15.6558	-9.07616	6.79e-08	2.97e-06	8.44712
NCF1C|NCF1|NCF1B	1.94684	12.5989	5.30981	5.94e-05	0.000428921	1.59865
KRTAP1-3	-1.94681	8.7095	-6.93952	2.51e-06	3.76e-05	4.79842
HOXD8	-1.94631	8.16389	-7.0943	1.9e-06	3.05e-05	5.08371
DGKG	1.94555	6.24266	9.34258	4.5e-08	2.25e-06	8.86005
ACVR1	1.9447	9.2867	7.07244	1.97e-06	3.14e-05	5.04363
TMEM43	1.94406	9.52991	8.24653	2.58e-07	7.25e-06	7.10329
PH_hs_0013412	-1.94345	6.67882	-6.35081	7.56e-06	8.5e-05	3.68295
ASPG	1.94293	8.02715	7.23512	1.47e-06	2.53e-05	5.34038
S100A11	1.94261	14.6753	6.99538	2.27e-06	3.49e-05	4.90178
EGFLAM	-1.94249	4.75274	-3.5296	0.00260422	0.00878937	-2.17797
USP25	1.94218	7.4563	8.20142	2.78e-07	7.58e-06	7.02763
BTG2	1.942	11.8725	4.2885	0.000506741	0.00235942	-0.554951
NNT	1.94188	8.71731	6.77376	3.41e-06	4.72e-05	4.48918
SLC22A5	1.94171	6.1473	7.54794	8.47e-07	1.68e-05	5.90067
LYL1	1.94105	9.48267	8.32961	2.25e-07	6.63e-06	7.24193
PLD6	1.94103	6.82644	7.4824	9.5e-07	1.83e-05	5.7844
GIT2	1.94092	10.7951	7.32643	1.25e-06	2.24e-05	5.50534
RSBN1L	1.93902	8.58154	7.74146	6.05e-07	1.32e-05	6.24049
NEK9	1.93837	6.99951	7.09344	1.9e-06	3.05e-05	5.08215
PIK3R6	1.93812	8.1419	8.06939	3.46e-07	8.83e-06	6.80463
LOC151009	-1.93704	6.54253	-7.0079	2.22e-06	3.43e-05	4.92487
C3orf58	1.93663	8.86188	6.25361	9.11e-06	9.89e-05	3.4942
ZSCAN5A	1.93598	5.94715	7.65653	7.01e-07	1.47e-05	6.09199
ASAP2	1.93582	8.23858	7.49851	9.23e-07	1.79e-05	5.81305
CNTRL	1.9355	8.94686	6.28428	8.59e-06	9.41e-05	3.5539
LOC93622	1.93519	9.14672	5.7584	2.4e-05	0.000211513	2.51333
ANXA4	1.93435	10.3412	6.27248	8.79e-06	9.6e-05	3.53095
MS4A15	-1.93355	12.0388	-4.99495	0.000113768	0.000723163	0.943618
NXT2	1.93317	5.52259	5.43569	4.6e-05	0.000352234	1.85765
SPRED1	1.9329	5.98156	7.07608	1.96e-06	3.12e-05	5.05032
SH3D19	-1.93201	6.18858	-6.00349	1.48e-05	0.000144664	3.00275
PH_hs_0034456	-1.93176	7.5584	-6.54766	5.21e-06	6.46e-05	4.06125
ANKRD13A	1.93159	9.38134	4.75347	0.000188622	0.00107564	0.435119
TPST2	1.93103	9.97939	7.74744	5.99e-07	1.31e-05	6.25092
DLAT	1.93073	7.01486	7.61212	7.57e-07	1.55e-05	6.01395
MTHFSD	1.93071	7.38337	9.43177	3.93e-08	2.09e-06	8.99633
LRFN3	1.93062	7.25857	7.19865	1.57e-06	2.65e-05	5.27418
KIAA0930	1.93029	10.8703	6.85614	2.93e-06	4.21e-05	4.64335
PGM2	1.92962	9.15954	7.33652	1.23e-06	2.22e-05	5.52349
NBL1|C1orf151-NBL1	-1.92955	7.73783	-5.44823	4.48e-05	0.000345333	1.88335
PLA2G7	1.92921	8.56372	5.65551	2.95e-05	0.000248764	2.30563
CMAS	1.92847	9.6071	7.29619	1.32e-06	2.33e-05	5.45083
JRKL	1.92627	6.85205	9.71918	2.55e-08	1.55e-06	9.42895
TRIM38	1.9261	9.29759	8.93479	8.47e-08	3.39e-06	8.2244
MRPS9	1.92584	7.774	7.10372	1.87e-06	3.01e-05	5.10098
CDC7	1.92548	7.22	4.98333	0.000116554	0.000737185	0.919264
ATP2B4	1.92527	11.7182	7.64057	7.2e-07	1.5e-05	6.06398
RTP4	1.92512	7.83457	9.0062	7.58e-08	3.17e-06	8.33721
STAT5B	1.92447	8.19211	6.43147	6.49e-06	7.6e-05	3.83858
FCHSD2	1.92446	9.19062	6.30305	8.29e-06	9.15e-05	3.59036
EVPL	-1.92433	7.00881	-7.79122	5.55e-07	1.24e-05	6.32704
MPZL2	1.92427	5.49554	7.78721	5.59e-07	1.24e-05	6.32008
GDPD3	1.92349	8.80116	7.97815	4.04e-07	9.74e-06	6.64914
CD79B	1.92341	10.3045	7.82923	5.2e-07	1.18e-05	6.39293
CHP2	-1.92311	6.25986	-3.74663	0.00162898	0.00602525	-1.71553
KATNBL1	1.92223	6.76443	7.76858	5.77e-07	1.27e-05	6.2877
TK2	1.92149	8.05974	7.34304	1.21e-06	2.2e-05	5.53521
45174	1.92128	6.73492	6.56184	5.07e-06	6.32e-05	4.08829
RGL4	1.92049	7.66168	6.31195	8.15e-06	9.03e-05	3.60763
VASP	1.92	12.2962	6.8475	2.98e-06	4.25e-05	4.62722
HIST1H2AC	1.91977	11.2185	5.63456	3.08e-05	0.000256066	2.26319
CTDSP1	1.91929	11.1753	9.09297	6.62e-08	2.92e-06	8.47343
NAA50	1.91899	8.81846	6.00531	1.48e-05	0.000144286	3.00636
RHBDD1	1.91765	8.08656	7.61333	7.55e-07	1.55e-05	6.01607
TMEM253	-1.91744	5.98277	-7.19973	1.57e-06	2.64e-05	5.27614
ZNF438	1.91664	8.82172	7.50003	9.21e-07	1.79e-05	5.81575
JUND	-1.9165	16.3435	-7.0706	1.98e-06	3.14e-05	5.04025
ABTB1	1.91607	10.5229	4.91809	0.000133547	0.000819433	0.782286
PDCD10	1.91526	9.6253	5.96927	1.58e-05	0.000152605	2.93488
SIRT5	1.91473	5.49605	8.06303	3.5e-07	8.86e-06	6.79382
AMPD3	1.91451	5.90084	7.26077	1.41e-06	2.44e-05	5.38685
RTKN2	1.91413	5.88099	5.32659	5.74e-05	0.000418014	1.63328
ZNF484	-1.91391	7.55367	-8.38866	2.04e-07	6.19e-06	7.3399
ASAP1	1.91384	9.96852	6.15889	1.09e-05	0.000114473	3.30907
NME6	1.91328	6.51058	7.8971	4.63e-07	1.08e-05	6.51006
HDHD2	1.91322	6.66677	5.5261	3.83e-05	0.000305741	2.04259
HRSP12	1.91311	5.83367	8.1664	2.94e-07	7.93e-06	6.9687
TANGO2	1.91252	6.32998	7.2708	1.38e-06	2.41e-05	5.40499
FAM24A	-1.91243	4.63484	-6.47734	5.95e-06	7.14e-05	3.92672
TNFAIP8	1.91102	10.2368	7.45496	9.97e-07	1.89e-05	5.73557
KIAA0020	1.91097	7.66144	8.21086	2.73e-07	7.52e-06	7.04348
SLC7A1	1.91094	7.73718	7.72627	6.21e-07	1.34e-05	6.21401
EHD3	1.91027	7.82233	6.68542	4.02e-06	5.31e-05	4.32282
ZNF677	-1.91024	5.49181	-6.70341	3.89e-06	5.18e-05	4.35679
NOD2	1.90959	9.48682	5.1558	8.15e-05	0.000553235	1.27949
ZSCAN32	1.90917	7.85281	7.15268	1.71e-06	2.82e-05	5.19046
ZCCHC14	1.90906	7.56165	6.46563	6.08e-06	7.25e-05	3.90425
KLHL1	-1.90807	2.99682	-3.06803	0.00702289	0.0196581	-3.14563
AKAP11	1.90768	9.66584	6.14019	1.13e-05	0.00011773	3.27238
RGPD6|RGPD5	-1.90725	7.80194	-8.49494	1.71e-07	5.48e-06	7.51506
OCLN	1.90687	5.48841	2.5558	0.0205661	0.0468757	-4.1717
RPA4	1.90588	6.9689	9.9183	1.91e-08	1.3e-06	9.72292
KIAA2026	1.90533	7.19465	9.05911	6.97e-08	3e-06	8.42038
JMY	-1.90361	8.27126	-8.53237	1.61e-07	5.26e-06	7.57641
GCSAML	1.90355	4.10164	5.33469	5.65e-05	0.000412628	1.64998
MTIF2	1.9033	7.41681	6.23237	9.49e-06	0.000102161	3.4528
HDHD1	1.90248	9.69721	7.26143	1.4e-06	2.44e-05	5.38803
XRCC4	1.90175	6.86433	9.18828	5.71e-08	2.62e-06	8.62197
SERBP1	1.90132	10.7527	6.98863	2.3e-06	3.51e-05	4.88931
SLC25A36	-1.90128	8.52583	-7.27875	1.36e-06	2.38e-05	5.41934
C21orf54	-1.90121	4.39859	-5.72858	2.55e-05	0.00022215	2.45326
ST20	1.90048	8.47428	5.73675	2.51e-05	0.000219311	2.46974
PTGDR2	1.9003	7.67699	7.08348	1.93e-06	3.09e-05	5.06389
DSCR4	-1.89964	7.38367	-7.01063	2.21e-06	3.42e-05	4.92991
GMCL1|GMCL1P1	1.89962	6.91657	6.59009	4.81e-06	6.07e-05	4.14208
CRYBA1	-1.89926	4.13715	-4.85792	0.000151465	0.000899814	0.655635
FAR2	1.89892	6.86719	7.13301	1.77e-06	2.9e-05	5.15455
PH_hs_0049145	-1.89884	2.74125	-5.574	3.47e-05	0.000282476	2.14017
NUDCD3	1.89869	9.16527	9.66635	2.76e-08	1.63e-06	9.35017
SMUG1	1.89794	8.01785	9.32935	4.6e-08	2.27e-06	8.83975
PPP1R9B	1.89789	5.79063	7.20009	1.57e-06	2.64e-05	5.2768
CLIC4	1.89769	9.06886	5.25626	6.63e-05	0.000468094	1.48796
AMACR	1.89733	5.06972	7.42289	1.05e-06	1.97e-05	5.67832
CASQ2	-1.89723	6.24632	-5.82939	2.09e-05	0.00018927	2.65588
C7orf49	1.89714	7.27904	8.26196	2.51e-07	7.11e-06	7.12911
CSRP3	-1.89671	2.64529	-4.00352	0.000935256	0.00384748	-1.16554
TBC1D21	-1.89664	4.89906	-7.4585	9.9e-07	1.88e-05	5.74187
CLEC7A	1.89595	11.2262	6.68115	4.05e-06	5.35e-05	4.31476
SLC12A7	1.89534	9.67067	4.51517	0.000312337	0.0016149	-0.0708702
BCDIN3D	1.89486	5.97555	9.0429	7.15e-08	3.04e-06	8.39495
RREB1	1.89472	8.11694	7.29269	1.33e-06	2.34e-05	5.44453
DUSP8|GLUD1P3	-1.89436	10.5304	-7.90652	4.56e-07	1.07e-05	6.52627
CMC1	1.89393	7.71694	8.59728	1.45e-07	4.89e-06	7.68235
ST6GAL1	1.89362	12.3392	6.74712	3.59e-06	4.89e-05	4.43913
CLK2	1.89342	6.67404	5.15899	8.1e-05	0.000550156	1.28613
ACVRL1	1.8933	5.16054	4.39689	0.000401875	0.00197225	-0.323205
DOK3	1.89317	9.17492	7.13653	1.76e-06	2.89e-05	5.16099
CMTM6	1.89304	10.095	5.10052	9.14e-05	0.000607833	1.16432
BCORL1	1.89297	8.31625	8.92859	8.56e-08	3.41e-06	8.21456
DDX4	-1.89297	2.69993	-4.83883	0.000157648	0.000928488	0.615405
APPBP2	1.89279	8.75814	5.97811	1.56e-05	0.00015052	2.95243
EGLN2|RAB4B-EGLN2	1.89265	10.0625	8.49739	1.71e-07	5.48e-06	7.51908
ZNF224	1.89262	7.16362	7.65556	7.02e-07	1.47e-05	6.09029
TMEM68	1.89253	6.88373	9.34187	4.51e-08	2.25e-06	8.85896
PAFAH1B1	1.8919	10.7635	7.11768	1.82e-06	2.95e-05	5.12654
CCDC91	1.89152	6.96451	7.23349	1.48e-06	2.53e-05	5.33743
TEX10	1.88958	6.79284	6.54679	5.22e-06	6.46e-05	4.05957
SLC35G3	-1.88942	5.19737	-7.07238	1.97e-06	3.14e-05	5.04353
LRRC4C	-1.8894	4.1837	-5.3369	5.62e-05	0.00041121	1.65455
SLC25A40	1.88827	5.18785	5.05265	0.000100914	0.000656214	1.06437
MAOB	1.88815	5.35422	5.65987	2.92e-05	0.000247193	2.31446
DHRS7B	1.88809	8.33017	8.29274	2.39e-07	6.89e-06	7.18051
ANG	1.88777	7.5686	6.62896	4.47e-06	5.75e-05	4.21593
TEX2	1.88761	7.24394	7.12457	1.8e-06	2.92e-05	5.13913
RNF14	1.88723	7.72859	9.37763	4.27e-08	2.19e-06	8.91371
TCP11L2	-1.88613	8.22592	-6.13567	1.14e-05	0.000118466	3.26349
NBN	1.88537	8.74704	4.51551	0.000312111	0.00161427	-0.0701473
SBSPON	-1.88522	5.49482	-7.80758	5.4e-07	1.22e-05	6.35543
TMBIM4	1.8842	12.477	8.40219	1.99e-07	6.08e-06	7.36229
VPS8	1.88404	4.95984	5.21574	7.2e-05	0.000501006	1.40399
PDSS2	1.88314	7.70684	9.68454	2.69e-08	1.61e-06	9.37734
MRS2P2	1.883	7.53685	7.92659	4.41e-07	1.04e-05	6.56077
SAV1	1.88267	8.21336	5.20621	7.35e-05	0.000508205	1.38422
AADAC	-1.88252	4.59553	-6.31424	8.11e-06	9e-05	3.61209
ALPL	1.88191	9.23544	3.15143	0.00587674	0.0169801	-2.97303
ZNF232	1.88176	6.52134	10.204	1.26e-08	1.01e-06	10.1367
HIST1H2BL|HIST1H2BK|HIST2H2BF|HIST2H2BA|HIST1H2BM|HIST1H2BD|HIST1H2BF|HIST1H2BB|HIST1H2BE|HIST1H2BI|HIST2H2BC	1.87955	11.0636	7.19721	1.58e-06	2.65e-05	5.27157
NCBP1	1.87939	7.37368	7.31436	1.28e-06	2.28e-05	5.48361
FAM65B	1.87933	12.2614	6.51753	5.51e-06	6.73e-05	4.00369
SIM1	-1.87926	5.80774	-7.36436	1.17e-06	2.14e-05	5.57352
CEP120	1.87918	6.67113	5.05167	0.000101119	0.000656999	1.06233
FBXL16	1.87848	8.30617	5.067	9.8e-05	0.000641677	1.09437
STX11	1.87839	8.88466	4.34781	0.000446322	0.00213294	-0.428097
CD38	1.87772	7.61797	5.50819	3.97e-05	0.000315151	2.00603
LMAN2	1.87684	9.18327	5.97623	1.56e-05	0.000150935	2.94869
SCFD2	1.87677	8.99438	6.80762	3.21e-06	4.49e-05	4.55266
TUBA4B	-1.87664	6.83674	-9.00342	7.61e-08	3.18e-06	8.33282
ZNF181|ZNF302	1.8758	9.41952	6.06894	1.3e-05	0.00013082	3.13215
ZNF716	-1.8734	3.23155	-3.29446	0.00432377	0.0132414	-2.67445
PNP	1.87256	10.2338	8.45748	1.82e-07	5.73e-06	7.45351
LY96	1.87239	11.0523	5.77736	2.31e-05	0.000205288	2.55145
PI4K2B	1.87164	7.83109	6.94614	2.48e-06	3.73e-05	4.81069
C20orf197	1.87133	7.48446	3.67573	0.00189889	0.00679627	-1.86693
HSD3B2	-1.87128	11.0433	-4.36486	0.000430345	0.00207937	-0.391656
SULT1B1	1.87119	6.24289	5.72827	2.55e-05	0.000222177	2.45264
DNTTIP1	1.87072	9.00467	6.90677	2.67e-06	3.93e-05	4.73763
COL9A1	-1.87059	4.04699	-4.06121	0.00082588	0.00348707	-1.04187
PIP	-1.87059	4.89576	-9.57604	3.16e-08	1.79e-06	9.21473
KBTBD6	1.87045	4.99899	7.64602	7.14e-07	1.49e-05	6.07354
GART	1.86928	8.2046	8.63631	1.36e-07	4.66e-06	7.74578
ACSL4	1.86884	9.8273	5.46632	4.32e-05	0.000335692	1.9204
SCP2	1.86872	10.9886	6.25555	9.08e-06	9.87e-05	3.49798
C10orf11	1.86788	7.84571	6.4955	5.75e-06	6.97e-05	3.96152
TMEM50B	1.86787	6.73382	6.89114	2.75e-06	4.02e-05	4.70857
PH_hs_0019327	1.86726	6.02741	5.84463	2.02e-05	0.000184807	2.6864
SSFA2	1.86577	6.52743	3.54048	0.00254373	0.00863197	-2.15487
ALOX5	1.86544	11.3192	5.93638	1.69e-05	0.00016003	2.86949
PH_hs_0039146	1.864	6.96301	6.42397	6.58e-06	7.67e-05	3.82415
HSF2	-1.86328	11.0528	-6.24141	9.33e-06	0.000100665	3.47042
NCOA3	1.86294	10.4042	7.43089	1.04e-06	1.95e-05	5.69262
ATRX	1.86256	8.45796	8.14267	3.06e-07	8.13e-06	6.9287
SDF2L1	-1.86186	12.1926	-6.69632	3.94e-06	5.23e-05	4.34341
PRPSAP1	1.86152	9.13688	7.98648	3.98e-07	9.65e-06	6.66338
OSGEPL1	1.86115	5.79474	6.43416	6.45e-06	7.58e-05	3.84377
TMEM251	1.85943	8.07664	8.72849	1.18e-07	4.2e-06	7.89481
TMEM204	1.85896	9.71002	6.29343	8.44e-06	9.29e-05	3.57168
RAP2A	1.85812	9.39906	7.42506	1.05e-06	1.97e-05	5.6822
HSPA1B	1.85638	8.06312	6.49987	5.7e-06	6.93e-05	3.96989
SGK1	1.85606	11.0729	6.75113	3.56e-06	4.86e-05	4.44668
KIDINS220	1.85483	10.3109	6.05696	1.33e-05	0.000133318	3.10851
GNPDA1	1.85364	7.88623	7.52779	8.77e-07	1.72e-05	5.86499
CCDC111	1.85259	5.22056	4.75315	0.000188751	0.00107578	0.434432
CAPRIN1	1.8523	9.01459	6.42595	6.56e-06	7.66e-05	3.82796
YWHAH	1.85179	11.8839	6.03845	1.38e-05	0.000136945	3.07194
BFAR	1.85077	7.17026	7.76559	5.8e-07	1.28e-05	6.2825
UBE2E2	1.85021	7.70693	6.1008	1.22e-05	0.000124362	3.19494
PPFIA1	1.84898	8.34847	5.34851	5.49e-05	0.000404637	1.67846
LPXN	1.84831	11.9429	6.40425	6.83e-06	7.9e-05	3.78616
FCHO2	1.84827	8.71014	5.80467	2.19e-05	0.000196681	2.60631
C15orf48	-1.8478	6.79664	-2.71269	0.0148652	0.0361752	-3.86476
GATAD2B	1.84744	9.13987	8.17888	2.88e-07	7.81e-06	6.98973
EXOSC5	1.8468	8.46916	6.97183	2.37e-06	3.6e-05	4.85826
PHF6	1.84582	5.64936	5.32801	5.72e-05	0.000417251	1.63621
ATG14	-1.8458	10.9714	-6.94529	2.49e-06	3.73e-05	4.80912
CWC27	1.84533	8.25214	7.28642	1.34e-06	2.36e-05	5.43321
CEPT1	1.84481	9.39001	6.83395	3.05e-06	4.33e-05	4.60192
ZNF213	1.84467	9.46284	7.73138	6.16e-07	1.33e-05	6.22292
TNF	-1.84436	10.4324	-5.15686	8.13e-05	0.000552214	1.28169
S1PR3	1.84389	6.35479	6.13868	1.14e-05	0.000117955	3.26942
CTRB2	-1.84354	13.4394	-6.62831	4.47e-06	5.75e-05	4.2147
EPG5	1.84302	7.92515	7.93801	4.32e-07	1.03e-05	6.58038
MAP2K1	1.84216	10.621	5.05645	0.00010012	0.000652176	1.07232
AHCYL1	1.84154	11.06	8.20565	2.76e-07	7.56e-06	7.03474
MPLKIP	1.84115	9.05131	6.7653	3.47e-06	4.77e-05	4.47329
ENC1	-1.83983	10.0165	-7.74401	6.02e-07	1.31e-05	6.24494
ZNF230	1.83976	4.60172	3.42617	0.00325572	0.0105199	-2.39707
C11orf24	1.83957	8.91193	8.15476	3e-07	7.99e-06	6.94909
KLF12	1.83862	9.28843	5.99979	1.49e-05	0.000145435	2.99543
PRAMEF5|PRAMEF6|PRAMEF11	-1.83853	6.30817	-7.43036	1.04e-06	1.95e-05	5.69167
CCDC126	1.83842	7.66114	8.36202	2.13e-07	6.39e-06	7.29575
TNFRSF21	-1.83789	7.95205	-5.28894	6.2e-05	0.000443858	1.55555
C15orf40	1.83524	8.55463	7.02588	2.15e-06	3.35e-05	4.95802
NAGA	1.83455	10.8359	5.92906	1.71e-05	0.000162048	2.85493
ZNF701	1.83431	6.26537	7.79063	5.56e-07	1.24e-05	6.32601
ACP2	1.83421	7.03874	8.12952	3.13e-07	8.23e-06	6.90648
CNOT7	1.83213	9.00692	4.88762	0.00014233	0.000857756	0.7182
C11orf73	1.83205	10.0165	6.6234	4.52e-06	5.79e-05	4.20538
UBE2J2	1.83102	7.73517	9.76069	2.4e-08	1.5e-06	9.49062
non-coding,Non-coding,	-1.8307	9.11198	-6.4497	6.27e-06	7.41e-05	3.87365
SUPV3L1	-1.8303	10.3006	-8.36665	2.11e-07	6.36e-06	7.30342
ZBTB3	1.82996	6.83046	8.50021	1.7e-07	5.47e-06	7.52372
DPEP2	1.82981	9.11541	4.59541	0.00026341	0.00140948	0.0999043
MT3	-1.82864	13.8522	-7.37705	1.14e-06	2.11e-05	5.59628
C14orf159	1.8281	10.3405	6.38468	7.09e-06	8.11e-05	3.74841
DNAAF2	1.828	7.89693	8.51842	1.65e-07	5.38e-06	7.55357
GOLGA8T|LOC645752|GOLGA6D|GOLGA6B|GOLGA6A	1.82642	8.76612	4.88306	0.000143697	0.000863752	0.708589
NQO2	1.8264	9.28369	4.93891	0.000127864	0.000791018	0.826039
POLK	1.8262	6.37153	6.41353	6.71e-06	7.79e-05	3.80405
RIPK2	-1.82582	11.6904	-6.06748	1.31e-05	0.000131053	3.12927
ACTR2	1.82575	6.69539	5.79589	2.23e-05	0.000199436	2.58867
PH_hs_0034167	-1.82531	5.13034	-6.68217	4.05e-06	5.34e-05	4.31668
AMY2B	1.82427	7.31334	3.85425	0.00129089	0.00498686	-1.48533
IL1B	1.824	10.3308	4.23806	0.000564629	0.00258575	-0.662936
STK38	1.82388	11.463	8.20369	2.77e-07	7.57e-06	7.03144
SLC39A9	1.82382	5.33391	6.43832	6.4e-06	7.54e-05	3.85177
COMMD8	1.82306	9.10447	8.29355	2.38e-07	6.89e-06	7.18187
LYPLAL1	1.82283	8.23307	6.7701	3.44e-06	4.74e-05	4.48232
ETV6	1.82216	9.26114	5.44526	4.51e-05	0.00034702	1.87729
ASPH	1.82187	5.87344	5.52083	3.87e-05	0.000308648	2.03184
NRBF2	1.82182	9.43754	5.52778	3.81e-05	0.000304827	2.04601
HEMGN	1.82142	7.11564	6.68895	4e-06	5.28e-05	4.32948
DUSP18	1.82136	9.82129	8.63923	1.36e-07	4.66e-06	7.75052
MTMR12	1.82054	9.49439	7.20709	1.55e-06	2.62e-05	5.28952
MRPS25	1.82024	6.56287	8.15524	3e-07	7.99e-06	6.94989
GLT1D1	1.82022	11.0327	5.75353	2.43e-05	0.000213112	2.50353
NDUFA8	1.81987	10.0987	6.48727	5.84e-06	7.04e-05	3.94574
FAM185A	1.81977	5.82529	8.59008	1.47e-07	4.94e-06	7.67063
RDH13	1.81883	6.66701	6.482	5.89e-06	7.09e-05	3.93564
H2AFZ	1.81883	10.1126	5.26175	6.56e-05	0.000463754	1.49931
ENDOD1	1.81864	9.39114	7.15307	1.71e-06	2.82e-05	5.19117
MED27	-1.81841	6.46391	-8.25314	2.55e-07	7.19e-06	7.11435
ADIPOQ	-1.81784	5.69816	-4.93445	0.000129059	0.000796956	0.816679
LINC00116	1.81749	8.39296	6.55134	5.17e-06	6.43e-05	4.06826
ZNF518B	1.81724	6.04873	6.63889	4.39e-06	5.68e-05	4.23476
APOL2	1.81704	4.87345	3.98954	0.000963869	0.00393891	-1.19548
TIGD3	1.81681	6.44002	6.47651	5.96e-06	7.15e-05	3.92512
ELP3	1.81595	6.59575	7.20581	1.55e-06	2.62e-05	5.2872
KCTD6	1.81484	7.06457	5.94965	1.65e-05	0.000157153	2.89589
ZSWIM7	1.81467	6.54945	4.97495	0.000118607	0.000747914	0.901689
CEP350	1.81428	9.72649	8.01601	3.79e-07	9.35e-06	6.71379
ARL5A	1.81406	9.89983	6.10365	1.22e-05	0.000123963	3.20054
FAM122C	1.81387	6.3616	8.73249	1.17e-07	4.19e-06	7.90125
LOC389023	-1.8127	3.18284	-5.70947	2.65e-05	0.000228824	2.4147
MLLT10	1.81265	6.55684	5.95641	1.62e-05	0.000155443	2.90934
EGLN1	1.81232	7.63705	4.96006	0.000122345	0.000764782	0.870449
SNX18	-1.81226	5.85864	-5.26313	6.54e-05	0.000463079	1.50219
TDP2	1.81167	8.93498	5.26529	6.51e-05	0.00046168	1.50664
ALDH3A2	1.8115	8.26699	7.46272	9.83e-07	1.87e-05	5.74938
C1RL	1.8113	8.86394	8.17425	2.91e-07	7.85e-06	6.98192
TMEM131	1.81127	9.89321	6.88212	2.79e-06	4.08e-05	4.69177
SDCCAG3	1.81059	9.62525	7.79216	5.54e-07	1.24e-05	6.32867
ZNF792	1.80981	7.89779	7.3515	1.2e-06	2.18e-05	5.55042
KLHL8	1.80899	9.52349	7.95678	4.19e-07	1e-05	6.61255
MAP4K4	1.80787	8.83853	5.43175	4.63e-05	0.000354374	1.84957
GPR162	1.80768	6.15802	5.57781	3.45e-05	0.000280649	2.14794
SLFN5	1.80747	7.53484	6.18939	1.03e-05	0.000109037	3.3688
HPR|HP	1.80712	7.35556	5.05688	0.000100032	0.000651936	1.07321
CALML4	1.80692	5.88856	7.92746	4.4e-07	1.04e-05	6.56227
DOCK5	1.80684	6.21036	5.34444	5.53e-05	0.00040742	1.67008
PRKAR1A	1.80683	13.0401	7.52443	8.82e-07	1.73e-05	5.85904
EXOC5	1.80673	5.0604	4.54102	0.000295643	0.00154639	-0.0158311
GTPBP2	1.80667	10.5312	7.57522	8.07e-07	1.62e-05	5.94889
ERLIN1	1.80645	8.55537	8.12427	3.16e-07	8.28e-06	6.89761
ITFG1	1.80628	9.087	6.39426	6.96e-06	8.02e-05	3.7669
S1PR1	1.80599	9.21314	6.82354	3.11e-06	4.38e-05	4.58247
TMEM65	1.80521	5.55792	8.63317	1.37e-07	4.67e-06	7.74069
DHODH	1.80516	6.9357	6.73442	3.67e-06	4.98e-05	4.41523
PMS2	1.80454	4.33908	8.14073	3.07e-07	8.13e-06	6.92542
IPO11-LRRC70|IPO11	1.80398	7.25917	6.96421	2.4e-06	3.63e-05	4.84416
CLEC2D	1.80359	9.14523	5.6654	2.89e-05	0.000245311	2.32565
CSTF3	1.8025	8.21053	7.95672	4.19e-07	1e-05	6.61246
BHLHE41	1.80222	5.42952	7.85015	5.02e-07	1.16e-05	6.4291
BCL2L13	1.80219	9.66184	6.49219	5.78e-06	7e-05	3.95518
CXCL5	1.80206	9.39587	5.05949	9.95e-05	0.000649447	1.07868
CD163	1.802	11.2969	5.41664	4.78e-05	0.000361902	1.81858
OSBPL1A	1.8019	6.3784	8.20232	2.77e-07	7.58e-06	7.02914
TRAT1	1.80149	8.46243	4.95953	0.000122481	0.000765394	0.869332
PCDHGA3	-1.80142	6.2236	-4.44636	0.00036162	0.00181452	-0.21759
STMN4	-1.80139	3.60763	-4.67595	0.000222129	0.00122796	0.270923
CLEC12B	1.80128	6.17184	7.13204	1.77e-06	2.9e-05	5.15279
ABHD6	1.80108	5.64003	4.95492	0.000123664	0.000771347	0.859659
DOK1	1.80065	7.51624	6.85778	2.92e-06	4.2e-05	4.6464
TSHZ3	1.80053	7.47015	6.82605	3.1e-06	4.37e-05	4.58715
SERAC1	1.80008	4.82565	5.83867	2.05e-05	0.000186498	2.67446
DLEU7	1.79937	5.1926	7.05636	2.03e-06	3.2e-05	5.0141
HYAL4	-1.799	4.27633	-4.31952	0.000474172	0.00224319	-0.488591
ELAVL4	-1.79843	4.98145	-5.06772	9.78e-05	0.000640932	1.09586
VPS13C	1.79837	7.32537	8.96893	8.03e-08	3.28e-06	8.2784
IKBIP	1.79821	5.11261	5.41888	4.76e-05	0.000360934	1.82317
NFE2L1	1.79802	8.78728	8.24354	2.59e-07	7.27e-06	7.09829
KBTBD11	1.79776	8.34762	5.48962	4.12e-05	0.00032405	1.96809
PI3	1.79739	9.14335	2.73231	0.0142693	0.0350016	-3.82587
B3GALT4	1.79718	7.70794	7.92928	4.39e-07	1.04e-05	6.56539
FAM133B	1.79708	7.06587	8.0666	3.48e-07	8.85e-06	6.79988
SNX19	1.7956	7.90329	7.33353	1.24e-06	2.22e-05	5.51812
SALL1	-1.79523	3.72684	-4.2186	0.000588701	0.00267015	-0.704594
PIGF	1.7952	6.17146	9.20974	5.52e-08	2.6e-06	8.65525
PPA2	1.79476	10.0537	6.9701	2.38e-06	3.61e-05	4.85506
PCDH17	-1.79434	4.0894	-4.5165	0.000311454	0.00161189	-0.0680336
MIR600HG	1.79428	5.43161	7.20928	1.54e-06	2.62e-05	5.2935
SNX14	1.79381	9.0413	6.92014	2.61e-06	3.86e-05	4.76247
LRTM1	-1.79322	4.92975	-6.67392	4.11e-06	5.4e-05	4.30109
CA8	1.79277	5.29756	5.10487	9.06e-05	0.000603091	1.17341
LPGAT1	1.79267	8.98082	6.21231	9.87e-06	0.000105522	3.41362
PSD4	1.79199	8.62961	6.85761	2.92e-06	4.2e-05	4.64608
VAMP3	1.79159	8.93532	3.93388	0.0010869	0.00433856	-1.31477
TSHB	-1.79101	4.01073	-5.3808	5.14e-05	0.000383578	1.74493
HAND1	-1.7907	6.2468	-8.40585	1.98e-07	6.07e-06	7.36833
NAT1	1.79037	7.54452	7.64342	7.17e-07	1.5e-05	6.06899
TERF2	1.79014	8.75363	7.10463	1.86e-06	3.01e-05	5.10265
PTBP3	1.79006	6.8573	6.46435	6.09e-06	7.25e-05	3.90178
ZDHHC16	1.78995	8.04459	10.0949	1.47e-08	1.09e-06	9.97981
PCA3	-1.78972	12.6927	-6.98282	2.32e-06	3.55e-05	4.87858
C6orf120	1.78954	7.9553	7.30043	1.31e-06	2.32e-05	5.45849
OSM	1.78907	10.1083	4.95198	0.000124426	0.000774836	0.853477
ZSCAN26	1.78887	7.69027	6.58107	4.89e-06	6.16e-05	4.12492
LIPH	-1.78865	7.19561	-6.83317	3.06e-06	4.34e-05	4.60047
HIST1H2BH|HIST1H2BL|HIST1H2BE|HIST1H2BK|HIST2H2BF|HIST1H2BN|HIST1H2BM|HIST2H2BC|HIST2H2BA	1.78854	9.7426	5.76908	2.35e-05	0.000207788	2.53481
ZC3H12B	-1.7869	11.0662	-6.69424	3.96e-06	5.24e-05	4.33947
NHSL2	1.78681	6.44201	5.81038	2.17e-05	0.000194809	2.61776
LOC100505918	-1.78668	6.77864	-7.12705	1.79e-06	2.91e-05	5.14367
ACTN1	1.78664	10.3968	7.58573	7.92e-07	1.6e-05	5.96743
PDK1	1.7864	8.23904	5.9577	1.62e-05	0.000155197	2.91189
ITPR1	1.78636	7.73588	6.10882	1.21e-05	0.000123052	3.21073
KCTD12	1.78584	6.00435	6.8843	2.78e-06	4.06e-05	4.69583
PTPN3	-1.78554	4.70868	-4.55545	0.000286718	0.00151019	0.014893
BCL6	1.78511	11.8417	4.19358	0.000621202	0.00278405	-0.758191
SLFN11	1.78506	5.68968	5.42332	4.71e-05	0.000358627	1.83229
TRAK1	1.78495	8.3065	6.01664	1.44e-05	0.000141805	3.02879
TAP2	1.78476	10.175	5.25533	6.64e-05	0.000468759	1.48603
BCL3	-1.7843	13.4212	-5.46552	4.33e-05	0.000336106	1.91877
LOC152217	-1.7841	10.8799	-7.38099	1.14e-06	2.1e-05	5.60335
F2R	1.78401	8.15389	5.81498	2.15e-05	0.000193297	2.62699
MLL3	1.78383	6.64802	5.97416	1.57e-05	0.000151475	2.94459
PDCL	1.78368	6.83576	6.94369	2.5e-06	3.74e-05	4.80615
HYLS1	1.78322	7.00923	7.81235	5.36e-07	1.21e-05	6.36369
RIC8B	1.78183	6.77605	8.01638	3.79e-07	9.35e-06	6.71442
REG3G	-1.78126	11.5785	-4.86597	0.00014893	0.000889428	0.67261
SLC12A9	1.78114	11.2454	6.11379	1.19e-05	0.000122176	3.2205
SCML1	-1.78067	8.9501	-5.03352	0.000105001	0.000677163	1.02438
CASK	1.78065	6.13381	6.71647	3.8e-06	5.08e-05	4.38143
TMCC2	1.78033	5.52422	8.03118	3.69e-07	9.17e-06	6.73964
GSN	1.78009	6.40136	4.84509	0.000155593	0.000921056	0.628598
SP3	1.77912	10.7683	7.51834	8.92e-07	1.74e-05	5.84824
SLC35A1	1.77882	11.3322	8.26514	2.5e-07	7.09e-06	7.13442
ABCA11P	1.7779	5.004	6.28329	8.61e-06	9.43e-05	3.55198
EXD2	1.77639	6.01487	8.24553	2.58e-07	7.25e-06	7.10162
UGT2B10	-1.7759	2.8371	-3.8199	0.00139036	0.00528974	-1.55885
HDLBP	1.77583	9.6247	5.24001	6.85e-05	0.000481229	1.45431
FAM117A	1.77562	11.3336	7.29887	1.31e-06	2.32e-05	5.45568
CYB5B	1.77504	10.9718	6.92326	2.59e-06	3.85e-05	4.76827
AAED1	-1.77471	9.56814	-7.38029	1.14e-06	2.1e-05	5.60209
UBE2D1	1.77439	8.84012	6.54371	5.25e-06	6.49e-05	4.05371
STAT2	1.77419	7.64794	4.89055	0.000141462	0.000853346	0.724352
MSRB2	1.77391	7.94632	8.36321	2.12e-07	6.39e-06	7.29772
LRBA	1.77378	8.47424	6.62624	4.49e-06	5.77e-05	4.21077
SLITRK4	1.77369	6.94672	6.82393	3.11e-06	4.38e-05	4.58319
SNX1	1.77307	10.5211	7.83233	5.18e-07	1.18e-05	6.39829
MLKL	1.77304	9.10302	5.01821	0.000108395	0.00069531	0.992333
CTDSPL	1.77275	9.90753	5.71429	2.62e-05	0.000227306	2.42445
ZFYVE26	1.77275	7.2142	8.7215	1.19e-07	4.22e-06	7.88356
ZNF641	1.7727	6.58226	8.80971	1.03e-07	3.85e-06	8.02523
SGK223	1.77254	9.98099	8.24047	2.6e-07	7.29e-06	7.09314
PRG2	-1.77243	6.45001	-6.10323	1.22e-05	0.000123963	3.19971
DACH1	1.77186	6.6286	8.457	1.82e-07	5.73e-06	7.45271
DNAJB6	1.77157	10.1105	8.15687	2.99e-07	7.99e-06	6.95264
N6AMT2	1.77154	7.00266	8.14919	3.03e-07	8.06e-06	6.93969
LSM6	1.77149	10.0241	6.72461	3.74e-06	5.04e-05	4.39677
CCT8L2	-1.77065	4.9026	-8.67657	1.28e-07	4.48e-06	7.81102
MYLK	1.77047	7.48878	5.40616	4.88e-05	0.000368059	1.79705
GYS1	1.77038	7.32302	6.94475	2.49e-06	3.73e-05	4.80812
LDLRAP1	1.77021	10.7391	5.71152	2.64e-05	0.000228372	2.41885
CAMK2D	1.77017	8.02579	7.99683	3.91e-07	9.56e-06	6.68106
ZNF234	1.7698	6.062	8.61616	1.41e-07	4.77e-06	7.71305
TPK1	1.76943	8.10774	6.04176	1.37e-05	0.00013639	3.07847
LTN1	1.76869	8.14753	6.21024	9.91e-06	0.000105883	3.40958
TMCO6	1.76864	8.12586	8.21076	2.73e-07	7.52e-06	7.04333
DPY19L1	1.76856	8.83718	7.84236	5.09e-07	1.17e-05	6.41564
ADCY9	1.76835	6.99685	6.86716	2.87e-06	4.16e-05	4.66391
SPTLC2	1.76831	7.15038	6.78545	3.34e-06	4.63e-05	4.51112
NUP50	1.76829	9.85441	6.11183	1.2e-05	0.000122468	3.21665
PRKAG2	1.76828	7.97878	5.66419	2.9e-05	0.0002456	2.32319
C19orf25	1.76822	8.59071	7.6165	7.51e-07	1.55e-05	6.02166
DEPDC1B	1.7681	5.37483	8.18115	2.87e-07	7.79e-06	6.99355
PROS1	1.76796	8.4232	5.41241	4.82e-05	0.000364184	1.80989
CLEC4G	-1.76796	10.5834	-5.23895	6.87e-05	0.000481951	1.4521
ASCC3	1.76793	7.70968	9.20151	5.59e-08	2.61e-06	8.64249
SMIM7	1.76755	8.76008	7.80881	5.39e-07	1.22e-05	6.35756
CAB39	1.76752	11.6814	6.46661	6.07e-06	7.25e-05	3.90612
CD59	1.76728	7.36322	7.34256	1.22e-06	2.2e-05	5.53436
DSC2	1.76671	6.68934	3.6537	0.00199152	0.00706318	-1.91391
BLOC1S6	1.76667	9.02219	4.47977	0.000336772	0.00171307	-0.146317
PLD1	1.76652	4.58575	7.51997	8.89e-07	1.74e-05	5.85114
SRSF9	1.7665	10.7376	6.12205	1.18e-05	0.00012078	3.23673
KCTD21	1.76602	6.00558	7.83488	5.15e-07	1.18e-05	6.40271
PVRL4	-1.76601	4.72772	-6.74147	3.62e-06	4.93e-05	4.4285
FBXW7	1.76591	7.65105	5.76215	2.38e-05	0.000210124	2.52087
LRRC41	1.7656	7.52362	7.31859	1.27e-06	2.26e-05	5.49121
CCR4	1.76503	5.63576	3.62407	0.00212328	0.00744808	-1.97705
FCRL2	1.76451	7.94258	7.09587	1.89e-06	3.04e-05	5.0866
APEH	1.76249	8.84744	6.69519	3.95e-06	5.23e-05	4.34127
CDK19	1.76245	9.24888	6.71882	3.78e-06	5.08e-05	4.38584
ANKS1B	-1.76195	6.712	-5.23455	6.93e-05	0.000485825	1.44298
C5orf4	1.76153	7.69343	6.01091	1.46e-05	0.000143195	3.01746
APBA2	-1.76152	10.5134	-5.58263	3.41e-05	0.000279055	2.15774
GABRG2	-1.76112	7.7471	-5.28071	6.31e-05	0.000450155	1.53855
ZNF25	1.7611	7.51177	5.8478	2.01e-05	0.000183734	2.69274
FAM35A	1.76085	7.79084	6.46243	6.12e-06	7.27e-05	3.89809
PTGER2	1.7608	9.62668	5.86392	1.95e-05	0.000178959	2.72498
RBM12	1.76015	6.74449	7.35934	1.18e-06	2.15e-05	5.5645
CELF2	1.75988	9.70183	6.83041	3.07e-06	4.35e-05	4.59531
ENPP3	1.75964	5.88511	7.52103	8.87e-07	1.74e-05	5.85301
EP400	1.75957	7.99609	6.23766	9.4e-06	0.000101232	3.46311
FGF23	-1.75856	3.2528	-3.76192	0.00157601	0.00586771	-1.68285
RTN4RL1	-1.75846	8.82421	-6.22708	9.59e-06	0.000102991	3.44246
ADI1	1.75716	8.44029	6.18724	1.04e-05	0.000109377	3.3646
SSTR5	-1.75686	11.2331	-8.44716	1.85e-07	5.78e-06	7.4365
KIAA0513	1.75673	10.9945	8.00554	3.86e-07	9.47e-06	6.69593
RIPK1	-1.7566	9.55388	-6.85424	2.94e-06	4.21e-05	4.63981
SKIDA1	-1.75644	2.70813	-3.02215	0.00774389	0.0212926	-3.24005
C22orf32	-1.75611	9.17881	-7.00591	2.23e-06	3.44e-05	4.9212
RRP1B	1.75582	8.01602	7.35953	1.18e-06	2.15e-05	5.56484
CD1A	1.75536	6.07333	8.11536	3.21e-07	8.38e-06	6.88254
LSM1	1.75528	8.50471	6.66196	4.2e-06	5.49e-05	4.27847
AGPAT1	1.75526	9.63703	8.07699	3.42e-07	8.76e-06	6.81753
CCDC144B|CCDC144A|CCDC144C	1.75524	5.7369	3.95536	0.00103765	0.00417338	-1.26874
C5orf42	1.75508	4.36283	5.20142	7.42e-05	0.000512662	1.37427
PH_hs_0025896	-1.75452	5.22485	-3.16044	0.00576451	0.01672	-2.95432
LINC00161	-1.75426	6.67933	-8.47914	1.76e-07	5.59e-06	7.48913
TARS2	1.75425	5.23477	7.38932	1.12e-06	2.07e-05	5.61828
BCL2L11	-1.7542	9.94786	-5.95612	1.63e-05	0.00015546	2.90875
PLAGL1	1.75382	5.06822	2.19443	0.0425242	0.084389	-4.84578
MED12	1.75382	7.02605	6.49886	5.71e-06	6.94e-05	3.96795
PH_hs_0032632	-1.75352	4.92818	-7.48715	9.42e-07	1.82e-05	5.79285
MRPS6	1.75264	11.8032	6.7193	3.78e-06	5.07e-05	4.38676
BET1	1.75241	7.40057	6.91622	2.62e-06	3.88e-05	4.75518
C21orf59	1.75227	8.77492	9.22271	5.41e-08	2.56e-06	8.67535
GALK2	1.75206	8.00624	8.18298	2.86e-07	7.78e-06	6.99662
DPH2	1.75202	7.9443	7.0408	2.09e-06	3.28e-05	4.98549
ERMP1	1.7507	7.68296	6.33481	7.8e-06	8.7e-05	3.65196
LAIR1	1.75032	10.1429	5.9067	1.79e-05	0.000167858	2.81039
C16orf11	-1.74995	3.78476	-3.28788	0.0043854	0.0133938	-2.68825
C10orf88	1.74969	8.01512	6.75234	3.55e-06	4.86e-05	4.44895
PDE4DIP	1.74843	9.80776	7.07877	1.95e-06	3.11e-05	5.05525
RPP40	1.74786	6.07095	7.03628	2.11e-06	3.3e-05	4.97717
MCM3	1.74775	9.4252	7.22565	1.5e-06	2.56e-05	5.32321
UBE2L6	1.74765	10.6147	6.33892	7.74e-06	8.64e-05	3.65993
C8A	-1.74655	3.69399	-3.36435	0.00371988	0.0117434	-2.52752
STAU2	1.74651	7.40967	7.17407	1.64e-06	2.74e-05	5.22946
RHOB	1.74594	11.1082	5.63578	3.07e-05	0.000255622	2.26565
ANKRD55	1.74549	7.58708	5.39323	5.01e-05	0.000375586	1.77049
CPNE8	1.74486	8.61394	5.88891	1.85e-05	0.000172502	2.77489
NUDT5	1.74431	8.01558	5.97143	1.58e-05	0.000152072	2.93917
KYNU	1.7437	9.71411	5.63875	3.05e-05	0.000254415	2.27168
STK4	1.74335	7.92196	7.73381	6.13e-07	1.33e-05	6.22716
ABCC4	1.74293	7.52567	5.39338	5.01e-05	0.000375586	1.7708
HCAR2|HCAR3	1.74195	11.1702	2.88054	0.0104541	0.0271937	-3.52874
PH_hs_0034975	1.74145	10.0133	4.50777	0.000317296	0.00163568	-0.0866526
ABCD3	1.74	8.25892	6.93269	2.55e-06	3.79e-05	4.78575
CCDC59	-1.73863	11.5533	-7.111	1.84e-06	2.98e-05	5.1143
MTIF3	1.73728	9.56961	6.54049	5.28e-06	6.52e-05	4.04756
CXorf40B	1.73714	4.72476	5.60721	3.25e-05	0.000267535	2.20768
MGST2	1.73707	10.1842	6.33752	7.76e-06	8.66e-05	3.65722
EPHB3	1.737	5.50769	6.92685	2.57e-06	3.83e-05	4.77492
CDH10	-1.73537	5.32793	-5.31129	5.92e-05	0.000428066	1.60171
MSANTD4	1.73524	7.84642	7.35035	1.2e-06	2.18e-05	5.54836
NUDT9	1.73488	8.52636	7.47167	9.68e-07	1.86e-05	5.76533
ANKRD28	1.73487	6.8078	6.74328	3.61e-06	4.92e-05	4.43191
IFIH1	1.73467	8.99423	6.94612	2.48e-06	3.73e-05	4.81065
KIAA1109	1.73363	6.41933	8.72512	1.18e-07	4.21e-06	7.88939
RPS6KA3	1.73308	8.71883	6.9757	2.35e-06	3.58e-05	4.86541
LMBR1	1.73243	6.37199	7.59963	7.74e-07	1.58e-05	5.99195
ZNF397	1.73237	5.32977	7.6157	7.52e-07	1.55e-05	6.02024
PRSS33	1.73152	5.86345	2.18849	0.0430223	0.0851283	-4.85641
SRPK1	1.73145	8.62347	4.92557	0.000131476	0.000808935	0.798006
PMS1	1.73142	8.55786	6.5215	5.47e-06	6.7e-05	4.01127
RBP2	-1.73137	3.74326	-5.17192	7.89e-05	0.000539467	1.313
ZNF827	-1.7309	11.0432	-6.8787	2.81e-06	4.1e-05	4.6854
ZC3H10	1.73072	6.90937	8.42349	1.92e-07	5.93e-06	7.39748
AKAP12	1.7306	6.11276	6.69916	3.92e-06	5.21e-05	4.34878
UTP14C	1.73053	8.82854	9.01739	7.44e-08	3.14e-06	8.35483
SP110	1.72959	11.4911	8.22975	2.65e-07	7.35e-06	7.07518
MRPS18C	1.72945	9.13549	7.67768	6.75e-07	1.43e-05	6.12907
RGPD3	-1.7293	11.6358	-8.01645	3.79e-07	9.35e-06	6.71454
MPZL1	1.7274	9.12679	7.23184	1.48e-06	2.53e-05	5.33445
TFAP2D	-1.72738	7.08174	-8.59656	1.45e-07	4.89e-06	7.68118
ZNF786	1.72675	7.05751	7.72827	6.19e-07	1.34e-05	6.2175
NEDD9	1.72675	8.20699	6.2931	8.45e-06	9.29e-05	3.57103
ZNF202	1.72674	5.91162	7.11513	1.83e-06	2.96e-05	5.12186
TFB1M	1.72599	4.85704	7.44223	1.02e-06	1.92e-05	5.71285
ATXN3	1.72553	6.52456	7.92278	4.44e-07	1.05e-05	6.55423
F11R	1.72513	8.91356	7.70859	6.4e-07	1.37e-05	6.18315
SERTAD4-AS1	-1.72469	4.21918	-3.87385	0.00123736	0.00481941	-1.44336
TALDO1	1.72456	12.6047	5.50577	3.99e-05	0.000316329	2.00108
MFSD1	1.72443	12.1586	7.59908	7.74e-07	1.58e-05	5.99099
ZNF217	1.72386	10.3365	5.84974	2e-05	0.000183115	2.69661
HCAR3|HCAR2	1.72355	10.253	2.88457	0.0103655	0.0270047	-3.52058
RAB39B	1.72343	5.24342	4.84137	0.000156811	0.000924823	0.620755
UNC45A	1.72311	9.69547	8.96853	8.04e-08	3.28e-06	8.27778
KIAA1009	1.72263	7.10611	9.04309	7.15e-08	3.04e-06	8.39524
SNAP91	-1.7226	3.63661	-5.67504	2.84e-05	0.000242224	2.34515
PABPC5	-1.7222	5.52119	-7.20329	1.56e-06	2.63e-05	5.28261
F2RL2	-1.72167	5.24282	-5.76521	2.37e-05	0.000209031	2.52702
FPGT	1.72144	6.22812	6.87234	2.84e-06	4.13e-05	4.67356
ZNF256	-1.7212	8.25645	-7.01119	2.21e-06	3.42e-05	4.93095
OSCAR	1.7205	9.92146	5.65097	2.98e-05	0.000250491	2.29643
NCOA2	1.72045	6.34205	4.90669	0.000136765	0.000831745	0.758328
GPR114	1.7201	8.25789	7.88447	4.73e-07	1.1e-05	6.48832
UBE2V2	1.71867	7.15871	6.44557	6.32e-06	7.46e-05	3.8657
SDCCAG8	1.71796	5.99518	7.33204	1.24e-06	2.22e-05	5.51544
TMX3	1.71784	8.46616	5.82765	2.09e-05	0.000189764	2.65238
SLAIN2	1.71781	7.13041	8.05572	3.54e-07	8.91e-06	6.7814
CNPY2	1.71764	10.7444	6.58314	4.87e-06	6.14e-05	4.12885
ILK	1.71751	12.3359	7.71926	6.29e-07	1.35e-05	6.20177
PUS7	1.71728	7.2149	7.2915	1.33e-06	2.35e-05	5.44238
UFL1	1.71719	7.00258	5.00734	0.000110873	0.000708122	0.969575
BIRC6	1.71701	8.77119	5.82227	2.12e-05	0.000191197	2.64159
DISC1	1.7162	6.34244	5.9301	1.71e-05	0.00016179	2.85701
HTATIP2	1.71552	9.52732	5.87924	1.89e-05	0.000175103	2.75559
PH_hs_0061730	-1.71493	4.67662	-4.34778	0.000446351	0.00213294	-0.428164
C1orf198	1.71482	9.0033	5.30519	6e-05	0.000431923	1.58911
PSG1	-1.71477	4.8085	-5.30035	6.06e-05	0.000434983	1.57913
ZSCAN10	-1.71471	4.20201	-6.51934	5.49e-06	6.72e-05	4.00714
SMTNL1	-1.71469	6.68934	-5.64242	3.03e-05	0.000252862	2.27911
LMBRD2	1.71425	5.17773	5.99341	1.51e-05	0.000146913	2.98277
EDEM3	1.71381	9.87247	6.66356	4.19e-06	5.47e-05	4.2815
ARNT	1.71331	8.64147	9.38044	4.25e-08	2.19e-06	8.91801
WWC3	1.7133	8.91387	5.3102	5.94e-05	0.000428729	1.59946
CD72	1.71328	8.54932	6.29634	8.4e-06	9.25e-05	3.57733
LRRFIP1	1.71234	9.25367	3.64319	0.00203731	0.00719797	-1.93632
LOC100128822	1.71212	9.15459	7.48549	9.44e-07	1.82e-05	5.78991
CCDC97	1.71199	8.82705	7.79355	5.53e-07	1.24e-05	6.33109
TIGD5	1.71146	8.05666	8.9033	8.91e-08	3.53e-06	8.17443
GCA	1.71015	7.13808	4.63177	0.000243884	0.00132431	0.177157
HBD	1.71007	8.55869	2.62778	0.017731	0.0417222	-4.03183
MYL1	-1.70953	5.1321	-5.18427	7.69e-05	0.000527859	1.33867
SERINC4	-1.70935	12.5224	-6.33973	7.73e-06	8.64e-05	3.66149
TMEM99	-1.70869	12.8309	-7.58734	7.9e-07	1.6e-05	5.97028
CXCR7	1.70845	6.36359	5.41779	4.77e-05	0.000361447	1.82093
SKP1	-1.70784	6.5119	-5.85913	1.97e-05	0.000180393	2.7154
GPR132	1.70769	7.92622	7.12846	1.78e-06	2.91e-05	5.14623
UBE2O	1.70747	7.53587	7.21767	1.52e-06	2.59e-05	5.30873
POGLUT1	1.70663	7.53504	6.85481	2.94e-06	4.21e-05	4.64088
IFI35	1.70601	11.0505	6.81588	3.16e-06	4.43e-05	4.56812
TRAPPC12	1.70585	8.91799	8.53375	1.61e-07	5.26e-06	7.57867
FES	1.7054	10.6366	5.65951	2.93e-05	0.000247193	2.31372
PRB2|PRB1|PRB3|PRB4|PRH1	-1.70513	10.5177	-4.06916	0.000811853	0.00344284	-1.02482
M6PR	1.70443	11.3084	6.48293	5.88e-06	7.08e-05	3.93742
BOD1L2	-1.70431	6.34483	-4.77586	0.000179941	0.00103542	0.482458
UBAC2	1.70418	10.1832	5.90693	1.79e-05	0.000167858	2.81085
CRISP1	-1.70378	4.29419	-3.92943	0.00109738	0.00437128	-1.3243
SMU1	1.70366	6.68218	8.84756	9.73e-08	3.72e-06	8.0857
AXDND1	-1.70313	12.8041	-5.58683	3.39e-05	0.000277265	2.16628
PPP1R21	1.70215	9.15009	8.76693	1.11e-07	4.03e-06	7.95664
MRPL24	1.70095	9.3473	7.52077	8.88e-07	1.74e-05	5.85254
HIST2H2BE	1.70077	10.3853	4.28916	0.000506028	0.00235718	-0.553544
PH_hs_0038496	-1.70042	6.10786	-6.34906	7.59e-06	8.52e-05	3.67955
NR2F1	-1.69965	7.4144	-5.58898	3.37e-05	0.000276293	2.17064
KRT73	-1.6994	6.54961	-2.98695	0.00834547	0.0226407	-3.3122
SNAPC3	1.69932	9.54296	7.16153	1.68e-06	2.78e-05	5.20661
MBLAC2	1.69903	6.20787	8.41364	1.96e-07	6.02e-06	7.38121
SRD5A3	-1.69869	10.5894	-7.92247	4.44e-07	1.05e-05	6.5537
TRIM35	1.69866	6.78591	9.63366	2.9e-08	1.69e-06	9.30125
DNAJC19	1.69855	7.1157	8.1626	2.96e-07	7.93e-06	6.96231
KIR3DX1	-1.69783	5.37555	-5.90939	1.78e-05	0.000167203	2.81574
ATP8B5P	-1.69727	2.97123	-4.611	0.000254854	0.00137183	0.13302
ATOH8	-1.69724	6.06944	-5.95289	1.64e-05	0.000156303	2.90233
GNAZ	1.6972	10.8261	5.55438	3.61e-05	0.000292114	2.10023
TIMM8B	1.69701	11.2485	6.96916	2.38e-06	3.61e-05	4.85331
RER1	1.69584	10.6191	7.46454	9.8e-07	1.87e-05	5.75263
KIAA1704	1.69564	7.07229	8.16538	2.95e-07	7.93e-06	6.96699
ICA1L	-1.69541	10.7612	-4.27102	0.000526089	0.00243724	-0.592368
NCK2	1.69518	7.69033	4.76933	0.00018243	0.00104767	0.468657
RP1	-1.69501	2.97671	-2.47859	0.0240844	0.053318	-4.31987
PTPN6	1.6949	11.0857	4.466	0.000346794	0.0017531	-0.175683
ELK1	-1.69428	14.882	-7.61568	7.52e-07	1.55e-05	6.02021
HS1BP3	1.69421	7.37849	5.87	1.93e-05	0.000177682	2.73712
MICAL2	1.69415	10.022	5.98057	1.55e-05	0.000150064	2.95731
TBC1D10B	1.69387	10.2359	8.27869	2.44e-07	7e-06	7.15706
NOP56	1.69387	9.40644	6.86473	2.88e-06	4.17e-05	4.65937
NMNAT1	1.69362	4.79973	6.2433	9.3e-06	0.000100459	3.4741
TFDP2	-1.69294	8.71673	-7.05228	2.05e-06	3.21e-05	5.00661
TNRC6B	1.6927	8.9317	7.06377	2.01e-06	3.17e-05	5.02772
LINC00189	1.69261	5.6553	3.48103	0.00289224	0.0095642	-2.28099
TRIM34	-1.69245	6.24045	-6.90015	2.7e-06	3.96e-05	4.72532
LFNG	1.69221	7.05406	5.84155	2.04e-05	0.000185771	2.68022
TFEC	1.69081	8.0074	5.0635	9.87e-05	0.00064531	1.08706
ZNF605	1.68997	5.46438	5.65585	2.95e-05	0.000248697	2.30632
TSPYL4	1.68976	5.56129	5.34192	5.56e-05	0.000408931	1.66489
POP1	1.68972	6.74509	8.14141	3.07e-07	8.13e-06	6.92656
MTSS1	1.68939	10.678	7.24483	1.45e-06	2.5e-05	5.35799
UBTD2	1.68915	6.16309	5.52136	3.86e-05	0.000308439	2.03292
CTNNA1	1.68907	10.0629	7.51018	9.04e-07	1.76e-05	5.83377
HRK	-1.68904	6.30389	-5.54491	3.68e-05	0.00029645	2.08093
APOBEC3B|APOBEC3A|APOBEC3A_B	1.68904	10.6335	5.04444	0.000102647	0.000664092	1.04721
RHD	1.68876	5.88439	6.03683	1.39e-05	0.000137178	3.06874
DISP1	1.68861	5.86894	7.80612	5.41e-07	1.22e-05	6.35289
XPO1	1.6884	11.2816	6.00773	1.47e-05	0.000143813	3.01115
BMPR1A	1.68837	4.73931	3.81394	0.00140839	0.00534438	-1.57161
SLC2A6	1.68825	9.80327	5.64824	2.99e-05	0.00025127	2.2909
TES	1.68823	9.65796	4.54531	0.00029296	0.00153566	-0.00669425
SERPINB2	1.68814	5.72002	5.59127	3.36e-05	0.000275131	2.17531
ZNF138	1.68808	5.20151	7.37324	1.15e-06	2.12e-05	5.58945
FAM120AOS	1.68735	8.90475	5.35796	5.38e-05	0.000398931	1.69793
NCF1|NCF1B|NCF1C	1.68725	13.3977	5.24996	6.72e-05	0.000472972	1.47491
KCNJ5	-1.68713	5.36434	-6.74108	3.63e-06	4.93e-05	4.42776
BRCA1	1.68699	6.78859	8.67872	1.27e-07	4.47e-06	7.81448
CAD	1.6867	8.51327	7.4155	1.07e-06	1.99e-05	5.66512
GBA2	1.68657	7.99878	7.80608	5.41e-07	1.22e-05	6.35282
METTL23	1.68653	10.1568	5.56194	3.56e-05	0.000288496	2.11563
STYX	1.6864	5.52787	5.43159	4.63e-05	0.000354374	1.84925
EXOSC6	-1.68617	11.9495	-6.89433	2.73e-06	4e-05	4.71449
CMKLR1	1.68616	6.48764	8.53248	1.61e-07	5.26e-06	7.57659
COMMD3	1.68597	5.50033	6.63343	4.43e-06	5.72e-05	4.2244
NOS3	1.68558	3.31044	3.85347	0.00129305	0.00499331	-1.48699
ACSL3	1.68484	7.14692	5.67133	2.86e-05	0.000243189	2.33764
NR1D2	-1.68431	7.28289	-6.33953	7.73e-06	8.64e-05	3.66111
CEBPD	1.6837	13.5387	5.35445	5.42e-05	0.000400775	1.69071
MRPL27	1.68367	9.57444	8.51553	1.66e-07	5.38e-06	7.54883
MTTP	-1.68366	4.31095	-3.45329	0.00307067	0.0100287	-2.33972
TP53RK	1.68362	5.52007	7.98956	3.96e-07	9.64e-06	6.66864
CKS2	1.68345	7.6493	6.91826	2.61e-06	3.87e-05	4.75897
GNG2	1.68332	10.6475	5.25212	6.69e-05	0.000471199	1.47939
SLC6A6	1.68278	6.01427	3.7847	0.00150028	0.00562901	-1.63415
MPDU1	1.68255	9.30861	6.38891	7.03e-06	8.08e-05	3.75657
FAM178A	1.68232	8.3136	5.86764	1.93e-05	0.000177948	2.7324
RASGRP4	1.68232	9.57583	4.83391	0.000159283	0.000936035	0.605033
UGT2B11|UGT2B28	-1.68219	4.9356	-3.68612	0.00185668	0.00667571	-1.84475
COG4	1.68201	9.80388	7.46521	9.79e-07	1.87e-05	5.75382
GYPA	-1.68197	5.04741	-4.35157	0.000442744	0.00212115	-0.420053
GNG13	-1.68195	7.21082	-5.34327	5.55e-05	0.000408101	1.66766
DCUN1D1	1.68192	8.24347	8.34472	2.19e-07	6.53e-06	7.26703
STARD8	1.6812	7.77185	8.08718	3.36e-07	8.67e-06	6.83482
SGMS2	1.68107	5.20126	5.44642	4.5e-05	0.000346336	1.87966
SEPHS2	1.68059	10.2978	5.99041	1.52e-05	0.000147566	2.97683
SYCP1	-1.68037	5.06993	-5.27127	6.43e-05	0.000457647	1.51902
PRKDC	1.68017	9.58776	5.67256	2.85e-05	0.000243039	2.34012
SGCB	1.67988	5.77406	6.24352	9.29e-06	0.000100459	3.47453
ZFYVE21	1.67985	9.14915	8.82591	1.01e-07	3.79e-06	8.05112
C2orf29	1.6792	8.9541	5.26407	6.52e-05	0.000462517	1.50411
KLF4	1.67894	11.7219	4.37308	0.000422847	0.0020485	-0.374081
ADAP2	1.67888	8.93979	7.46548	9.78e-07	1.87e-05	5.75431
ARL4A	-1.67841	9.73933	-4.51638	0.000311534	0.00161189	-0.0682921
TMCO3	1.67779	7.14512	5.91524	1.76e-05	0.000165515	2.82741
P2RY12	1.6774	6.26253	5.26317	6.54e-05	0.000463079	1.50227
ZNF836	1.67735	6.50099	8.35161	2.17e-07	6.48e-06	7.27848
FAIM3	1.67728	13.164	6.71317	3.82e-06	5.1e-05	4.3752
EGR2	1.67702	6.64132	3.30088	0.0042645	0.0131112	-2.66098
ZKSCAN7	1.67701	5.62384	5.75047	2.44e-05	0.000214139	2.49735
ZC3H4	1.67677	6.85729	6.49623	5.74e-06	6.97e-05	3.96292
NOTCH3	-1.67659	6.58114	-5.31543	5.87e-05	0.000425226	1.61025
PRKACB	1.67631	9.97208	7.76079	5.85e-07	1.29e-05	6.27416
IKZF2	1.67624	8.71575	6.6694	4.14e-06	5.44e-05	4.29255
LHFPL2	1.67619	8.52144	6.85801	2.92e-06	4.2e-05	4.64684
THSD4	-1.67608	7.28909	-4.96065	0.000122194	0.000764304	0.871693
MCMBP	1.67578	7.30451	7.77375	5.72e-07	1.26e-05	6.2967
CTTNBP2NL	1.67538	3.45943	4.44428	0.000363231	0.00182125	-0.222039
APC	1.67479	5.45961	6.67657	4.09e-06	5.38e-05	4.30609
PRKX	1.67452	7.93276	4.76576	0.000183807	0.00105409	0.461103
WDR12	1.67436	6.59465	8.64118	1.35e-07	4.66e-06	7.75368
HUS1B	-1.67373	6.82633	-6.28595	8.56e-06	9.39e-05	3.55715
SGMS1	1.67342	7.32821	7.29118	1.33e-06	2.35e-05	5.44179
FGF16	-1.67327	5.20476	-7.27369	1.37e-06	2.4e-05	5.41021
EPB41L4A-AS1	-1.67243	12.162	-5.91764	1.75e-05	0.000164964	2.83219
FAM3C	1.67225	8.14578	7.55021	8.43e-07	1.67e-05	5.90469
ANKRD20A3	-1.67172	6.50537	-5.21019	7.29e-05	0.000505203	1.39248
NFE2L2	1.67159	10.1754	5.81686	2.14e-05	0.000192816	2.63075
RNF146	1.67031	7.88418	7.54481	8.51e-07	1.68e-05	5.89514
CCNYL1	1.67	5.7961	5.49031	4.11e-05	0.000323775	1.96949
ZBTB18	1.66948	8.93231	5.77389	2.33e-05	0.000206281	2.54449
TFDP1	1.66895	9.95887	5.6689	2.87e-05	0.00024411	2.33272
IKBKAP	1.66875	7.7075	6.04914	1.35e-05	0.000135036	3.09307
MCM8	1.6687	6.16015	7.75721	5.89e-07	1.29e-05	6.26793
USP10	1.66757	6.92802	5.14613	8.32e-05	0.000562512	1.25937
PRDX2	1.66749	10.9199	6.05793	1.33e-05	0.000133198	3.11042
PRKAA1	-1.66732	9.6367	-7.00803	2.22e-06	3.43e-05	4.92512
ZNF559-ZNF177|ZNF177	1.66725	5.94973	7.18141	1.62e-06	2.7e-05	5.24283
RPS6KA1	1.66658	11.7388	6.83941	3.02e-06	4.3e-05	4.61212
IFNAR2	1.66605	10.1542	8.01486	3.8e-07	9.35e-06	6.71183
PLRG1	1.66581	9.59508	6.32979	7.87e-06	8.77e-05	3.64224
DCTN3	-1.66571	7.94775	-6.36662	7.34e-06	8.32e-05	3.71352
PALLD	1.66529	7.50523	8.16242	2.96e-07	7.93e-06	6.96201
TMEM63A	1.66524	10.1659	6.70798	3.86e-06	5.14e-05	4.36542
EPHA3	-1.66468	3.89369	-2.95123	0.00900249	0.0240417	-3.38517
C15orf61	-1.66272	3.88662	-3.23192	0.00494554	0.0147439	-2.80537
TGDS	1.66203	7.17878	6.94934	2.47e-06	3.72e-05	4.81663
NSL1	1.66189	10.3719	8.10025	3.29e-07	8.51e-06	6.85696
MED23	1.66179	9.50261	2.43423	0.0263555	0.0573474	-4.40404
DIP2A	1.66146	6.98373	3.6473	0.00201928	0.0071417	-1.92755
VPS33A	1.66126	7.31802	8.00289	3.87e-07	9.49e-06	6.69141
TEX14	-1.66114	5.12132	-5.48609	4.15e-05	0.000325371	1.96086
KNSTRN	1.66084	7.16352	7.74779	5.98e-07	1.31e-05	6.25153
OSTC	1.66053	9.34178	6.03966	1.38e-05	0.000136688	3.07434
ATP6V1B2	1.66053	11.3969	5.35527	5.41e-05	0.000400248	1.6924
SLC9A2	1.66053	2.81406	2.74657	0.0138506	0.0341557	-3.79753
ZNF624	1.66044	6.21138	5.60489	3.27e-05	0.000268565	2.20298
SERINC3	1.66032	10.5807	8.78403	1.08e-07	3.97e-06	7.98409
RGS19	1.66013	12.8309	6.76584	3.46e-06	4.77e-05	4.47431
ZNF91	1.65975	6.45652	6.08303	1.27e-05	0.000127844	3.15994
ERBB2IP	1.65951	10.5285	5.38331	5.11e-05	0.000381903	1.75009
ALDH1B1	1.65905	5.91813	7.2388	1.46e-06	2.52e-05	5.34705
NREP	1.65832	9.13528	6.25605	9.07e-06	9.87e-05	3.49896
ZNF782	1.65831	5.52745	4.12772	0.000715694	0.00311492	-0.899314
PDE6D	1.6582	8.53373	8.31675	2.29e-07	6.7e-06	7.22052
MAK	1.65802	5.73044	3.96383	0.00101885	0.00411158	-1.25058
CASP4	1.65663	11.0565	5.57891	3.44e-05	0.000280454	2.15016
PDZD8	-1.6566	7.67678	-5.68767	2.77e-05	0.000236893	2.37069
RAB6B	1.6564	5.82948	4.76904	0.000182544	0.00104803	0.46803
NOTCH1	1.65627	10.1594	4.96741	0.000120485	0.00075687	0.885874
CD2	1.65595	10.4638	6.14332	1.13e-05	0.000117318	3.27851
SCN2B	-1.65589	9.09131	-6.59111	4.8e-06	6.07e-05	4.14403
ZNF302	1.65588	8.37235	6.96714	2.39e-06	3.62e-05	4.84958
SLC14A1	1.6554	4.81634	4.20584	0.000605058	0.00272792	-0.73193
SLC25A19	1.6546	8.72809	6.87069	2.85e-06	4.14e-05	4.67048
CTNND1|TMX2-CTNND1	1.65404	7.86028	6.00124	1.49e-05	0.000145094	2.99828
FOCAD	1.65375	6.59172	8.74165	1.15e-07	4.15e-06	7.916
ATP6V1A	1.6521	11.644	6.34906	7.59e-06	8.52e-05	3.67955
TADA2A	1.65193	6.01548	7.73079	6.16e-07	1.33e-05	6.22189
CCDC77	1.65189	5.75078	6.99244	2.28e-06	3.5e-05	4.89634
CYB5A	1.65169	7.5705	6.74907	3.57e-06	4.88e-05	4.4428
C3orf65	-1.65164	2.96966	-3.8699	0.00124796	0.00484957	-1.45182
SLC39A11	1.65162	8.65609	6.7104	3.84e-06	5.13e-05	4.36997
ZFX	1.65116	4.8431	5.4916	4.1e-05	0.000323385	1.97212
HIST1H2BG	1.651	8.57235	5.91608	1.76e-05	0.00016532	2.82907
ADCK1	1.65073	7.10595	6.38214	7.13e-06	8.14e-05	3.7435
CCL2	1.65071	6.62069	3.9995	0.000943395	0.00387313	-1.17415
FEZ1	-1.65038	5.57598	-4.95188	0.000124449	0.000774836	0.853288
RNF207	1.6502	5.48644	7.3134	1.28e-06	2.28e-05	5.48187
CD40	1.64975	7.03855	5.99218	1.51e-05	0.000147195	2.98034
NDUFB5	1.64964	10.4154	6.09979	1.23e-05	0.000124546	3.19294
CENPBD1	1.64961	6.04183	7.37763	1.14e-06	2.11e-05	5.59733
CHST2	1.64927	7.87492	6.17121	1.07e-05	0.000112378	3.33321
C2CD2L	1.64914	6.96146	6.62477	4.5e-06	5.78e-05	4.20799
CEACAM4	1.64893	6.85773	4.79898	0.000171403	0.000994166	0.531312
GET4	-1.64781	10.6002	-7.46093	9.86e-07	1.88e-05	5.74619
PGLYRP3	-1.64767	5.40513	-4.49567	0.000325566	0.00166817	-0.112426
ANKIB1	1.64752	7.33556	8.9437	8.36e-08	3.36e-06	8.23851
HRG	-1.64734	6.84269	-7.53413	8.67e-07	1.71e-05	5.87623
HES2	-1.64723	5.92045	-3.79921	0.00145395	0.00548462	-1.60311
HIPK1	-1.647	9.97964	-6.27969	8.67e-06	9.48e-05	3.54497
RTFDC1	1.6465	10.0089	5.52443	3.84e-05	0.000306652	2.03919
GUCY1A3	1.64636	7.16735	6.09685	1.23e-05	0.000125134	3.18716
HINFP	1.64628	8.51234	6.37361	7.24e-06	8.23e-05	3.72703
PDGFD	1.64589	4.6359	4.78252	0.000177438	0.00102334	0.496532
CCDC27	-1.64578	14.6919	-6.70153	3.9e-06	5.19e-05	4.35324
ETFA	1.64552	10.5149	6.2536	9.11e-06	9.89e-05	3.49418
LOC283788	1.64537	5.60401	3.06411	0.00708191	0.0197879	-3.15373
LIMD1	1.64477	8.14657	5.87251	1.92e-05	0.000177043	2.74214
CD300A	1.64418	12.772	5.61373	3.21e-05	0.000265017	2.22093
NNMT	-1.64407	5.06178	-6.51921	5.49e-06	6.72e-05	4.0069
CYB5R4	1.64366	9.65152	4.43499	0.000370496	0.00184721	-0.24186
FBN2	1.6428	6.94269	5.04959	0.000101556	0.000659123	1.05798
KLC1	1.6427	8.18667	7.0146	2.19e-06	3.41e-05	4.93724
ZYG11B	1.64243	7.40323	6.21738	9.77e-06	0.000104768	3.42354
HDDC3	1.64198	6.27914	6.24359	9.29e-06	0.000100459	3.47468
EXOC1	1.64192	9.60694	6.07684	1.28e-05	0.00012914	3.14772
[truncated: 3,524 more rows]
