# Supplementary material for: Exploring the molecular mechanism of Xuebifang in the treatment of diabetic peripheral neuropathy based on bioinformatics and network pharmacology
Source: Front Endocrinol (Lausanne). 2024 Feb 8;15:1275816. doi: 10.3389/fendo.2024.1275816 (PMC10881818; doi:10.3389/fendo.2024.1275816)
Supplement: Supplementary file 4 [file Table_4.xlsx]

## Sheet: Sheet1
OMIM	GeneCard	Drugbank	DEGs	Genes present in at least two database	Target of XBF	Potential Therapeutic Targets of XBF
ABCC8	INS	SLC6A4	CX3CR1	ABCC8	GABRA1	HSD3B1
ACE	MPZ	SLC6A3	EGR1	ACE	PGR	IL6
AKT2	PMP22	SLC6A2	FPR2	AKT2	NR3C2	INSR
APPL1	GCK	CYP1A2	GIMAP8	APPL1	TNF	PON1
AQP2	KCNJ11	CYP2D6	MNDA	ATL1	IL6	PPARG
ATL1	MFN2	CYP2C9	CXCR2	ATL3	CD14	CYP3A4
ATL3	GJB1	ALB	MPEG1	AVP	LBP	SLC6A4
ATP5PB	ABCC8	ORM1	CYP1B1	AVPR2	NCOA2	SLC6A3
ATP5PD	SLC12A6	ORM2	GIMAP4	BLK	PTGS1	CYP1A2
ATP5PF	LMNA	ABCB1	CCR2	BSCL2	PTGS2	SLC6A2
AVP	SCN9A	CYP3A4	MYOM2	CAPN10	HSP90AB1	TTR
AVPR2	HNF1A	CYP2B6	CREB5	CCR5	PIK3CG	TNF
BLK	GDAP1	CYP2C19	PDE4D	CCT5	KCNH2	HSPB1
BSCL2	INSR	SCN10A	SAMD9L	CEL	PRKACA	SLC2A4
BZRAP1	WFS1		IRF2	CNTNAP1	DRD1	ADIPOQ
CAPN10	NEFL		FGL2	CTDP1	CHRM3	TP53
CCR5	IL6		IGSF6	CTLA4	CHRM1	CCL2
CCT5	KIF1A		DCAF7	DCAF8	SCN5A	ICAM1
CEL	SPTLC1		PTGS2	DHH	GABRA2	IL1B
CMTX2	POLG		HSPA1A	DIAPH3	CHRM4	NOS3
CMTX3	HNF4A		GAPT	DNAJC3	PDE3A	CAT
CNTNAP1	HFE		MEGF9	DNMT1	HTR2A	IL4
COA7	HNF1B		SGCG	DST	GABRA5	CAV1
CTDP1	SOX10		CD180	EGR2	ADRA1A	MMP9
CTLA4	EGR2		PLXNC1	ENPP1	GABRA3	CD40LG
DCAF8	PDX1		OSBPL11	EPO	CHRM2	PTEN
DHH	BSCL2		RAB10	FBLN5	ADRA1B	MTTP
DIAPH3	PPARG		TTR	FDXR	ADRB2	CXCL10
DNAJC3	PRX		TNFRSF10C	FOXC2	CHRNA2	PTGS2
DNMT1	AIFM1		GRASP	GAN	SLC6A4	DPP4
DST	GAN		ATP6V1C1	GCK	OPRM1	EGF
EGR2	WNK1		MSRB1	GJB1	CHRNA7	ADRB2
ENPP1	GARS1		FCRLA	GJB3	BCL2	IGFBP3
EPO	SETX		TRIM64B	GLIS3	BAX	FOS
FAM134B	SPTLC2		XAF1	GP1BA	CASP9	APP
FBLN5	ACE		FLRT3	GPD2	JUND	ESR1
FDXR	SCN1A-AS1		ZMYM6NB	HFE	CASP3	CDK4
FOXC2	VEGFA		CFHR4	HINT1	CASP8	SPP1
GAN	SH3TC2		MME	HK1	PRKCA	STAT1
GCK	SCN11A		CEP19	HMGA1	TGFB1	MPO
GJB1	NGF		CCR5	HNF1A	PON1	MAPK1
GJB3	TWNK		ARPC5	HNF1B	MAP2	PRKCD
GLIS3	NEUROD1		MS4A3	HNF4A	NOS2	NFE2L2
GP1BA	MT-ATP6		NLRC4	HSD3B1	AR	LDLR
GPD2	MT-ND1		CCR3	IAPP	PPARG	BCHE
HFE	DNMT1		STEAP4	IARS2	DPP4	MMP3
HINT1	PRPS1		IDH1	IER3IP1	PRSS1	OLR1
HK1	PAX4		KCNJ2	IGF2BP2	F2R	CYP1B1
HMGA1	MT-ND4		TLR5	IL1RN	NOS3	PPARD
HMSN5	DST		FCER1A	IL2RA	ACHE	CD14
HNF1A	HARS1		RAB27A	IL6	SLC6A2	CA2
HNF1B	MTMR2		TFAP2C	INS	TOP2A	ALOX5
HNF4A	TTR		MAT2B	INSR	F7	MAPK14
HSD3B1	RETREG1		DUSP6	IRS1	CALM2	HK2
HSN1B	SBF2		PH_hs_0032612	IRS2	RELA	BCL2
IAPP	TCF7L2		SLC46A2	ITPR3	IKBKB	PRSS1
IARS2	MT-ND6		KLHL6	KCNJ11	AKT1	RELA
IDDM1	CTLA4		FAM69C	KIF1A	AHSA1	MGAM
IDDM11	TRPV4		TRMT1L	KLC2	MAPK8	IKBKB
IDDM13	PTPN22		GOLPH3	LIPC	XDH	SLPI
IDDM15	IRS1		CARD6	MAFA	MMP1	PTGS1
IDDM17	HSPB8		PRDX3	MAPK8IP1	STAT1	GBA
IDDM18	SLC25A46		PPHLN1	MFN2	CDK1	RASA1
IDDM19	NDRG1		FAM198B	MIA3	HMOX1	NFKBIA
IDDM21	MT-TL1		SIGLEC9	MORC2	CYP3A4	RAF1
IDDM23	IARS2		TNFRSF17	MPZ	CYP1A2	TOP2A
IDDM24	IGHMBP2		LHFPL3	MTNR1B	CYP1A1	PLAU
IDDM3	TNF		C3AR1	MYH14	ICAM1	ABCC1
IDDM4	FGD4		AMICA1	NEUROD1	SELE	MCL1
IDDM6	RAB7A		QKI	NFASC	VCAM1	DGAT2
IDDM7	NTRK1		SLC35B3	NGF	NR1I2	KCNH2
IDDM8	LITAF		HSPA6|HSPA7	NIDDM4	CYP1B1	PGR
IDDMX	FIG4		IGJ	OTOF	ALOX5	CHEK2
IER3IP1	RETN		ZCCHC6	PAX4	HAS2	CASP7
IGF2BP2	AVP		METTL13	PDX1	GSTP1	RXRA
IL1RN	AVPR2		COA3	PDXK	AHR	F2R
IL2RA	INS-IGF2		EVC	PMP2	PSMD3	CA1
IL6	HNRNPUL2-BSCL2		CXCL1	PMP22	SLC2A4	LYZ
INS	DNM2		TCL1A	PON1	NR1I3	GRIA2
INSR	SLC30A8		IL6R	PPARG	INSR	ADH1C
IRS1	TDP1		HSD17B4	PTPN22	DIO1	LTA4H
IRS2	PEX6		C9orf64	RETN	PPP3CA	HSD3B2
ITPR3	DYNC1H1		HCK	RFC1	PRXC1A
KCNJ11	SLC2A2		KRCC1	RRAD	GSTM1
KIF1A	SPG7		HN1L	SCN11A	GSTM2
KLC2	MYH14		PH_hs_0060379	SCN9A	AKR1C3
KLF11	ALB		TRMT13	SCP2	SLPI
LIPC	BLK		UBXN2B	SETX	ESR1
MAFA	DNAJC3		DMXL2	SLC12A6	MBLAC1
MAPK8IP1	PNPLA6		FAM228A	SLC25A46	RXRA
MCM3AP	CCT5		FOS	SLC2A2	CAT
MFN2	HSPB1		CPSF2	SLC30A8	HTR3A
MIA3	ATL1		BEST1	SNAP29	ADRA1D
MORC2	SORD		VNN2	SOD2	IGHG1
MPZ	FOXP3		RB1	SORD	MAOB
MTNR1B	ATL3		AQP9	SPINK1	PKIA
MYH14	GLIS3		FRAT2	SPTBN4	KDR
NEMF	EPO		PCMT1	SPTLC1	MAPK14
NEUROD1	AKR1B1		ESR1	SPTLC2	GSK3B
NFASC	ENPP1		PER1	SUMO4	CHEK1
NGF	AKT2		SLC24A4	TBC1D4	PIM1
NIDDM2	IGF2BP2		C16orf52	TCF7L2	CCNA2
NIDDM4	MME		GRIA3	TDP1	ESR2
OTOF	MT-ND5		PDCD6IP	TFG	CDK2
PAOD1	SLC2A4		C9orf69	TRPV4	CHRM5
PAX4	AARS1		EAF2	TSPO	SLC6A3
PBCA	PMP2		KRT23	UCP3	MAPK10
PDX1	IRS2		OAS2	VWA1	OPRD1
PDXK	HLA-DRB1		C6orf211	WFS1	PTPN1
PMP2	TFG		TLR10	WNK1	PYGM
PMP22	HINT1		MS4A2	ZFP57	PPARD
PON1	HK1		MGAT2	CHN1	AKR1B1
PPARG	ALMS1		C1GALT1C1	AQP2	NCOA1
PRDM12	MTHFR		PGLYRP1	FAM134B	GRIA2
PRICKLE3	SOD2		CRISPLD2	PRICKLE3	camC
PTPN22	MT-CO3		DDX60	TCF4	NCF1
RETN	IL2RA		NADK	LIPH	OLR1
RFC1	MT-TK		C11orf75	ALB	GAS6
RRAD	APOA1		TNFRSF1A	SCN10A	ADRB1
SCN11A	KIF1B		DPYD	ABCB1	LTA4H
SCN9A	STAT3		SMIM30	CYP2D6	IL4
SCP2	LEP		AATBC	CYP3A4	SIRT1
SETX	CRP		GOLPH3L	CYP2C19	ATP5F1B
SLC12A6	PON1		LYST	CYP2C9	MT-ND6
SLC25A46	MTNR1B		GLIPR1	SLC6A4	HSD3B2
SLC2A2	MT-CO1		PIK3AP1	SLC6A3	HSD3B1
SLC30A8	LIPC		CLEC4E	CYP1A2	MAPK3
SNAP29	HLA-DQB1		TMA16	ORM1	MAPK1
SOD2	IL10		G3BP1	SLC6A2	FASN
SORD	DNAJB2		CAT	CYP2B6	LDLR
SPINK1	CTDP1		SLC35A5	POLG	BAD
SPTBN4	MORC2		TCN1	PRX	SOD1
SPTLC1	ELP1		FBLN5	AIFM1	MTTP
SPTLC2	PPP1R3A		CPLX4	TTR	APOB
SUMO4	ZFP57		ZNF2	TNF	PLB1
T2D3	APOE		FIG4	FGD4	HMGCR
TBC1D4	OPA1		MKKS	FIG4	CYP19A1
TCF7L2	MT-TE		BAZ2B	HSPB1	UGT1A1
TDP1	ADIPOQ		RSAD2	MME	PPARA
TFG	SURF1		FCGR1B|FCGR1C	SLC2A4	SREBF1
TNDM1	GJB2		RMI1	HLA-DQB1	GSR
TRPV4	SPG11		SMARCA5	APOE	ABCC1
TSPO	TP53		ATP10D	ADIPOQ	ADIPOQ
UCP3	AP1S1		MITD1	SPG11	SOAT2
VEGF	MT-ND2		RECK	TP53	AKR1C1
VWA1	MYO7A		ARG1	AP1S1	GOT1
WFS1	CCL2		NPL	CCL2	ABAT
WNK1	PTPN1		ARV1	NF1	CES1
YIPF5	DCAF8		GK	APTX	SOAT1
ZFP57	NF1		BMX	RHO	BACE1
ADXR	MARS1		TIMMDC1	ICAM1	CA2
APPL	CEL		MANSC1	MPV17	RXRB
APT5H	MT-ND3		VNN1	IL1B	KCNMA1
ARMD3	CNTNAP1		SLC25A24	ZFYVE26	STAT3
AS160	SBF1		OAS1	NOS3	CCND1
ATP5F1	MT-CYB		NABP1	FXN	EIF6
ATP5J	BDNF		LOC100133267|DEFB130	TLR4	RB1
ATSV	KIF5A		FAM111A	CAT	CDK4
AVRP	APTX		ETNK1	GSN	FOSL2
BIR	SLC19A2		CD24	TYMP	MMP3
BPAG1	RHO		AP1AR	IL4	EGFR
BSS	APOB		PGBD2	SACS	VEGFA
BSSL	IGF1		LIG4	EIF2AK3	BCL2L1
BZRP	GCG		CAMKV	AP1B1	FOS
CAGSSS	NAGLU		NT5C1B	CAV1	CDKN1A
CASPR	TBC1D4		YIPF4	IFIH1	PLAU
CD25	SCN10A		ST3GAL6	PLAGL1	MMP2
CEDNIK	ICAM1		LRRK2	GAD2	MMP9
CMKBR5	MPV17		DDX60L	MFF	IL10
CMT1A	IL1B		MGAM	TH	EGF
CMT1B	IFNG		FLI1	MMP9	CDKN2A
CMT1G	MAPK8IP1		CPOX	GBE1	TP53
CX31	NEFH		PH_hs_0062543	HADHB	ELK1
CX32	ZFYVE26		TLR4	AMACR	NFKBIA
DCP1	NOS3		MOB1A	NDUFAF2	POR
DFNB9	VCP		DTX3L	MEN1	ODC1
DIA2	AGER		PAQR8	PMM2	TOP1
DIR	MAG		PADI4	IL17A	RAF1
FCP1	FXN		FAM120A	FAS	HIF1A
FKHL14	DCAF17		KCNB1	ATXN2	RUNX1T1
GAN1	CAPN10		PH_hs_0010248	PROM1	HSPA5
GLUT2	TLR4		APBB1IP	EWSR1	ERBB2
HHF3	HMGA1		MAP2K4	RBP4	ACACA
HHF5	TGFB1		SELPLG	TLR2	CAV1
HIHGHH	MIR21		ITGA4	SELP	MYC
HKD	FBLN5		RASA1	UCP2	F3
HL	CAT		HVCN1	CD40LG	GJA1
HLA-H	GPD2		GLG1	PTEN	IL1B
HMGIY	GSN		NLRP12	MTTP	CCL2
HMSN6B	MIR96		TIMP2	PTPRC	PTGER3
HMSNP	MED25		ZNF331	GHRL	CXCL8
HSAN2B	IL1RN		CEACAM1	LPA	PRKCB
HSAN7	SOD1		ZNF248	CXCL10	BIRC5
HSAN8	TYMP		CLC	RAI1	DUOX2
HSN1F	HLA-DQA1		IGIP	CYP2U1	HSPB1
IB1	SBF2-AS1		BCL2	MYD88	SULT1E1
IDDM12	HFE-AS1		SELL	HAMP	MGAM
IDDM5	MT-TS1		OLIG1	S100B	IL2
IFNB2	MIR29A		MTHFS|ST20-MTHFS	PTGS2	CCNB1
IMP2	RRM2B		RAPGEF3	DPP4	PLAT
IPF1	KARS1		CENPQ	NOD2	THBD
KCC3A	SNAP29		FAM105B	PRKAR1A	SERPINE1
KIAA0098	B2M		OSTF1	TNFRSF11B	COL1A1
KIAA0214	ABCA1		PMP2	ATXN3	IFNG
KIAA0526	REEP1		ARL6IP6	F5	PTEN
KIAA0756	AFG3L2		PLAU	GBA2	IL1A
KIAA2034	CXCL8		SPAG4	BEST1	MPO
KROX20	DHH		MMP9	DMXL2	ABCA2
LBC1	PNKP		NDUFAF1	EGF	NFE2L2
LMO6	DNAJC6		TXNDC15	ADRB2	NQO1
MAP80	YARS1		NEK4	SELL	PARP1
MCMT	NDUFS2		PIGM	ERCC8	COL3A1
MEDS	CISD2		TMEM154	ICOSLG	gyrB
MNSOD	NFASC		MS4A7	NDUFV2	CXCL11
MODY10	DIAPH3		THBS1	BBS1	CXCL2
MODY11	IL2		SMIM14	AOC3	DCAF5
MODY9	PTF1A		CPA3	ALAD	CHEK2
MVCD1	CTNNB1		ACTL6A	SPG21	CLDN4
MVCD2	IL4		GP1BA	ITGA4	HSF1
MVCD4	CCR5		EEA1	IGFBP3	CRP
NENA	SACS		C16orf88	C19orf12	CXCL10
NGFB	AKT1		ZC3H12A	FOS	CHUK
NIDDM1	LOC101928008		ZHX2	CFTR	SPP1
PDNP1	MC4R		TBC1D9	CDKN2B	RUNX2
PEP	FLVCR1		44992	LTA	RASSF1
PNK	EIF2AK3		WBSCR17	BMP2	E2F1
PON	ABCA4		44986	BBS10	E2F2
PPARG1	NIDDM4		TSNAXIP1	FASLG	ACP3
PRAX1	GP1BA		LIMA1	XRCC4	CTSD
PRKCNH1	LEPR		CLCN3	FN1	IGFBP3
PRKRI	APPL1		TIGIT	LRRK2	IGF2
PRKWNK1	CDKN2A		RNF170	NOTCH3	CD40LG
PSTI	MTRFR		TMEM165	APP	IRF1
QV	AP1B1		FCGR3B|FCGR3A	NPC1	ERBB3
RECC1	EDN1		ZNF200	ESR1	PCOLCE
RESA1	CAV1		SEC23IP	SPAST	NPEPPS
RIPE3B1	SPINK1		KCNJ15	CREB1	HK2
RSTN	RFX6		SGPP1	HBB	NKX3-1
SCAN1	SCO2		SLC35E2|SLC35E2B	JAZF1	RASA1
SCAN2	MIR29C		LILRA1	CDK4	MTF1
SDCCAG1	DCTN1		GLCE	COX15	DGAT2
SMAP5	IFIH1		TMEM229A	SEMA4A	GABRA6
SORD1	NDUFS4		CCPG1|DYX1C1-CCPG1	SPP1	ADH1B
SPG17	PLAGL1		HSDL2	CRB1	ADH1C
SPG3A	GAD2		NCF1|NCF1C	ATXN1	LYZ
SPOAN	MIR17		NR4A3	STAT1	cobT
SRXY7	KLC2		LINC00324	SLC40A1	ADRA2C
SUR	IAPP		ATG4C	HGSNAT	MET
T2D	SPTBN4		C11orf54	GAPDH	ADRA2A
TANGO1	FGF2		VNN3	ATP7A	MAOA
TCF1	NTF3		PH_hs_0035234	ANXA5	CTRB1
TCF14	FDXR		PARP9	BBS4	PRKCE
TCF2	MT-ND4L		ZNF573	TULP1	PCNA
TCF4	SEPTIN9		C2orf43	MECP2	PRKCD
TIEG2	MFF		TMOD2	BBS7	MDM2
VROAC	SLC2A1		GBP1	MTM1	APP
WARP	TH		FSTL1	JAK2	CASP7
WDR42A	MMP9		SPIB	DHDDS	MCL1
WFRS	PRMT7		FAM122A	MYOC	TYR
ZCW3	GBE1		PH_hs_0045215	BCS1L	BIRC4
ZNF515	AR		CR1L	PEX1	PTGES
ZNT8	MIR657		C9orf72	CLN3	NUF2
ACE1	AGPAT2		PROK2	CCR6	ADCY2
ADCL2	HYMAI		ACADM	TNFRSF1A	HCK
ANOA	SERPINE1		NLK	NAGA	TTR
AOA2	AGTR1		RBM12B	BICD2	CA12
ATP5	COX6A1		ZNF93	CRX	CA1
BDPLT1	SELE		P2RY14	MPO	GBA
BSF2	OTOF		ANXA3	FLI1	IMPA1
CANVAS	HADHB		TNN	FMR1	CFB
CCCKR5	REN		TLR8	HSD17B4	BCHE
CCFDN	AMACR		ASF1A	PDE4D	FKBP1A
CCTE	AGT		CEP170	ARL3
CELIAC3	MMP2		CNTNAP3	SGPL1
CELL	MT-TW		ALDH1A1	SERPINA3
CHN1	SCP2		SYT13	DMPK
CMT1E	CACNA1A		ACOX1	AAAS
CMT2A2A	MT-TS2		MATN1	CD86
CMTDID	VCAM1		HCP5	YARS2
CMTX1	PTPRN		IPCEF1	SERPINF1
DFNA2B	SUMO4		PAGR1	LCAT
DFNA4A	PLA2G6		ZSWIM6	GCKR
DI1	VWF		OGDH	NAMPT
DIRA	AIRE		LRIF1	CA4
DMH	F2		GIN1	CLU
DRF3	SST		CARD8	TMEM126B
ECYT5	NDUFAF2		ASXL3	SNCA
ESA	ITPR3		NAGK	MAPK1
FEPS3	LPL		AGGF1	IL6R
FIZZ3	MT-ATP8		SDPR	CS
FKLF1	GNAS		DIDO1	FA2H
GAN2	HSPB3		ANO6	PANK2
GANP	TTPA		CHURC1	PRKCD
GDMN	POMC		KRTAP21-3	PRTN3
HFE1	HADHA		SLC25A20	CD44
HMN5	MEN1		STK3	ITGB3
HMNMYO	SLC25A4		BICD2	MANBA
HMSN2C	HMOX1		C14orf142	ELANE
HMSNR	NOS2		APOL1	BMP6
HNF2	IL18		EPSTI1	COX10
HSAN5	DGUOK		TMEM185B	IL1R1
HSN1D	IER3IP1		FAM69A	HMGB1
HSN1E	HIF1A		DUSP4	KLHL7
IDDM2	GDNF		GCNT3	PDE5A
IDDSAPN	PRICKLE2		YWHAG	GLA
IL2R	MT-TV		DGAT2	GFPT1
INSDM	PMM2		AJAP1	SLC30A10
KCC3B	ACHE		FLJ42393	NFE2L2
KDP	MIR155		KIAA1551	ISL1
KIAA0603	CSF3		CETN3	TGFBR2
KPD	BAG3		ZFYVE16	MTFMT
LIPH	PPARGC1A		CDK13	CD36
LOAM	IL17A		FAM208A	PECAM1
MFH1	MBP		ENTPD1	IL15
MODY1	ERCC6		CD14	TPO
MODY14	FAS		CEACAM3|CEACAM21	TOPORS
MODY3	MT-TF		MYOF	LDLR
MODY4	PIK3R1		LYZ	CD40
MVCD6	MT-CO2		ANKRD22	RP1
NDH	PSAP		SLCO4A1	CD79A
NEDCPMD	LRP5		WDFY3	GNB4
NEDHND	CNTF		SNAPIN	HSP90AA1
NMAN	CP		LPAR6	ELOVL5
NPPS	ATXN2		GIMAP6	MRPS34
NSRD9	UCP3		CKLF-CMTM1|CKLF	IVNS1ABP
P190	NPY		C14orf101	MAK
P58	KRAS		TACC3	THBS1
PBR	CXCL12		NHLRC3	ETV1
PCH1E	GAD1		WBP1L	PON2
PCTT	PRICKLE2-AS1		TNFAIP8L2	TLR9
PHHI	PRKCB		ACOT13	ALDH18A1
PKH	PROM1		GATA2	TIMMDC1
PN1	NGFR		MRPL51	PNPO
PNDM1	RFC1		ZKSCAN1	SUCLA2
PPARG2	CD28		F2RL1	MYH9
PTPN8	PLP1		TRPS1	FABP2
RIMBP1	SCYL1		BTG3	P2RY12
SELRC1	EWSR1		SLC7A5	BCHE
SORDD	GATA6		CNST	POMGNT1
SPG57	RBP4		LY75	SDHD
SPT1	TLR2		TFCP2	NDUFAF1
SPT2	BBS2		SUCLG1	HADH
TANGO	PDXK		ZMPSTE24	MMP3
UNC104	SELP		ALPK1	NDUFA9
VP	UCP2		FRY	FBXO38
WFS	TNFRSF1B		NIN	ERCC4
YIP1A	THBD		HIBCH	SRC
ZCWCC1	TMEM126A		C17orf62	NOTCH1
	CD40LG		TSPYL2	RPGRIP1
	RPGR		AVIL	OLR1
	PHYH		LILRA6	FGF21
	RPE65		CBL	MGP
	PTEN		APOBEC3A|APOBEC3A_B	COA3
	PEX7		KBTBD7	ADIPOR2
	PRPH2		NFE2	OXT
	CXCR4		CDRT1	PNPLA7
	WARS1		VPS37A	BRCA1
	MTTP		IFNGR2	FSCN2
	PTPRC		LTBP1	KCNJ5
	GHRL		GPR155	MICU1
	PRKN		SRSF1	APOH
	ATM		CYP4F2|CYP4F3	CYP1B1
	LPA		ATP11C	MKKS
	CXCL10		OXR1	SCARB2
	CD34		DCK	DDIT3
	GFAP		RTN1	PPARD
	NDUFV1		GPR141	IL12B
	CD4		RPP25	IFT88
	CETP		PRDX1	IGF2R
	CDKAL1		ABHD3	ABCG5
	RAI1		GBA	SLC5A6
	ATP1A1		RNF13	ABCG8
	SLC9B1		ACN9	POLR3A
	LGI4		DAB2	SMARCA4
	INF2		UGP2	ZMPSTE24
	PIK3R5		PDCD6	DYSF
	JPH1		FPR1	PRKAA2
	CYP2U1		CKLF|CKLF-CMTM1	IL2RB
	MYD88		CHST15	CD19
	HAMP		BASP1	MEFV
	NF2		APAF1	POC1B
	S100B		DENND2D	GMPPA
	PDCD1		CTSO	ACOX1
	HMBS		TMX1	NDUFB3
	NDUFS3		CD83	PTPN3
	PLIN1		CDK8	SIM1
	TRPV1		PDHX	MFN1
	HLA-DPB1		TMEM71	CYP27A1
	IGF2		ATMIN	CNOT1
	PTGS2		HERC4	CD14
	DPP4		QPCT	PLD3
	CALCA		SLC40A1	CAPN1
	ARSA		NCF4	SLC33A1
	PLAT		KMO	IL7R
	PPARA		ZNF780A	CD38
	MACROD1		PH_hs_0001503	PINK1
	GALC		C1orf204	PPOX
	CRYAA		DLC1	RAB3GAP1
	MIR146A		TOB2	PLEK
	IGF1R		FZD1	AIF1
	HP		CD200R1	CD59
	NOD2		LOC729678	SIGMAR1
	NDUFS1		MED11	FCGR2B
	HLA-B		MDFIC	CD1A
	PRKAR1A		PPP2CB	BAZ1B
	SLC29A3		NEU4	PRKAA1
	TNFRSF11B		MLYCD	CHI3L1
	ATXN3		PPP4R1L	CA2
	FLT1		SYT6	TSC1
	GJB3		TRIM14	FOXA2
	F5		OR2T27	FLII
	CASP3		ARFRP1	ADAM9
	VDR		IFITM10	ACO2
	GBA2		CDC42EP2	VPS37A
	BEST1		GTF2E1	ALOX5
	LAMA2		CEBPE	GYS1
	KCNJ10		EEPD1	PLA2G7
	DMXL2		SIRPD	DHX16
	ADRB3		PLXDC2	MYCN
	EGF		IL16	MAPK14
	ADRB2		LOC100129034	CPOX
	POLG2		PICALM	CD163
	SELL		PH_hs_0037807	RNF135
	ERCC8		TNFSF10	TRMT10A
	MT-RNR1		GK3P	VSX2
	ICOSLG		TUBB1	HK2
	MRE11		GCNT1	TBC1D24
	DARS2		KCNE3	NPAP1
	NDUFV2		ST8SIA1	BCL2
	BBS1		FAM118B	SLC52A2
	AOC3		PPP1R10	FADS1
	CCND1		C5AR1	TNFSF10
	NOTCH2		FCGR1B|FCGR1A	MITF
	TSPO		HEXB	ADAT3
	BRAF		CCNG2	STK39
	SAG		ECHDC1	STAT5B
	PDK3		CD36	EDN3
	GPT		EVI2A	PTPRN2
	FTO		LPHN2	SAMHD1
	NGLY1		PH_hs_0040461	APOL1
	MTOR		PARD6G	SLC25A19
	CDH23		PH_hs_0034769	TBL2
	MT-TH		CYBRD1	PRSS1
	KDR		FGF20	SLC7A14
	KNG1		UTP6	RELA
	FBN1		TOR4A	KL
	CST3		LMAN2L	SP1
	ALAD		PAK1	FGF23
	MT-TQ		C9	CD68
	APOA2		PRKAR2B	CCR4
	SPG21		FAM183B	PCK2
	CASR		ATP6V1D	TRIM32
	IFRD1		OSBPL8	MGAM
	GAST		CPPED1	SYK
	GSTM1		TNFSF4	IKBKB
	OPA3		PRR5L	APC
	SERPINC1		TSPAN2	PSEN1
	ITGA4		C5orf51	TAP2
	USH2A		SPG20	TNFAIP3
	IGFBP3		GLCCI1	SDCCAG8
	NPPB		TRIM6-TRIM34|TRIM34	HNRNPA2B1
	C19orf12		GIMAP2	CASP1
	ELN		FAM120B	ERLIN2
	CCL5		MEFV	PDE3B
	FOS		VSIG8	TNNI3
	C8orf37		DNAJC13	SIX3
	LIPE		VCAN	KCNV2
	SIRT1		PH_hs_0034698	SLPI
	CFTR		HMGN4	TEK
	F3		C17orf80	OAS1
	CDKN2B		HAL	PDP1
	MKS1		CBFA2T3	SLC22A2
	LTA		CXCR1	SLC24A1
	HMGCR		PPAPDC2	DAG1
	DNM1L		PREPL	OGG1
	SOX2		SPHK2	LMNB1
	NDUFS7		DCAF12	NAB1
	BMP2		SEMA3C	BBS5
	GAL		BAZ1A	TBCE
	SDHA		IFI16	TNFSF13B
	BBS10		ADRB2	POLR1C
	FOXRED1		CARD18	ARG1
	HSPD1		DCAF10	PEX3
	FASLG		GUCY1B3	KDM4C
	CHM		CS	SERPINA1
	RLBP1		SYNCRIP	LIG4
	GPX1		FGFR1OP2|LOC100335030	HMGA2
	PARP1		ZNF75D	MMP8
	NTRK2		PARG	MAP2K1
	ARL6		CD53	CX3CR1
	VPS13A		NFATC3	DBH
	XRCC1		ZNF146	CLEC16A
	GJC2		F5	CCR1
	CSF2		JAK2	PTGS1
	ABCD1		DAPP1	SERPINA12
	APOC3		LOC286467	ARAP1
	CASP8		OSTM1	GNRH1
	XRCC4		AGPAT5	TLR5
	FN1		FPR3	ATXN10
	PIK3CA		MINPP1	RPS6KB1
	H2AC18		SIRPA	SDHC
	LRRK2		ISL1	TIMP2
	NOTCH3		GALNT7	TOMM40
	SCAPER		ZNRF2	PLA2G2A
	APP		PWWP2A	NMNAT1
	CERKL		ANTXR2	TGFBR1
	SIL1		TNFAIP3	SERPING1
	UCHL1		ZNF189	CACNA1B
	NPC1		AARS	RFC2
	ESR1		ZBTB10	CNP
	IGFBP1		PH_hs_0034717	HPRT1
	SPAST		FAM173B	PNPLA3
	WRN		SCRN3	ATP1A2
	HSPA4		NDUFB6	SLC6A6
	PCSK9		ESYT1	MYOM2
	PRPF31		METTL6	CD1D
	MIR144		CYBB	CCR2
	NDUFA13		DDX18	NKX2-2
	GLP1R		TNFRSF8	IFT27
	CREB1		MAP3K1	LPXN
	MAPT		EFCAB14	PTPN11
	DES		ZNF594	COQ7
	SMARCB1		PRR14L	PSTPIP1
	HBB		KRTAP2-1	TRPV3
	EGFR		FAM129A	REV3L
	PEX10		CSE1L	PRKAG2
	SPTLC3		ANKRD34B	RNASEH2A
	MIR192		ARL13B	PRPH
	TTC8		TM6SF1	CD1E
	JAZF1		CTSC	CR2
	HLA-A		LARS	LBR
	CDK4		SRGAP2	C9orf72
	GHR		UBE2L3	SUCLG1
	COX15		RBFOX1	TDP2
	SEMA4A		SLC19A1	PTGDS
	SPP1		PREB	CYBB
	ABHD12		RNASE2	TANGO2
	HHEX		ZKSCAN4	TAGAP
	HGF		SLC43A3	RNASEH2C
	CRB1		RBM4B	TNFSF4
	ATXN1		NBR1	FUCA1
	STAT1		C1orf186	SLC2A3
	SLC40A1		HNMT	ASCC1
	NDUFS8		RFWD2	GBA
	RAB7B		ARHGAP6	CLCC1
	GSTP1		PRMT6	GOLPH3
	CHAT		PYGL	KLF4
	ANGPT2		ADCY2	GATAD1
	VRK1		HPS5	ACAD9
	MAFA		OPRL1	KIF21A
	TNFSF11		THAP8	ELAVL4
	SLC12A3		GBE1	EXT2
	CNGB1		PTER	SGK1
	CEP290		CFDP1	IFNA2
	VIM		SON	NRG4
	FGFR1		NUDT16P1	HKDC1
	HGSNAT		GIMAP1	PBX1
	GAPDH		RAP1A	CNGA3
	CNR1		LPIN2	GPBAR1
	PDE6A		CIDEB	SLC11A1
	MIR126		HIATL1	TIA1
	ATP7A		C2orf74	BTD
	IMPDH1		RGS2	RASA1
	CCN2		VMP1	GCDH
	TERT		GIMAP7	MSH2
	SHBG		PTGDR	TYK2
	SDHB		CLEC4D	TNFRSF8
	SMN2		STT3A	GLO1
	NEUROG3		AATK	GRIA3
	MERTK		CLN5	COL6A3
	ANXA5		PLA2G4A	ETFDH
	PLTP		EMR3	PGBD3
	ERBB2		IQGAP1	PHF6
	KCNQ1		CFLAR	CYP17A1
	BBS4		CD9	TRH
	TULP1		PXK	PPBP
	HBA1		N4BP2L1	NAT2
	RBP3		SAMD9	NFKBIA
	NDUFAF3		TMEM176B	PPP1R15A
	NDUFAF5		RNASE6	GIMAP5
	CCK		RAB22A	TRIB3
	NDUFA1		FTSJD1	MYLK
	PRPF8		HNRNPAB	ETV6
	MECP2		TMEM164	ACVRL1
	BBS7		MIB1	SMAD2
	MTM1		ARHGEF7	MGME1
	PRL		ARMC7	ERN1
	MIR27A		TMEM60	PREP
	TIMP1		NIT1	LAMP2
	JAK2		EIF2C4	CXCL1
	HERC2		SULT1A1|SULT1A2	SUFU
	BGLAP		ZNF280D	KCNH6
	DHDDS		NSF	SLC2A9
	UCP1		INPP4A	ELP4
	MYOC		RIPK3	ATRX
	MIR122		IL1R2	RAF1
	NLRP3		SNX10	GRB14
	ALDH2		ADCY7	KCTD15
	BCS1L		TM9SF3	EEA1
	NDUFAF6		PPP1R11	POLR3B
	NPPA		IGLL5	INSIG2
	RRAD		LARP4B	PAM
	PEX1		MEF2C	DUSP2
	CLN3		TBC1D24	SLC19A1
	KIT		TAF4	CLOCK
	ITGAM		A4GALT	ITGAX
	CCR6		EIF5B	TUBB6
	JUN		FCGR1A|FCGR1B	MSTN
	TNFRSF1A		FARSA	UBE2E2
	NAGA		RTN3	TOP2A
	BICD2		ARFIP1	MEF2C
	CRX		HIP1	STYX
	NOS1		VASH2	RAB11A
	IL1A		SAA4|SAA2-SAA4	MS4A1
	EYS		UGT2B7|UGT2B10|UGT2B28	CYP4V2
	ACP1		DYSF	CFLAR
	MPO		CCDC19	PTGER4
	FLI1		FEZ2	TRMT5
	MIF		CLDN4	KLRK1
	CNGB3		GEMIN6	HMG20A
	GSR		PCTP	HDAC4
	ERCC1		GTF2H5	KIF11
	FMR1		STX3	ALG1
	HJV		DPAGT1	PIEZO2
	HSD17B4		HAMP	LCK
	PDE4D		RPAP3	PAFAH1B1
	C4A		PIGN	UBASH3A
	HLA-DPA1		UBE3C	ACADM
	STUB1		CR2	DICER1
	ZNF408		HIF1AN	UBQLN2
	BBIP1		PKIA	TFB1M
	ENO2		IKZF1	PDE6C
	RP2		P2RY13	NEU1
	B4GALNT1		FAM169B	MSN
	ARL3		GRAMD3	PARD3
	RDH12		ORAI3	GRN
	PJVK		MS4A14	NR1D1
	SYNE1		C1orf162	TLR7
	SGPL1		CISD1	MYRF
	VWA1		ZNF674	UBE2L3
	AHI1		CRK	PCYT1A
	SERPINA3		ASIC4	CISD1
	IMPG2		TP53	IRF4
	PDE6B		SLC22A16	TLR1
	DMPK		ATF1	TJP2
	ALS2		S1PR4	HSPA1A
	APOA5		PH_hs_0017680	UBA1
	AAAS		PCSK6	CD27
	ADM		CD300LB	KRT8
	CD86		HMGCL	SQSTM1
	YARS2		LOC100505549	DIAPH1
	ABCB1		THEMIS	NEIL1
	G6PD		CISH	HAVCR2
	NCAM1		PRX	KIF7
	NFKB1		FCRL4	BCL6
	COG2		MANEA	TXN
	GH1		KIAA0146	GRB10
	SERPINF1		DOCK8	AQR
	LCAT		RNF150	BCL10
	SMN1		TNFAIP6	EXOSC2
	SLC12A1		LRRC58	DPYD
	PCBD1		SELP	MEF2A
	SOD3		UGT2B15	IRF8
	GCKR		EDC3	GNB1
	NR3C1		TM9SF1	TOP3A
	CLRN1		AGPAT9	ANXA2
	NRL		FAM127A	NBN
	TGFB2		NFE2L3	CD2
	NAMPT		PPP3CA	CD1C
	TFR2		FYB	ELP3
	HTRA1		BLNK	P2RX7
	SYT2		ACSL1	MPL
	CA4		TRAPPC6B	GLUL
	SMPD1		AK2	NIPBL
	RARRES2		PH_hs_0062362	SERPINI1
	ADA2		VPS37C	ITPR1
	CLU		NFKBIB	PLAU
	PNPLA2		SIRPB2	SLC17A6
	MIR140		PAPSS1	TCL1A
	CD8A		SLC44A1	CIB2
	TMEM126B		CSF1R	ABCC1
	ELOVL4		SH3BGRL2	UHRF1
	MIR34A		HNRNPU-AS1	PSMB9
	FOXO1		YWHAB	CYP4F3
	CNGA1		SLURP1	PER1
	SNCA		STAMBP	NFATC1
	MYOT		C7orf25	RHOT1
	IFT140		HSPA1L	BMPR1A
	RYR1		EBF2	EGR1
	BRCA2		KRT16	CEP63
	MAPK1		GPR171	EPCAM
	IL6R		RNASE2|ECRP	S1PR1
	NDUFA12		SLAMF8	ATP6V1B2
	SNRPN		CSRNP2	DOCK8
	MT-TT		SACS	MCL1
	CS		CMTM2	CR1
	RET		PDHB	RECK
	SHH		SETDB1	DDX58
	MIR132		MRPS28	ENTPD1
	FA2H		TLR7	WIPI1
	CYCS		RBPMS2	PGM1
	PANK2		LUZP2	JAK1
	PRKCD		CDC26	MAFB
	PRTN3		SPATA4	TLR8
	LRAT		TNFSF14	LDLRAP1
	MIR377		LPAR1	DLAT
	CYP2D6		ZFP3	PLIN5
	DLK1		DDIT4	VCL
	CDHR1		CHRNA6	AQP5
	CD44		CLEC4A	CXCR6
	ARSB		RABEP1	IDO1
	ITGB3		SPG11	RNASE3
	AGBL5		PDCD11	LPAR1
	PCARE		ZNF518A	ELOVL6
	MIR145		EFTUD1	IL16
	MANBA		NMI	VCAN
	MEG3		CLDN14	SP3
	G6PC2		CDKN2B	XIAP
	ELANE		ANKRD30BL	BCL2L11
	SYP		FCGR1B|FCGR1A|FCGR1C	INPP5B
	KCNA2		ASXL2	ABCD3
	AP5Z1		EIF2S1	EYA1
	BMP6		DPYSL2	CAPN3
	PRPF3		DHRS9	EXT1
	FAM161A		BANF1	SMAD6
	MAPK8		CDC14B	TRAK1
	GGT1		WIF1	STX11
	PRPF6		version	PTK2B
	CYBA		SLC30A5	S100A8
	ATP13A2		CLEC12A	PML
	GATA3		OMA1	DGAT2
	VPS13B		MRM1	SMAD9
	TTN		USP32	TINF2
	SPATA7		CR1	EPHB1
	COX10		GLT8D1	NFIB
	NR2E3		COPB2	PLA2G4A
	GZMB		TRIB1	ADI1
	IGFBP2		FCGR3A|FCGR3B	TLR6
	ATF6		ALCAM	FGFR2
	ICA1		SMARCAL1	PDSS2
	IL1R1		SHOX2	FOXD3
	CYP3A4		TIA1	CELF2
	EDNRB		SEMA4B	PTK2
	CASP9		FRAT1	GATA2
	ADIPOR1		CD300E	SCN3A
	GJA1		MARS2	AIM2
	KIF1C		S100P	CIITA
	IDH3A		OR4C15	PXK
	ERCC2		SLC37A4	KCNK1
	ENG		ANP32E	FH
	HMGB1		CSF2RA	CRKL
	NDUFA10		CRIPT	SNAI1
	LDB3		MMP25	AP4E1
	KLHL7		GNG11	SERAC1
	PDE6G		MX2	APBB2
	PDE5A		FNDC3A	KCNH2
	CLCNKB		SEC22B	SCO1
	GLA		NAT8L	SNAP23
	PEX5		CBR1	ALG14
	GFPT1		LCMT2	TTF2
	ZNF513		UBE2QL1	PITX2
	OPTN		PROSC	SNAI2
	SOCS3		SCNN1G	M6PR
	CPT2		TRIM22	SERPINB2
	MOG		LYG2	PRICKLE4
	MT-TL2		ATRN	MTO1
	SLC30A10		KLHL7	ANXA1
	PRCD		IL17RA	ACO1
	EDAR		NCEH1	ANG
	ACTB		NUMB	ZNF169
	NFE2L2		SAC3D1	DNM3
	NDUFB11		PYCR2	TSPAN2
	ISL1		LAT2	SH3BP2
	TGFBR2		EPS15	CCNH
	MTFMT		RBM47	PRDX1
	CD36		PIP5K1B	PMS2
	NRG1		CD93	POGZ
	PECAM1		BBS7	ALDH3A2
	SNRNP200		ANKRD17	SAMD9L
	IL15		PEX3	SDC1
	ROM1		CCDC60	DDX23
	DMD		SPTLC1	MX1
	TUBB3		CDK2AP2	KRBOX4
	TPO		B3GALT6	CSF1R
	TOPORS		KBTBD3	TRPM6
	LDLR		PSEN1	SLC9A1
	NDP		TRAF4	PROX1
	CDKN1C		TMEM102	NR1H3
	KIAA1549		FUCA1	FCRL3
	DDHD2		DDX11L1|DDX11L9|DDX11L2|DDX11L5|DDX11L10|DDX11|DDX12P|LOC642846	CAV2
	RP9		TDRD7	SPRED1
	CD40		ICK	PROC
	FLNC		C19orf59	RBFOX1
	IL5		BARHL2	TRIM13
	PAX6		TMCC1	PGR
	SOCS1		CKLF	CHEK2
	RP1		SLC35E3	OCLN
	RBPJ		DMXL1	CASP7
	CD79A		CYP27A1	SMARCE1
	NDUFS6		TRHR	EIF2S1
	ZDHHC24		MRPS31	VPS13C
	GNB4		ZNF702P	LPIN2
	HSP90AA1		EVI2B	RAD51
	CD80		HIST1H2BJ	CREM
	TIMM8A		ZNF559	DPAGT1
	ELOVL5		TTC9C	PRPSAP1
	SH2B3		FMNL2	SLC35C1
	MRPS34		HCG27	CAMP
	IVNS1ABP		FAM155A	TYMS
	MAK		HAVCR2	MBNL1
	PRF1		SLC15A2	SUPV3L1
	THBS1		PIK3IP1	CXCL5
	ERCC5		STX7	KIAA0319L
	GCGR		TAGAP	DSCAM
	KIZ		SLC17A6	IKZF1
	IFT172		CDIPT	SYCE2
	CDKN2B-AS1		OR4C46	NR2F2
	ETV1		MSL1	NUDT6
	TYR		DHCR24	XRCC5
	FOXC2		TECPR2	SLC22A5
	ARL2BP		FAM50B	TNFRSF17
	PRNP		UBE2T	KIAA1109
	MT-TI		OXTR	SMARCA2
	TRPA1		OR2C3	IRF3
	PON2		RNF214	PTPN13
	ACER3		DNM3	AMH
	PEX16		GRIA2	ATP6V1A
	TLR9		OPN3	CLMP
	MET		MSH2	HBD
	CYP2E1		BCKDK	PSMA5
	JAG1		FOLR1|FOLR2	ANKFY1
	CDKN3		CAST	DPP6
	ALDH18A1		ARMC10	UQCRC1
	DEGS1		OLFM1	GLB1
	RP1L1		CEP104	PANK1
	TIMMDC1		GPSM2	PURA
	PNPO		AP1S3	SIAE
	MAPK3		ARAP3	IFNAR2
	DEAF1		CASP10	TRPS1
	NOP10		MMP3	RXRA
	PDGFRB		RXRA	DDX4
	HSPA5		TAF1L	NFE2L3
	KRT1		PIGX	COG4
	SUCLA2		NUP43	MAP1S
	MYH9		ZHX1-C8ORF76	TLR10
	POU3F4		KCTD7	RDH11
	G6PC1		METTL4	PADI4
	PTRH2		ZSWIM1	LYN
	AQP4		TMEM225	SMARCA5
	MIR9-1		SH2D3C	NPHP3
	COL1A1		NEK7	SGCB
	TREX1		TCHP	GNAS-AS1
	FABP2		METTL7A	ENDOG
	P2RY12		STAT6	POLA1
	BCHE		PH_hs_0038858	SLAMF1
	IDE		USO1	NT5E
	CD274		RIMBP3|RIMBP3B|RIMBP3C	APEH
	POMGNT1		KLRG1	SLC25A24
	NEK2		SLAMF6	TRNT1
	SPART		REEP5	ITPR2
	MIR125A		FCF1	RTN3
	MT-TA		SUV420H1	PGLYRP1
	MADD		SLC33A1	MAT2A
	SMAD4		ACSL5	COPS5
	PLOD1		TRPM6	F2R
	POU3F1		ALOX5AP	PTGDR
	SDHD		TTC5	MAP2K6
	NDUFAF1		THAP2	DNAJB6
	PRPS1L1		SPINT1	CTU1
	APOA1-AS		TOLLIP	KLRC1
	U2AF1		C1orf146	RPA1
	LCN2		CA5B	KCNB1
	AHR		CYP20A1	OCRL
	TRPM8		SPRY1	NLRP12
	HADH		BRSK1	PDHX
	MMP3		ALG6	UBE2K
	LARS2		NETO2	OSM
	DCTN2		TMEM223	RAB27A
	IL13		IDO1	HNRNPC
	TUB		ZW10	PTPN12
	NDUFA9		TREML2	SLC17A8
	FBXO38		TPM4	AKR1A1
	ADA		45183	MAP3K1
	ERCC4		CSF2RB	RGS1
	PTX3		HEATR5A	SLC25A20
	SRC		PUM2	PCSK6
	PDGFRA		PITX2	PRKDC
	HRAS		ABHD5	LCLAT1
	SLC5A2		VPS45	APOBEC3G
	PDSS1		C11orf82	ESRRA
	ARHGEF18		C4orf32	CCL8
	NOTCH1		SNX27	MAP2K4
	NR1H2		PECAM1	KEAP1
	RPGRIP1		ICMT	HIP1
	TCIRG1		FEM1B	MED12
	MYC		SHANK2	TTC37
	DHX38		LRP2BP	GDAP1L1
	KCND3		OTUD7A	SETD2
	TF		TBC1D14	CA1
	USH1C		FLOT2	PDE6D
	AIP		PHF23	NOP56
	OLR1		CNPY1	RBM24
	CYP27B1		PTPLB	IL11
	FGF21		KAT2B	RTTN
	MGP		GDAP2	NHEJ1
	GSTT1		RAB6C|RAB6A	UFM1
	IDH3B		CCND2	HSPA1L
	GNB3		ATXN1	TMEM216
	FABP4		UNC50	RSAD2
	CCL3		RHO	SPTBN1
	RGR		HK3	NCR3
	C3		KIF21B	UBE3C
	MIR483		FAM114A2	PROS1
	NDUFB8		MOSPD2	CD46
	CXCR3		UFSP2	MAPK13
	PVT1		GBP3	LPP
	CRH		LHX5	NRP2
	PRKCG		RCSD1	CD9
	OFD1		TRIM64B|TRIM64|TRIM64C	LYZ
	COA3		ETNK2	MGAT1
	STAT4		ATG7	CD33
	SMAD3		MGST1	CWC27
	PYY		TRHDE	STX3
	NDUFAF4		RCBTB2	ICAM2
	POU4F1		PSMB2	CSF2RA
	CYP7B1		DYNLL1	ERLIN1
	ADIPOR2		TST	NCAPH2
	SREBF1		HOXA5	TPK1
	OXT		TMCO1	ACAD10
	PNPLA7		PIK3R3	SETDB1
	EPRS1		PTPRO	ARNT
	TET2		MYD88	MILR1
	BRCA1		CD302|LY75-CD302	KLF7
	SCN2A		BTN3A3	GABRG2
	ETV4		CASP8AP2	GRIA2
	FSCN2		MRFAP1L1	PIP5K1C
	LEPQTL1		TRAPPC8	MSH3
	KCNJ5		CCT5	CBL
	GSK3B		GIMAP5|GIMAP1-GIMAP5	SH2D1A
	RAB28		DPY30	PRG2
	CIDEC		CD44	NDUFA8
	MICU1		ABRACL	PEPD
	APOH		KCNJ18	EPG5
	TG		POM121L8P	GYPA
	PGF		ACYP2	SEPSECS
	CYP1B1		SIGLEC5	TOR1B
	CYP19A1		ANKRD46	NDUFB6
	MT-TN		RPE	AGFG1
	AFP		DUSP15	WDR7
	COMT		HORMAD1	RCBTB1
	MKKS		CHST1	MYO15A
	ALK		CD101	IMPA2
	SCARB2		CLU	ZMIZ1
	PTH		MON1A	ADARB1
	HTT		DDX58	IQGAP1
	OPRM1		CD46	SYNM
	IFNB1		UGDH	TPH1
	DDIT3		TAL1	NRTN
	CLIP2		RCL1	PTGER2
	GUCA1B		ATP11A	ZBTB18
	TIMP3		PSMF1	SLC15A2
	MIR197		AIM2	NAT1
	PPARD		GABARAPL1	NNT
	IL12B		SGOL2	CSTB
	IFT88		MS4A8B	CETN3
	EP300		CASP6	TFEB
	MIR99A		CYSLTR1	RIPK2
	DNMT3A		RCAN1	APAF1
	ATP7B		FAM115C	PSD3
	IGF2R		PKHD1L1	ADH1C
	ABCG5		DAD1	LTA4H
	SLC5A6		CYFIP1	PGK1
	TAC1		CECR2	UBE2D2
	CUBN		RINL	NSF
	BTNL2		A1CF	SPI1
	PDGFB		BBS10	ITGA6
	RHOA		DCLRE1A	TBL1X
	NDUFB9		FERMT3	SLC39A8
	CHGA		TRNT1	IGFBP4
	RNASEH1		SRBD1	SRRT
	AIPL1		SLC37A2	HDAC2
	ITLN1		PH_hs_0060953	S100P
	ABCG8		RNF167	GRHPR
	MIR223		PFKP	PDHB
	POLR3A		MAML1	CDH3
	SMARCA4		LAMP2	KLHL1
	TFAM		SLC7A6OS	TET3
	PAPPA		RALBP1	NPY1R
	CALR		ZNF140	MTHFD1
	TXN2		DAAM1	CYSLTR1
	ZMPSTE24		LDLRAD4	PRKAR2B
	NDUFA4		LNX1	PYCARD
	DYSF		CYP4F3	SLC25A37
	PRKAA2		CTDP1	SRBD1
	ERBB3		ROCK2	CERS2
	XBP1		SHQ1	ZNF23
	LMNB2		RAB11A	DCK
	CYP2C19		TMEM218	NEK9
	GIP		MRS2	LRIG1
	SCARB1		TLR2	OGDH
	MMP1		SLC32A1	HEXB
	CYP1A1		FN1	TCAP
	IL2RB		MS4A6A	DEFB1
	CYP2C9		FCGR2B	MX2
	ATRIP		LRRTM2	FKBP4
	CD19		RUVBL1	PIP5K1B
	MEFV		DUSP1	BTLA
	POC1B		SNHG3	PROP1
	WT1		PSMA5	TSPAN31
	AHSG		AKAP10	C5AR1
	PPY		UBE2W	NCF2
	GMPPA		MAPK14	PLK1
	ACOX1		CXorf21	SUMO1
	APOC2		FBXO22	ADAMTS17
	PRPF4		HS3ST1	NUP133
	DSTYK		ZC3HAV1	IL32
	PEX2		POC1B-GALNT4|GALNT4	RHD
	NDUFB3		LCN10	SLC30A9
	PRODH		SLC22A18AS	TRIOBP
	SOST		MOCS2	IDH1
	ST3GAL4		SERPINA3	RNASEL
	ATXN8OS		MGC70870|CTBP2	STAT2
	MDM2		CCR1	PLEKHF2
	PTPN3		TMOD3	MFSD8
	PCK1		PPAP2A	DNAJC5
	REEP6		LOC100128420	SGCG
	PEA15		LTA4H	PISD
	GAP43		PRTFDC1	CYFIP1
	SIM1		VPS35	GATAD2B
	MIR143		KIF2A	IFNGR2
	MFN1		MLF1	EOMES
	DLL1		STXBP5	CYBRD1
	CACNA2D4		TLR1	FBN2
	MAPK10		GPBAR1	FGF13
	CYP27A1		NUPL2	TUBB1
	CRAT		ZMYM1	ABCB6
	LPIN1		MAFB	CEBPD
	LCA5		POC1B	PCMT1
	NES		FAM22D|FAM22G	COG6
	CNOT1		SYAP1	PMS1
	BBS12		STYK1	SSB
	MT-TP		CACNA2D3	NXN
	MLN		PSMB9	ICMT
	IMMT		GALNT2	EIF2B5
	FASTKD2		ACLY	TBXAS1
	IMPG1		CEACAM21	COQ5
	SCN8A		RPRD1B	PSMD14
	PPARGC1B		NARG2	ARL13B
	ACTG2		NCF2	CSRP3
	ANGPTL4		GPN3	LIN7A
	PTCH1		BAIAP2L2	BLZF1
	CD14		OR4F6	PHOSPHO1
	PDYN		ANXA6	PDCD10
	GCLC		MED18	GNAI1
	NDN		THUMPD3	DLC1
	PLD3		HIST2H2BF|HIST1H2BN|HIST1H2BE|HIST1H2BK|HIST1H2BL|HIST2H2BC|HIST1H2BI|HIST2H2BA|HIST1H2BC|HIST1H2BJ|HIST1H2BD|HIST3H2BB|HIST1H2BO|HIST1H2BH|HIST1H2BM	RPRD1B
	COASY		PI4K2A	ODF1
	TLR3		ZNF879	CIC
	PET100		ACBD7	DOK2
	CAPN1		TYK2	HSD3B2
	SLC33A1		PPP2R5C	VPS35
	DKK1		ALG10	LY9
	CYGB		SHISA5	CD72
	TFRC		MGST3	GCA
	IL7R		QRSL1	DDB1
	CD38		ADNP2	GGCX
	PINK1		RNF24	SLAMF6
	PPOX		SKA2	TMCO1
	VIP		ARSK	PXN
	RAB3GAP1		PYHIN1	TACR2
	ABCG1		TCAP	GRK1
	WAS		GPR34	EIF2B2
	NOTCH2NLC		SLFN12	SLC35A2
	PLEK		RPL31P11	CTTN
	AIF1		KDM4B	HMGCL
	NDUFA6		ELL2	IFT80
	MAGEL2		RNF20	POU2AF1
	ANGPT1		TMEM126B	ATG7
	NTRK3		GMPR2	SIGLEC7
	NIPA1		AGFG1	TIMELESS
	SCN4A		TNFRSF11B	CWC15
	CD59		ERGIC2	SCLT1
	WASHC5		MIRLET7BHG	NEDD9
	C1QTNF3-AMACR		SPTBN4	PUS10
	SIGMAR1		CA2	GANC
	CNBP		CXCR6	SRD5A3
	FCGR2B		SNRPA1	ABCC4
	FCGR3B		ZNF638	TIMM8B
	THPO		TMEM19	TNFSF8
	CD1A		CENPJ	CHMP2B
	BAZ1B		EXOC2	GPT2
	CDC123		SPRYD3	KNSTRN
	LARGE1		FOLR3	SMU1
	PRKAA1		C5orf22	MAP4K4
	IDS		NUAK1	TRPM1
	FCGR2A		FAM174A	CSGALNACT1
	PAX3		NECAP2	EXOSC1
	RAC1		ACTR3	ACAT1
	RPS27A		SBDS|SBDSP1	CASP4
	CHI3L1		UBL4A	NT5C2
	PMPCA		CAMKK2	TERF1
	MIR22		CDK14	HNRNPF
	CA2		SCOC	RCVRN
	MAF		RNASE4	GALK1
	MIR134		SLC16A3	TRPV2
	STAT5A		GLB1	CLTC
	TSC1		KLHL9	TCN1
	PRKAB1		MEIS2	TMC1
	ACE2		NCF1B	ISCA2
	FOXA2		PSMB10	COL6A2
	MUC1		ZNF414	DLX4
	TNFRSF25		GINS3	DACT3
	FLII		LCLAT1	COX6A2
	KCNA1		C14orf39	POLI
	SHC1		ICAM1	TALDO1
	IFNA1		CALML3	NLRX1
	ADAM9		PMEPA1	PLXDC2
	RILP		RABIF	CNTFR
	ACO2		RAB7L1	OSTF1
	CTSD		SLC31A1	TANC2
	ANGPTL8		TBXAS1	MCCC1
	FNDC5		TPCN2	ZAN
	CPE		NR4A2	HIBCH
	MIR181A1		SERPINB9	SOX1
	CFAP410		FKBP3	LAMB2
	VPS37A		IL1R1	FRMPD4
	BLM		SUCLA2	ADH4
	LGALS3		FKBP5	SRA1
	UTS2		PYGO2	ITPK1
	INPPL1		RNF41	ZP3
	BCL2L1		PHACTR2	ABHD6
	USH2A-AS1		MYO15A	KIAA0586
	MIR20A		EIF4G3	IKZF3
	FABP1		HIGD1A	SRSF1
	AMBP		EGLN3	GOSR2
	PPP2R2B		NFATC1	CEP57
	APOA4		EFCAB2	ANKRD55
	FUS		CD84	GABARAPL1
	ALOX5		HIBADH	IFI16
	ATXN7		GPR26	ARHGEF12
	OPN4		TMEM55A	RREB1
	GYS1		PID1	TMEM184B
	CAPN5		RICTOR	DUSP19
	PLA2G7		TBRG1	GCLM
	GDF15		ADO	TREH
	DHX16		REPS2	STAT6
	MYCN		FAM184A	CHSY1
	NDUFA11		HN1	TCFL5
	MAPK14		HMGB2	SEC23IP
	LOC113687175		CASP5	PITX3
	ADCY6		CYP4F2	HRG
	SLC19A3		RASSF3	TCHP
	NRP1		CD177	EGFLAM
	CPOX		C4orf22	STAG1
	CD163		FAM134B	MYBPC1
	MIR199A1		PRDM2	SNX13
	CCL4		ITGA6	HNMT
	RNF135		MECP2	CAMKK2
	TRMT10A		PH_hs_0034208	LNX1
	NDUFA2		SSH2	TSC22D3
	SCT		NDUFB3	WDR17
	VSX2		ZNF609	EPB41L3
	HK2		DSCAM	ABCD4
	TBC1D24		HFE	ATP13A1
	NUBPL		HKDC1	MYOF
	TGIF1		SLC9C2	CTRL
	TBP		DNAJA3	ACOT8
	PLG		IGLL1|IGLL5|GUSBP11|IGLL3P	CTSA
	NPAP1		REV1	ASAP1
	SLC12A5		MYCBP|GJA9-MYCBP	KAT6B
	IL3		NPB	TES
	BCL2		RCBTB1	CALU
	BBS9		CD244	SLC26A8
	HNRNPA1		ZNF302|ZNF181	TRDN
	SLC52A2		SLC22A15	IBSP
	FADS1		CHML	DCAF7
	GUCY2D		ALDH18A1	PRKACG
	DRD2		RBM38	SNTB1
	SOX9		KIAA1211L	RTN1
	KITLG		SIGLEC7	B3GALT6
	TNFSF10		RAD51C	LMBR1
	MITF		ASH2L	NLRC4
	ADAT3		CRLS1	TEX14
	PIK3CG		ATP7A	BANF1
	NAB2		COA4	SMAP1
	HSD11B1		CYP17A1	KCNJ12
	SLC16A2		KANSL1L	CAST
	STK11		ZNF420	THRAP3
	MIR342		AJUBA	NT5M
	PIK3C2A		ADD3	BUB1
	STK39		NDUFV3	SLC30A2
	STAT5B		PDE1A	GNB5
	MALAT1		DYNLL2	TAT
	GCH1		ROCK1	ARR3
	TDGF1		STXBP3	TMIE
	EDN3		NEK1	ASXL3
	PTPRN2		ZDHHC21	DNAAF2
	SAMHD1		VPS72	GMPR
	SMC1A		GBA|GBAP1	ZNF346
	RIMS1		TNFAIP1	VPS29
	GNAT1		ZNF804A	JMY
	APOL1		FNBP1L	PICALM
	POU3F2		EIF1	MAGI1
	MMP14		NCF1C|NCF1|NCF1B	CCDC22
	SLC25A19		KRTAP1-3	SDCBP
	ADRA2B		HOXD8	SLC6A12
	SLC17A5		DGKG	SLIRP
	CARTPT		ACVR1	CAPNS1
	TBL2		TMEM43	ARL2
	PTPN2		PH_hs_0013412	FANCL
	APLN		ASPG	SLX4
	PRSS1		S100A11	GIGYF2
	LNPEP		EGFLAM	MSX2
	SLC7A14		USP25	TSHZ3
	INPP5K		BTG2	MUS81
	WDPCP		NNT	PPAT
	FGF8		SLC22A5	MGAT2
	RELA		LYL1	BCL2L13
	KL		PLD6	OGFRL1
	IL12A		GIT2	NR2F1
	SP1		RSBN1L	CNGA2
	FGF23		NEK9	GTF2H1
	FAM20A		PIK3R6	SALL1
	CD68		LOC151009	XPO1
	TTLL5		C3orf58	EXTL3
	NPM1		ZSCAN5A	LIPN
	ACADS		ASAP2	HAS1
	CCR4		CNTRL	AUH
	RS1		LOC93622	GTF2H4
	ONECUT1		ANXA4	NAV3
	PCK2		MS4A15	IGLL5
	ADRB1		NXT2	EARS2
	TRIM32		SPRED1	YWHAB
	MGAM		SH3D19	AKAP5
	SYK		PH_hs_0034456	DNAJC11
	IKBKB		ANKRD13A	LALBA
	RBPJL		TPST2	LHX3
	APC		DLAT	SLC25A5
	PSEN1		MTHFSD	COL9A1
	TARDBP		LRFN3	SEC63
	TAP2		KIAA0930	CHCHD7
	P3H2		PGM2	DNAI2
	TNFAIP3		NBL1|C1orf151-NBL1	ACTL6A
	IQSEC2		PLA2G7	SLC5A11
	SDCCAG8		CMAS	RBL2
	TAP1		JRKL	NPB
	ETS1		TRIM38	RPA2
	GUCA1A		MRPS9	RND2
	GTF2I		CDC7	ALKBH5
	LRP1		ATP2B4	DNAJC19
	HNRNPA2B1		RTP4	TSEN34
	PEX14		STAT5B	ZBTB38
	CASP1		FCHSD2	PHF8
	NDUFAF8		EVPL	LFNG
	GIPR		MPZL2	AKAP4
	PARK7		GDPD3	CUL4A
	ERLIN2		CD79B	DNAH5
	PDE3B		CHP2	MITD1
	RPIA		KATNBL1	MAP4K5
	TNNI3		TK2	ACVR1
	TXNIP		45174	TRIM68
	PRKCA		RGL4	CUL5
	MIR93		VASP	ARF3
	SIX3		HIST1H2AC	DAAM1
	KCNV2		CTDSP1	TRIO
	SLPI		NAA50	TRIP10
	SPTBN2		RHBDD1	KSR2
	TEK		TMEM253	PDE4DIP
	PGM3		ZNF438	ALDH6A1
	DDAH2		JUND	SLC27A2
	CD63		ABTB1	RPS3A
	LRP6		PDCD10	MAPRE3
	OAS1		SIRT5	PSMF1
	MPC1		AMPD3	PSIP1
	PDP1		RTKN2	PREPL
	MIR23A		ZNF484	KCND2
	SLC22A2		ASAP1	NFE2L1
	GATA1		NME6	MVD
	ERCC3		HDHD2	RAB3IP
	IL23R		HRSP12	AHNAK
	CDKL5		TANGO2	EXOSC10
	TGFBI		FAM24A	TPCN2
	NRF1		TNFAIP8	FGD2
	MIR15A		KIAA0020	ARFRP1
	TRAF6		SLC7A1	PRMT5
	PSMD9		EHD3	HLTF
	CACNA1C		ZNF677	SCNN1G
	USH2A-AS2		NOD2	CCNDBP1
	SLC24A1		ZSCAN32	DPYSL2
	DAG1		ZCCHC14	ACTR2
	IDUA		KLHL1	SEC14L5
	OGG1		AKAP11	APOBEC3F
	DNM1		RGPD6|RGPD5	BHMT2
	NEFM		OCLN	L3MBTL1
	AGRN		RPA4	TM9SF2
	LMNB1		KIAA2026	AFF1
	PDHA1		JMY	MYPOP
	PHF3		GCSAML	POLK
	NAB1		MTIF2	MOGS
	BBS5		HDHD1	SRSF3
	TBCE		XRCC4	BST2
	TNFSF13B		SERBP1	RUVBL2
	OCA2		SLC25A36	MDFIC
	HLA-DMA		C21orf54	STAP1
	PSMB8		ST20	MTHFD2
	RAX2		PTGDR2	FLOT2
	SHMT2		DSCR4	MLF1
	POLR1C		GMCL1|GMCL1P1	AURKB
	MKRN3		CRYBA1	HAGH
	PF4		FAR2	STMN2
	ARG1		PH_hs_0049145	PMAIP1
	DYNC2H1		NUDCD3	RNF126
	COX5A		SMUG1	ZBTB22
	PEX3		PPP1R9B	PTPRJ
	SAR1B		CLIC4	G3BP2
	KDM4C		AMACR	AP2B1
	SERPINA1		CASQ2	MYOM1
	FITM2		C7orf49	BCORL1
	LOC105371046		CSRP3	OGFOD1
	ITGB2		TBC1D21	PANX2
	CD69		CLEC7A	ABCD2
	ITGA2B		SLC12A7	AGA
	MIR142		BCDIN3D	MYO1E
	PLXND1		RREB1	IRF9
	LIG4		DUSP8|GLUD1P3	PLN
	PIK3CD		CMC1	RNASET2
	PEX19		ST6GAL1	TXNRD1
	HLA-C		CLK2	RUVBL1
	KCNJ1		ACVRL1	DYNLL1
	HMGA2		DOK3	PTCHD3
	LOC101927157		CMTM6	WDR6
	MMP8		BCORL1	SSH3
	MAP2K1		DDX4	IFIT1
	CX3CR1		APPBP2	RMI1
	DBH		EGLN2|RAB4B-EGLN2	NBR1
	IL7		ZNF224	SPRED2
	MIR181A2		TMEM68	EPHA3
	VHL		PAFAH1B1	ETFA
	CSF1		CCDC91	JOSD1
	TMPRSS6		TEX10	AGXT2
	GC		SLC35G3	PAH
	NKX2-5		LRRC4C	KCTD3
	LOC112806037		SLC25A40	RPL10A
	KMT2A		MAOB	DNAJC10
	F8		DHRS7B	KLHL31
	ATP5F1E		ANG	ATP2B4
	AGXT		TEX2	LHX2
	LIPG		RNF14	PRDX2
	CLEC16A		TCP11L2	TARS2
	ADAR		NBN	TRIM56
	CCR1		SBSPON	ZBTB8B
	PTGS1		TMBIM4	SLC22A7
	LOC108510657		VPS8	YIPF7
	CPT1A		PDSS2	FAM71F1
	TACO1		MRS2P2	LEFTY1
	NSD1		SAV1	PPP2CA
	DNAJB5		AADAC	NEK1
	ATN1		ALPL	OSGEPL1
	SLC12A2		ZNF232	ZFYVE21
	PHOX2B		HIST1H2BL|HIST1H2BK|HIST2H2BF|HIST2H2BA|HIST1H2BM|HIST1H2BD|HIST1H2BF|HIST1H2BB|HIST1H2BE|HIST1H2BI|HIST2H2BC	NCOA4
	TKT		NCBP1	FBXW7
	NOX1		FAM65B	MRPL12
	CACNA1F		SIM1	UCHL5
	PER3		CEP120	TBRG1
	SERPINA12		FBXL16	ZNF569
	FGFR3		STX11	KRCC1
	ABCC6		CD38	CYP51A1
	ITGB1		LMAN2	GTF2H3
	ARAP1		SCFD2	ANKRD12
	CDH5		TUBA4B	MCCC2
	LIMK1		ZNF181|ZNF302	YWHAG
	GNRH1		ZNF716	AMPD3
	VEGFB		PNP	SLA
	DIO2		LY96	DHRS7B
	BIVM-ERCC5		PI4K2B	KIFAP3
	CANX		C20orf197	TBC1D5
	FGF14		HSD3B2	SPRY1
	GTF2IRD1		SULT1B1	RASGRP3
	MBL2		DNTTIP1	PSME3
	SLC52A3		COL9A1	PHRF1
	ATP2B2		PIP	SNX1
	DPYSL5		KBTBD6	SMTN
	HSPB2		GART	FAT4
	TLR5		ACSL4	PAX1
	ATXN10		SCP2	ASB7
	RPS6KB1		C10orf11	POLR1A
	SCN1A		TMEM50B	RAD23B
	GREM1		PH_hs_0019327	PSMB5
	SDHC		SSFA2	MAT2B
	PCNT		ALOX5	MYL9
	PDE6B-AS1		PH_hs_0039146	AKAP8
	TIMP2		HSF2	POLD2
	TOMM40		NCOA3	SSR3
	NTS		ATRX	USP1
	HTR2A		SDF2L1	GTDC1
	PLA2G2A		PRPSAP1	G3BP1
	NMNAT1		OSGEPL1	RCAN1
	INCA1		TMEM251	SLC36A2
	TGFBR1		TMEM204	IFI44L
	TNFRSF11A		RAP2A	A4GALT
	ZC4H2		HSPA1B	CPZ
	MIR25		SGK1	NAALADL2
	MIA2		KIDINS220	VTI1A
	HLA-G		GNPDA1	KIAA1217
	XPA		CCDC111	NDUFV3
	EMD		CAPRIN1	FAM120A
	AGTPBP1		YWHAH	PANX1
	RUNX2		BFAR	PIP4K2B
	NPHP1		UBE2E2	UNC93B1
	SERPING1		PPFIA1	SHOX2
	CACNA1B		LPXN	SLC46A3
	PNPT1		FCHO2	MATN1
	COL2A1		C15orf48	ACYP2
	PIKFYVE		GATAD2B	RSPH6A
	PPP1R15B		EXOSC5	FOLR3
	SPTAN1		PHF6	RNF146
	RFC2		ATG14	AKAP1
	LZTFL1		CWC27	SMC4
	NARS1		CEPT1	HNRNPA3
	MYOG		ZNF213	HOXB7
	CNP		TNF	NMNAT3
	HPRT1		S1PR3	REV1
	PNPLA3		CTRB2	PARD6G
	ATP1A3		EPG5	CDH18
	IPW		MAP2K1	CENPJ
	CXCL9		AHCYL1	SLC25A32
	ATP1A2		MPLKIP	SLC25A42
	ADRA2A		ENC1	ARHGEF3
	DACT1		ZNF230	TDRD7
	SLC6A6		C11orf24	GABARAPL2
	CLN6		KLF12	CDH9
	HGS		PRAMEF5|PRAMEF6|PRAMEF11	SCYL3
	APOM		CCDC126	ASMT
	HEXA		TNFRSF21	NACA
	FLT3		C15orf40	KRT16
	IL6-AS1		NAGA	SLC12A8
	MYOM2		ZNF701	DHCR24
	CD1D		ACP2	MAP1LC3B
	SIRT2		CNOT7	OLIG1
	SLC6A4		C11orf73
	PKLR		UBE2J2
	CCR2		non-coding,Non-coding,
	CYP21A2		SUPV3L1
	CFH		ZBTB3
	NKX2-2		DPEP2
	AQP1		MT3
	IFT27		C14orf159
	ACACB		DNAAF2
	CLPS		GOLGA8T|LOC645752|GOLGA6D|GOLGA6B|GOLGA6A
	USP8		NQO2
	VPS33B		POLK
	MIR34B		RIPK2
	FOXO3		ACTR2
	LPXN		PH_hs_0034167
	PTS		AMY2B
	NDUFB10		IL1B
	SDC4		STK38
	L1CAM		SLC39A9
	MIR24-1		COMMD8
	PTPN11		LYPLAL1
	RNASEH2B		ETV6
	COQ7		ASPH
	NPC2		NRBF2
	SI		HEMGN
	PSTPIP1		DUSP18
	TNXB		MTMR12
	MIR196A1		MRPS25
	FASN		GLT1D1
	BLOC1S1		NDUFA8
	TRPV3		FAM185A
	CHRNG		RDH13
	CREBBP		H2AFZ
	SCD		ENDOD1
	REV3L		MED27
	FABP3		ADIPOQ
	BANK1		LINC00116
	PRKAG2		ZNF518B
	HMSNO		APOL2
	PRKCZ		TIGD3
	RUNX1		ELP3
	ATRIP-TREX1		KCTD6
	FOXH1		ZSWIM7
	BMP4		CEP350
	RNASEH2A		ARL5A
	BAIAP2L1		FAM122C
	RAB9B		LOC389023
	PRPH		MLLT10
	PWAR1		EGLN1
	CD1E		SNX18
	RAD21		TDP2
	SLC22A1		ALDH3A2
	APEX1		C1RL
	EZH2		TMEM131
	GABBR1		SDCCAG3
	ANGPTL3		ZNF792
	MTRR		KLHL8
	IRF5		MAP4K4
	COL4A1		GPR162
	PWRN1		SLFN5
	SNORD115-1		HPR|HP
	SNORD116-1		CALML4
	MKRN3-AS1		DOCK5
	THY1		PRKAR1A
	CR2		EXOC5
	FUZ		GTPBP2
	RIC3		ERLIN1
	CCR7		ITFG1
	FRAXA		S1PR1
	PRKCE		TMEM65
	ECHS1		DHODH
	IRS4		PMS2
	LBR		IPO11-LRRC70|IPO11
	C9orf72		CLEC2D
	MRPS16		CSTF3
	CCDC28B		BHLHE41
	PRICKLE1		BCL2L13
	PNLIP		CXCL5
	XDH		CD163
	SUCLG1		OSBPL1A
	TDP2		TRAT1
	TGFB3		PCDHGA3
	H6PD		STMN4
	PITPNM3		CLEC12B
	ZIC2		ABHD6
	CEP78		DOK1
	EMC1		TSHZ3
	VTN		SERAC1
	FAH		DLEU7
	PTGDS		HYAL4
	CYBB		ELAVL4
	TANGO2		VPS13C
	TAGAP		IKBIP
	OTX2		NFE2L1
	MUSK		KBTBD11
	TNNT2		PI3
	RNASEH2C		B3GALT4
	ATPAF2		FAM133B
	AP4B1-AS1		SNX19
	C11orf65		SALL1
	TOP1		PIGF
	BAX		PPA2
	BIN1		PCDH17
	NQO1		MIR600HG
	TNFSF4		SNX14
	MIR30A		LRTM1
	NR1H4		CA8
	UMOD		LPGAT1
	SLC46A1		PSD4
	NDUFV2-AS1		VAMP3
	EZR		TSHB
	FUCA1		HAND1
	MIR19A		NAT1
	AMPD2		TERF2
	GJB4		PTBP3
	GPX3		ZDHHC16
	MRPL44		PCA3
	SLC2A3		C6orf120
	ATP2A2		OSM
	DRAM2		ZSCAN26
	TBX21		LIPH
	EPHX1		HIST1H2BH|HIST1H2BL|HIST1H2BE|HIST1H2BK|HIST2H2BF|HIST1H2BN|HIST1H2BM|HIST2H2BC|HIST2H2BA
	USF1		ZC3H12B
	POLD1		NHSL2
	ADCY10		LOC100505918
	DNAH8		ACTN1
	ASCC1		PDK1
	NEB		ITPR1
	CNR2		KCTD12
	SLC47A1		PTPN3
	GBA		BCL6
	HDAC6		SLFN11
	CLCC1		TRAK1
	GOLPH3		TAP2
	INA		BCL3
	CNTNAP2		LOC152217
	FANCI		F2R
	KLF4		MLL3
	GATAD1		PDCL
	MLH1		HYLS1
	ACAD9		RIC8B
	PDZD7		REG3G
	SAA1		SLC12A9
	KIF21A		SCML1
	ASCL1		CASK
	ELAVL4		TMCC2
	LIFR		GSN
	MIR210		SP3
	MIR423		SLC35A1
	EXT2		ABCA11P
	CLCN7		EXD2
	GAS1		UGT2B10
	FADS2		HDLBP
	SGK1		FAM117A
	COQ4		CYB5B
	LIF		AAED1
	XYLT1		UBE2D1
	IFNA2		STAT2
	FEN1		MSRB2
	NTF4		LRBA
	LOC110121471		SLITRK4
	NRG4		SNX1
	COL4A6		MLKL
	MIR149		CTDSPL
	COQ8A		ZFYVE26
	HKDC1		ZNF641
	JAK3		SGK223
	LOX		PRG2
	PBX1		DACH1
	CNGA3		DNAJB6
	GPBAR1		N6AMT2
	SLC11A1		LSM6
	TIA1		CCT8L2
	NEDD4		MYLK
	BTD		GYS1
	MTCH2		LDLRAP1
	RASA1		CAMK2D
	FIS1		ZNF234
	GCDH		TPK1
	C1QTNF3		LTN1
	LOC109504725		TMCO6
	CLCF1		DPY19L1
	CFB		ADCY9
	LOC110121472		SPTLC2
	MSH2		NUP50
	TYK2		PRKAG2
	FGB		C19orf25
	MIR195		DEPDC1B
	HLA-DMB		PROS1
	TNFRSF8		CLEC4G
	CRYAB		ASCC3
	TJAP1		SMIM7
	CD5		CAB39
	RAPSN		CD59
	COMP		DSC2
	GLO1		BLOC1S6
	UNC119		PLD1
	F12		SRSF9
	AGTR2		KCTD21
	GRIA3		PVRL4
	OPA1-AS1		FBXW7
	COL6A3		LRRC41
	CDC42		CCR4
	ETFDH		FCRL2
	KIZ-AS1		APEH
	GATA4		CDK19
	EDNRA		ANKS1B
	SMC3		C5orf4
	RTL1		APBA2
	LOC118142757		GABRG2
	GPR101		ZNF25
	PGBD3		FAM35A
	PHF6		PTGER2
	CCL11		RBM12
	CYP17A1		CELF2
	ATP5PO		ENPP3
	TRH		EP400
	PDK4		FGF23
	HLA-DRA		RTN4RL1
	TRMU		ADI1
	PPBP		SSTR5
	NAT2		KIAA0513
	APBB1		RIPK1
	COL3A1		SKIDA1
	NFKBIA		C22orf32
	HDAC8		RRP1B
	ADGRA3		CD1A
	WNK3		LSM1
	PPP1R15A		AGPAT1
	MC3R		CCDC144B|CCDC144A|CCDC144C
	NR3C2		C5orf42
	VANGL1		PH_hs_0025896
	GIMAP5		LINC00161
	TRIB3		TARS2
	S100A9		BCL2L11
	RAG1		PLAGL1
	VDAC1		MED12
	IL18BP		PH_hs_0032632
	MYLK		MRPS6
	DGKB		BET1
	EPHB4		C21orf59
	GALE		GALK2
	ETV6		DPH2
	TJP1		ERMP1
	CACNA1S		LAIR1
	PLEC		C16orf11
	NRAS		C10orf88
	SELENOP		PDE4DIP
	ACVRL1		RPP40
	MAP1B		MCM3
	CABP4		UBE2L6
	FOXC1		C8A
	SMAD2		STAU2
	TNFRSF10A		RHOB
	CPT1C		ANKRD55
	MT-RNR2		CPNE8
	MGME1		NUDT5
	KMT2D		KYNU
	ITGA2		STK4
	H19		ABCC4
	PAX2		HCAR2|HCAR3
	KCNQ1OT1		PH_hs_0034975
	CNDP1		ABCD3
	COQ2		CCDC59
	ERN1		MTIF3
	MIR424		CXorf40B
	PLIN2		MGST2
	PREP		EPHB3
	PCDH15		CDH10
	HLA-DRB3		MSANTD4
	GNPDA2		NUDT9
	GAS5		ANKRD28
	KLF14		IFIH1
	LAMP2		KIAA1109
	SSBP1		RPS6KA3
	TMEM67		LMBR1
	XYLT2		ZNF397
	COL5A1		PRSS33
	CDKN1A		SRPK1
	KRTCAP3		PMS1
	CXCL1		RBP2
	LIG3		ZNF827
	ICOS		ZC3H10
	RTN4		AKAP12
	SUFU		UTP14C
	KCNMA1		SP110
	TGM6		MRPS18C
	GPR35		RGPD3
	GLDC		MPZL1
	H3-2		TFAP2D
	PRKAB2		ZNF786
	DNASE1L3		NEDD9
	KCNH6		ZNF202
	KLK3		TFB1M
	CCL17		ATXN3
	SLC2A9		F11R
	BTK		SERTAD4-AS1
	PCSK2		TALDO1
	ELP4		MFSD1
	PLCG1		ZNF217
	TPI1		HCAR3|HCAR2
	HTR1A		RAB39B
	ATRX		UNC45A
	FGF19		KIAA1009
	DNASE1		SNAP91
	TFAP2B		PABPC5
	FOXG1		F2RL2
	RAF1		FPGT
	GUSB		ZNF256
	GRB14		OSCAR
	KCTD15		NCOA2
	HDAC9		GPR114
	SLC6A3		UBE2V2
	DCT		SDCCAG8
	IRAK1		TMX3
	HCRT		SLAIN2
	NPC1L1		CNPY2
	MLNR		ILK
	MAOA		PUS7
	ERCC8-AS1		UFL1
	GABBR2		BIRC6
	EBF3		DISC1
	SLC5A1		HTATIP2
	CCT4		PH_hs_0061730
	EEA1		C1orf198
	GPR119		PSG1
	STXBP1		ZSCAN10
	SYNGAP1		SMTNL1
	POLR3B		LMBRD2
	GRIN2A		EDEM3
	TRIP4		ARNT
	INSIG2		WWC3
	NKX6-1		CD72
	SERPINF2		LRRFIP1
	TACR1		LOC100128822
	TBCD		CCDC97
	OPN1LW		TIGD5
	MYOD1		GCA
	PAM		HBD
	DUSP2		MYL1
	SFTPC		SERINC4
	DLG1		TMEM99
	FSHR		CXCR7
	RAB5A		SKP1
	SLC19A1		GPR132
	CLOCK		UBE2O
	NSUN3		POGLUT1
	OPN1MW		IFI35
	ACTG1		TRAPPC12
	ITGAX		FES
	STX4		PRB2|PRB1|PRB3|PRB4|PRH1
	PLEKHA1		M6PR
	MYO9A		BOD1L2
	FCGR3A		UBAC2
	TUBB6		CRISP1
	MSTN		SMU1
	COQ9		AXDND1
	ITGAL		PPP1R21
	DDB2		MRPL24
	BACE1		HIST2H2BE
	MIR324		PH_hs_0038496
	UBE2E2		NR2F1
	ASIC4-AS1		KRT73
	TOP2A		SNAPC3
	SLC12A4		MBLAC2
	MIR486-1		SRD5A3
	CDH1		TRIM35
	ITGB4		DNAJC19
	SLC27A1		KIR3DX1
	XPC		ATP8B5P
	UQCRC2		ATOH8
	ELAVL3		GNAZ
	VANGL2		TIMM8B
	MEF2C		RER1
	STYX		KIAA1704
	LCOR		ICA1L
	RAB4A		NCK2
	RAB11A		RP1
	OXA1L		PTPN6
	RASGRP1		ELK1
	MIR106B		HS1BP3
	MS4A1		MICAL2
	FTH1		TBC1D10B
	GRP		NOP56
	MIR33A		NMNAT1
	CYP4V2		TFDP2
	CFLAR		TNRC6B
	GBF1		LINC00189
	OGA		TRIM34
	PTGER4		LFNG
	CYP11B2		TFEC
	FGA		ZNF605
	MT-TR		TSPYL4
	ABCB7		POP1
	SLC7A14-AS1		MTSS1
	CALD1		UBTD2
	JMJD8		CTNNA1
	TRMT5		HRK
	KLRK1		APOBEC3B|APOBEC3A|APOBEC3A_B
	ZEB2		RHD
	TSFM		DISP1
	SETBP1		XPO1
	PLCB1		BMPR1A
	HMG20A		SLC2A6
	MIR485		TES
	HDAC4		SERPINB2
	SGSH		ZNF138
	RAB8A		FAM120AOS
	TRAPPC9		NCF1|NCF1B|NCF1C
	CACNA1G		KCNJ5
	KIF11		BRCA1
	ALAS2		CAD
	TUBA1A		GBA2
	MSBP1		METTL23
	RPGRIP1L		STYX
	OAT		EXOSC6
	COLQ		CMKLR1
	CX3CL1		COMMD3
	KCNC3		NOS3
	ESR2		ACSL3
	PPIA		NR1D2
	ALG1		CEBPD
	PIEZO2		MRPL27
	LCK		MTTP
	DNA2		TP53RK
	MVK		CKS2
	COX4I1		GNG2
	PAFAH1B1		SLC6A6
	IL21		MPDU1
	MIR206		FAM178A
	UBASH3A		RASGRP4
	NPHS1		UGT2B11|UGT2B28
	PLLP		COG4
	CSN2		GYPA
	CHL1		GNG13
	PKD1		DCUN1D1
	ACADM		STARD8
	GYS2		SGMS2
	AP4S1		SEPHS2
	DICER1		SYCP1
	SERPINA7		PRKDC
	MYF6		SGCB
	ASAH1		ZFYVE21
	DNMT3L		C2orf29
	ACTC1		KLF4
	UBQLN2		ADAP2
	MCF2		ARL4A
	SELENOS		TMCO3
	IFT43		P2RY12
	WDR36		ZNF836
	RABAC1		FAIM3
	TFB1M		EGR2
	PDE6C		ZKSCAN7
	TUG1		ZC3H4
	NEU1		NOTCH3
	MSN		PRKACB
	PARD3		IKZF2
	IL12RB1		LHFPL2
	SNAP25		THSD4
	MTERF1		MCMBP
	ACTA1		CTTNBP2NL
	ABCB4		APC
	MB		PRKX
	GRN		WDR12
	NR1D1		HUS1B
	VCX3A		SGMS1
	CDIN1		FGF16
	REEP2		EPB41L4A-AS1
	CYP1A2		FAM3C
	MAP3K13		ANKRD20A3
	HLA-DRB5		NFE2L2
	TLR7		RNF146
	SETD5		CCNYL1
	MRPS22		ZBTB18
	MYRF		TFDP1
	UBE2L3		IKBKAP
	PCYT1A		MCM8
	SYVN1		USP10
	MNX1		PRDX2
	FURIN		PRKAA1
	FBXL4		ZNF559-ZNF177|ZNF177
	NLRP1		RPS6KA1
	CISD1		IFNAR2
	IRF4		PLRG1
	TLR1		DCTN3
	HESX1		PALLD
	DOK7		TMEM63A
	EFEMP1		EPHA3
	MAT1A		C15orf61
	HLA-DQA2		TGDS
	SORCS1		NSL1
	CYP2C8		MED23
	ABL1		DIP2A
	TJP2		VPS33A
	CNTN2		TEX14
	HSPA1A		KNSTRN
	CD55		OSTC
	UBA1		ATP6V1B2
	CD27		SLC9A2
	MYH7		ZNF624
	UCN		SERINC3
	SLC34A1		RGS19
	MIR151A		ZNF91
	MSTO1		ERBB2IP
	AOC1		ALDH1B1
	KRT8		NREP
	MIR193A		ZNF782
	PLAUR		PDE6D
	RTEL1		MAK
	HSPA9		CASP4
	C4B		PDZD8
	LRP2		RAB6B
	CACNA1D		NOTCH1
	CPLANE1		CD2
	HPX		SCN2B
	CACNA1H		ZNF302
	CD1B		SLC14A1
	SQSTM1		SLC25A19
	DIAPH1		CTNND1|TMX2-CTNND1
	ANPEP		FOCAD
	PARL		ATP6V1A
	STAG2		TADA2A
	CDK5		CCDC77
	ATP5MK		CYB5A
	BECN1		C3orf65
	FCN1		SLC39A11
	PKD2		ZFX
	RBFOX3		HIST1H2BG
	CD276		ADCK1
	NEIL1		CCL2
	CFAP47		FEZ1
	CELA3B		RNF207
	BSND		CD40
	HAVCR2		NDUFB5
	KIF7		CENPBD1
	TNC		CHST2
	BCL6		C2CD2L
	CHCHD10		CEACAM4
	GOT2		GET4
	CADM4		PGLYRP3
	SCN5A		ANKIB1
	SREBF2		HRG
	ERBB4		HES2
	CBLIF		HIPK1
	AP1M1		RTFDC1
	MIR338		GUCY1A3
	FLNA		HINFP
	PDE4A		PDGFD
	POU5F1		CCDC27
	UROD		ETFA
	SIRT6		LOC283788
	POLB		LIMD1
	AIMP1		CD300A
	TXN		NNMT
	SLC26A4		CYB5R4
	FDX2		FBN2
	GRB10		KLC1
	AQR		ZYG11B
	STAR		HDDC3
	VAV1		EXOC1
[truncated: 3,524 more rows]
