# Supplementary material for: Exploring the molecular mechanism of Xuebifang in the treatment of diabetic peripheral neuropathy based on bioinformatics and network pharmacology
Source: Front Endocrinol (Lausanne). 2024 Feb 8;15:1275816. doi: 10.3389/fendo.2024.1275816 (PMC10881818; doi:10.3389/fendo.2024.1275816)
Supplement: Supplementary file 5 [file Table_5.xlsx]

## Sheet: Sheet1
	ONTOLOGY	ID	Description	GeneRatio	BgRatio	pvalue	p.adjust	qvalue	geneID	Count
GO:0006979	BP	GO:0006979	response to oxidative stress	24/81	434/18903	1.69442e-20	5.70851e-17	2.7093e-17	IL6/TNF/HSPB1/ADIPOQ/TP53/NOS3/CAT/MMP9/PTGS2/FOS/APP/STAT1/MPO/MAPK1/PRKCD/NFE2L2/MMP3/CYP1B1/ALOX5/BCL2/RELA/PTGS1/ABCC1/MCL1	24
GO:0062197	BP	GO:0062197	cellular response to chemical stress	22/81	345/18903	4.01857e-20	6.76928e-17	3.21274e-17	IL6/TNF/HSPB1/SLC2A4/TP53/NOS3/CAT/CAV1/MMP9/PTGS2/FOS/MPO/MAPK1/PRKCD/NFE2L2/MMP3/CYP1B1/ALOX5/BCL2/RELA/ABCC1/MCL1	22
GO:0031667	BP	GO:0031667	response to nutrient levels	23/81	474/18903	2.23361e-18	2.50834e-15	1.19047e-15	PON1/PPARG/SLC6A4/TNF/ADIPOQ/TP53/CAT/CXCL10/PTGS2/ADRB2/FOS/SPP1/STAT1/MPO/MAPK1/NFE2L2/LDLR/BCHE/CYP1B1/PPARD/MAPK14/BCL2/RXRA	23
GO:0034599	BP	GO:0034599	cellular response to oxidative stress	19/81	288/18903	1.06639e-17	8.98167e-15	4.26276e-15	IL6/TNF/HSPB1/TP53/NOS3/CAT/MMP9/FOS/MPO/MAPK1/PRKCD/NFE2L2/MMP3/CYP1B1/ALOX5/BCL2/RELA/ABCC1/MCL1	19
GO:1901653	BP	GO:1901653	cellular response to peptide	20/81	373/18903	7.55628e-17	4.62543e-14	2.19525e-14	INSR/PPARG/TNF/SLC2A4/ADIPOQ/TP53/ICAM1/IL1B/CAV1/ADRB2/FOS/APP/CDK4/STAT1/PRKCD/NFE2L2/CYP1B1/CA2/RELA/ABCC1	20
GO:0009410	BP	GO:0009410	response to xenobiotic stimulus	21/81	432/18903	8.23762e-17	4.62543e-14	2.19525e-14	CYP3A4/SLC6A4/SLC6A3/CYP1A2/SLC6A2/TNF/ADIPOQ/TP53/IL1B/CAT/PTGS2/FOS/CDK4/STAT1/NFE2L2/BCHE/CYP1B1/BCL2/ABCC1/KCNH2/CHEK2	21
GO:0032496	BP	GO:0032496	response to lipopolysaccharide	18/81	339/18903	3.85037e-15	1.85313e-12	8.79507e-13	IL6/TNF/CCL2/IL1B/NOS3/CXCL10/PTGS2/FOS/CDK4/MPO/MAPK1/PPARD/CD14/MAPK14/RELA/SLPI/NFKBIA/F2R	18
GO:0001666	BP	GO:0001666	response to hypoxia	17/81	296/18903	6.74288e-15	2.83959e-12	1.34769e-12	PPARG/SLC6A4/TNF/SLC2A4/ADIPOQ/TP53/CAT/CAV1/PTEN/PTGS2/DPP4/FOS/NFE2L2/PPARD/HK2/BCL2/PLAU	17
GO:0050727	BP	GO:0050727	regulation of inflammatory response	19/81	414/18903	8.5222e-15	3.19014e-12	1.51406e-12	IL6/PPARG/TNF/ADIPOQ/IL1B/IL4/MMP9/PTGS2/APP/ESR1/PRKCD/LDLR/MMP3/PPARD/ALOX5/MAPK14/RELA/NFKBIA/ABCC1	19
GO:0034612	BP	GO:0034612	response to tumor necrosis factor	16/81	254/18903	1.0852e-14	3.34216e-12	1.58621e-12	TNF/SLC2A4/ADIPOQ/TP53/CCL2/PTGS2/FOS/STAT1/MAPK1/NFE2L2/CYP1B1/CD14/MAPK14/RELA/IKBKB/NFKBIA	16
GO:0002237	BP	GO:0002237	response to molecule of bacterial origin	18/81	360/18903	1.09124e-14	3.34216e-12	1.58621e-12	IL6/TNF/CCL2/IL1B/NOS3/CXCL10/PTGS2/FOS/CDK4/MPO/MAPK1/PPARD/CD14/MAPK14/RELA/SLPI/NFKBIA/F2R	18
GO:0036293	BP	GO:0036293	response to decreased oxygen levels	17/81	309/18903	1.36958e-14	3.8451e-12	1.82491e-12	PPARG/SLC6A4/TNF/SLC2A4/ADIPOQ/TP53/CAT/CAV1/PTEN/PTGS2/DPP4/FOS/NFE2L2/PPARD/HK2/BCL2/PLAU	17
GO:0070482	BP	GO:0070482	response to oxygen levels	17/81	337/18903	5.6753e-14	1.47078e-11	6.98039e-12	PPARG/SLC6A4/TNF/SLC2A4/ADIPOQ/TP53/CAT/CAV1/PTEN/PTGS2/DPP4/FOS/NFE2L2/PPARD/HK2/BCL2/PLAU	17
GO:0043434	BP	GO:0043434	response to peptide hormone	18/81	421/18903	1.59946e-13	3.849e-11	1.82676e-11	INSR/PPARG/SLC2A4/ADIPOQ/IL1B/CAT/CAV1/PTGS2/FOS/CDK4/STAT1/PRKCD/NFE2L2/CYP1B1/CA2/MAPK14/RELA/LTA4H	18
GO:2001233	BP	GO:2001233	regulation of apoptotic signaling pathway	17/81	374/18903	3.08167e-13	6.92142e-11	3.28495e-11	TNF/HSPB1/TP53/ICAM1/IL1B/NOS3/IL4/CAV1/MMP9/PTEN/PTGS2/PRKCD/NFE2L2/BCL2/RELA/RAF1/MCL1	17
GO:0048545	BP	GO:0048545	response to steroid hormone	16/81	339/18903	9.41159e-13	1.98173e-10	9.40539e-11	HSD3B1/IL6/TNF/ADIPOQ/CAV1/PTGS2/FOS/ESR1/SPP1/BCHE/CYP1B1/PPARD/BCL2/PGR/RXRA/HSD3B2	16
GO:1905952	BP	GO:1905952	regulation of lipid localization	13/81	185/18903	1.03856e-12	2.05818e-10	9.76824e-11	IL6/PON1/PPARG/TNF/ADIPOQ/IL1B/CAV1/EGF/SPP1/PRKCD/PPARD/NFKBIA/RXRA	13
GO:0071356	BP	GO:0071356	cellular response to tumor necrosis factor	14/81	234/18903	1.17563e-12	2.2004e-10	1.04432e-10	TNF/SLC2A4/ADIPOQ/TP53/CCL2/FOS/STAT1/MAPK1/NFE2L2/CYP1B1/MAPK14/RELA/IKBKB/NFKBIA	14
GO:0072593	BP	GO:0072593	reactive oxygen species metabolic process	14/81	235/18903	1.24594e-12	2.20925e-10	1.04852e-10	CYP1A2/TNF/TP53/NOS3/CAT/MPO/PRKCD/NFE2L2/MMP3/CYP1B1/ALOX5/MAPK14/HK2/BCL2	14
GO:0010876	BP	GO:0010876	lipid localization	18/81	483/18903	1.62922e-12	2.74443e-10	1.30252e-10	IL6/PON1/PPARG/TNF/ADIPOQ/IL1B/CAV1/MTTP/PTGS2/EGF/SPP1/PRKCD/LDLR/PPARD/NFKBIA/ABCC1/DGAT2/RXRA	18
GO:0007584	BP	GO:0007584	response to nutrient	12/81	154/18903	2.4173e-12	3.87803e-10	1.84054e-10	PPARG/SLC6A4/ADIPOQ/CAT/CXCL10/PTGS2/SPP1/STAT1/BCHE/CYP1B1/PPARD/RXRA	12
GO:0000302	BP	GO:0000302	response to reactive oxygen species	13/81	204/18903	3.61766e-12	5.53996e-10	2.6293e-10	IL6/NOS3/CAT/MMP9/FOS/STAT1/MPO/MAPK1/PRKCD/NFE2L2/CYP1B1/BCL2/RELA	13
GO:0071216	BP	GO:0071216	cellular response to biotic stimulus	14/81	261/18903	5.16606e-12	7.56715e-10	3.59141e-10	IL6/TNF/TP53/CCL2/IL1B/NOS3/CXCL10/CDK4/MAPK1/PPARD/CD14/MAPK14/RELA/NFKBIA	14
GO:0008202	BP	GO:0008202	steroid metabolic process	15/81	323/18903	6.5858e-12	9.15734e-10	4.34613e-10	HSD3B1/PON1/CYP3A4/CYP1A2/TNF/CAT/IL4/APP/ESR1/SPP1/LDLR/CYP1B1/PPARD/DGAT2/HSD3B2	15
GO:0150077	BP	GO:0150077	regulation of neuroinflammatory response	8/81	41/18903	6.7953e-12	9.15734e-10	4.34613e-10	IL6/TNF/IL1B/IL4/MMP9/PTGS2/LDLR/MMP3	8
GO:0071222	BP	GO:0071222	cellular response to lipopolysaccharide	13/81	222/18903	1.0556e-11	1.36782e-09	6.49175e-10	IL6/TNF/CCL2/IL1B/NOS3/CXCL10/CDK4/MAPK1/PPARD/CD14/MAPK14/RELA/NFKBIA	13
GO:0062012	BP	GO:0062012	regulation of small molecule metabolic process	15/81	339/18903	1.31029e-11	1.63495e-09	7.75958e-10	INSR/PPARG/TNF/ADIPOQ/TP53/IL1B/NOS3/IL4/CAV1/PTGS2/IGFBP3/APP/LDLR/PPARD/DGAT2	15
GO:2001234	BP	GO:2001234	negative regulation of apoptotic signaling pathway	13/81	233/18903	1.94051e-11	2.33485e-09	1.10813e-09	TNF/HSPB1/ICAM1/IL1B/NOS3/IL4/MMP9/PTGS2/NFE2L2/BCL2/RELA/RAF1/MCL1	13
GO:0071219	BP	GO:0071219	cellular response to molecule of bacterial origin	13/81	234/18903	2.04774e-11	2.37891e-09	1.12904e-09	IL6/TNF/CCL2/IL1B/NOS3/CXCL10/CDK4/MAPK1/PPARD/CD14/MAPK14/RELA/NFKBIA	13
GO:0150076	BP	GO:0150076	neuroinflammatory response	9/81	73/18903	2.39815e-11	2.69313e-09	1.27817e-09	IL6/TNF/IL1B/IL4/MMP9/PTGS2/APP/LDLR/MMP3	9
GO:0033002	BP	GO:0033002	muscle cell proliferation	13/81	247/18903	4.03074e-11	4.24404e-09	2.01425e-09	IL6/PPARG/TNF/ADIPOQ/NOS3/MMP9/PTEN/PTGS2/IGFBP3/FOS/STAT1/PPARD/MAPK14	13
GO:0034614	BP	GO:0034614	cellular response to reactive oxygen species	11/81	150/18903	4.08561e-11	4.24404e-09	2.01425e-09	IL6/NOS3/CAT/MMP9/FOS/MPO/MAPK1/PRKCD/NFE2L2/CYP1B1/RELA	11
GO:0032102	BP	GO:0032102	negative regulation of response to external stimulus	16/81	436/18903	4.15712e-11	4.24404e-09	2.01425e-09	PPARG/SLC6A3/TNF/ADIPOQ/CCL2/NOS3/IL4/PTEN/DPP4/SPP1/PRKCD/LDLR/PPARD/ALOX5/MAPK14/PLAU	16
GO:0071375	BP	GO:0071375	cellular response to peptide hormone stimulus	14/81	306/18903	4.34406e-11	4.30445e-09	2.04292e-09	INSR/PPARG/SLC2A4/ADIPOQ/IL1B/CAV1/FOS/CDK4/STAT1/PRKCD/NFE2L2/CYP1B1/CA2/RELA	14
GO:0062013	BP	GO:0062013	positive regulation of small molecule metabolic process	11/81	152/18903	4.71808e-11	4.54149e-09	2.15542e-09	INSR/PPARG/TNF/ADIPOQ/IL1B/NOS3/IL4/PTGS2/APP/PPARD/DGAT2	11
GO:0042060	BP	GO:0042060	wound healing	16/81	442/18903	5.09138e-11	4.76469e-09	2.26135e-09	IL6/PPARG/TNF/HSPB1/NOS3/CAV1/CD40LG/PTEN/PRKCD/NFE2L2/PPARD/ALOX5/MAPK14/RAF1/PLAU/F2R	16
GO:2001236	BP	GO:2001236	regulation of extrinsic apoptotic signaling pathway	11/81	155/18903	5.83276e-11	5.31097e-09	2.52062e-09	TNF/ICAM1/IL1B/NOS3/IL4/CAV1/PTEN/BCL2/RELA/RAF1/MCL1	11
GO:0032370	BP	GO:0032370	positive regulation of lipid transport	9/81	88/18903	1.34042e-10	1.18839e-08	5.64015e-09	PON1/PPARG/ADIPOQ/IL1B/CAV1/SPP1/PRKCD/NFKBIA/RXRA	9
GO:0048660	BP	GO:0048660	regulation of smooth muscle cell proliferation	11/81	175/18903	2.15965e-10	1.8656e-08	8.85426e-09	IL6/PPARG/TNF/ADIPOQ/NOS3/MMP9/PTEN/PTGS2/IGFBP3/STAT1/PPARD	11
GO:0031663	BP	GO:0031663	lipopolysaccharide-mediated signaling pathway	8/81	63/18903	2.55357e-10	2.15074e-08	1.02076e-08	TNF/CCL2/IL1B/NOS3/MAPK1/CD14/MAPK14/NFKBIA	8
GO:0048659	BP	GO:0048659	smooth muscle cell proliferation	11/81	179/18903	2.75163e-10	2.26104e-08	1.0731e-08	IL6/PPARG/TNF/ADIPOQ/NOS3/MMP9/PTEN/PTGS2/IGFBP3/STAT1/PPARD	11
GO:0015850	BP	GO:0015850	organic hydroxy compound transport	13/81	292/18903	3.20744e-10	2.57282e-08	1.22108e-08	PON1/PPARG/SLC6A4/SLC6A3/SLC6A2/ADIPOQ/CAV1/MTTP/EGF/SPP1/LDLR/NFKBIA/RXRA	13
GO:0071466	BP	GO:0071466	cellular response to xenobiotic stimulus	11/81	183/18903	3.48553e-10	2.73087e-08	1.29609e-08	CYP3A4/CYP1A2/ADIPOQ/TP53/IL1B/NFE2L2/BCHE/CYP1B1/ABCC1/KCNH2/CHEK2	11
GO:0010038	BP	GO:0010038	response to metal ion	14/81	360/18903	3.69264e-10	2.82739e-08	1.34189e-08	SLC6A3/CYP1A2/CAT/CAV1/MMP9/MTTP/PTGS2/FOS/APP/MAPK1/NFE2L2/CD14/BCL2/LTA4H	14
GO:2001237	BP	GO:2001237	negative regulation of extrinsic apoptotic signaling pathway	9/81	99/18903	3.91032e-10	2.92753e-08	1.38942e-08	TNF/ICAM1/IL1B/NOS3/IL4/BCL2/RELA/RAF1/MCL1	9
GO:0006869	BP	GO:0006869	lipid transport	15/81	433/18903	4.03554e-10	2.9556e-08	1.40274e-08	PON1/PPARG/ADIPOQ/IL1B/CAV1/MTTP/PTGS2/EGF/SPP1/PRKCD/LDLR/PPARD/NFKBIA/ABCC1/RXRA	15
GO:0042445	BP	GO:0042445	hormone metabolic process	12/81	241/18903	4.56123e-10	3.24485e-08	1.54003e-08	HSD3B1/CYP3A4/CYP1A2/TTR/DPP4/ESR1/SPP1/BCHE/CYP1B1/DGAT2/ADH1C/HSD3B2	12
GO:0034754	BP	GO:0034754	cellular hormone metabolic process	10/81	141/18903	4.62312e-10	3.24485e-08	1.54003e-08	HSD3B1/CYP3A4/CYP1A2/TTR/ESR1/SPP1/CYP1B1/DGAT2/ADH1C/HSD3B2	10
GO:0051384	BP	GO:0051384	response to glucocorticoid	10/81	142/18903	4.95633e-10	3.40773e-08	1.61733e-08	HSD3B1/IL6/TNF/ADIPOQ/PTGS2/FOS/BCHE/CYP1B1/BCL2/HSD3B2	10
GO:0048732	BP	GO:0048732	gland development	15/81	441/18903	5.19448e-10	3.50004e-08	1.66114e-08	IL6/INSR/SLC6A3/TNF/CAV1/PTEN/EGF/ESR1/MAPK1/CYP1B1/HK2/BCL2/RELA/RAF1/PGR	15
GO:0009636	BP	GO:0009636	response to toxic substance	12/81	250/18903	6.93892e-10	4.58377e-08	2.17548e-08	PON1/SLC6A4/TNF/NOS3/CAT/PTGS2/FOS/MPO/NFE2L2/CYP1B1/BCL2/PTGS1	12
GO:0009314	BP	GO:0009314	response to radiation	15/81	452/18903	7.2894e-10	4.72269e-08	2.24142e-08	TNF/TP53/CAT/MMP9/CXCL10/PTGS2/FOS/APP/PRKCD/MMP3/MAPK14/BCL2/RELA/CHEK2/CASP7	15
GO:0018105	BP	GO:0018105	peptidyl-serine phosphorylation	13/81	313/18903	7.50672e-10	4.77173e-08	2.26469e-08	IL6/TNF/CAV1/PTEN/PTGS2/APP/MAPK1/PRKCD/MAPK14/BCL2/IKBKB/RAF1/CHEK2	13
GO:2000377	BP	GO:2000377	regulation of reactive oxygen species metabolic process	10/81	149/18903	7.9519e-10	4.9611e-08	2.35457e-08	TNF/TP53/PRKCD/NFE2L2/MMP3/CYP1B1/ALOX5/MAPK14/HK2/BCL2	10
GO:1904035	BP	GO:1904035	regulation of epithelial cell apoptotic process	9/81	110/18903	1.00996e-09	6.18649e-08	2.93614e-08	IL6/TNF/CCL2/ICAM1/IL4/CD40LG/ESR1/NFE2L2/BCL2	9
GO:0032103	BP	GO:0032103	positive regulation of response to external stimulus	15/81	464/18903	1.04394e-09	6.28043e-08	2.98073e-08	IL6/TNF/HSPB1/IL1B/IL4/CXCL10/PTGS2/APP/MAPK1/LDLR/CD14/IKBKB/NFKBIA/PLAU/ABCC1	15
GO:0016125	BP	GO:0016125	sterol metabolic process	10/81	154/18903	1.09852e-09	6.49286e-08	3.08155e-08	PON1/CYP3A4/CYP1A2/CAT/IL4/APP/LDLR/CYP1B1/PPARD/DGAT2	10
GO:0032368	BP	GO:0032368	regulation of lipid transport	10/81	155/18903	1.17026e-09	6.79761e-08	3.22619e-08	PON1/PPARG/ADIPOQ/IL1B/CAV1/EGF/SPP1/PRKCD/NFKBIA/RXRA	10
GO:1904659	BP	GO:1904659	glucose transmembrane transport	9/81	113/18903	1.28521e-09	7.21643e-08	3.42496e-08	INSR/TNF/SLC2A4/ADIPOQ/IL1B/NFE2L2/PPARD/MAPK14/HK2	9
GO:1905954	BP	GO:1905954	positive regulation of lipid localization	9/81	113/18903	1.28521e-09	7.21643e-08	3.42496e-08	PON1/PPARG/ADIPOQ/IL1B/CAV1/SPP1/PRKCD/NFKBIA/RXRA	9
GO:0051091	BP	GO:0051091	positive regulation of DNA-binding transcription factor activity	12/81	266/18903	1.40628e-09	7.67549e-08	3.64283e-08	IL6/PPARG/TNF/IL1B/CAT/CAV1/CD40LG/PTEN/APP/ESR1/RELA/IKBKB	12
GO:0010875	BP	GO:0010875	positive regulation of cholesterol efflux	6/81	27/18903	1.41253e-09	7.67549e-08	3.64283e-08	PON1/PPARG/ADIPOQ/CAV1/NFKBIA/RXRA	6
GO:0018209	BP	GO:0018209	peptidyl-serine modification	13/81	332/18903	1.53686e-09	8.21853e-08	3.90056e-08	IL6/TNF/CAV1/PTEN/PTGS2/APP/MAPK1/PRKCD/MAPK14/BCL2/IKBKB/RAF1/CHEK2	13
GO:0009612	BP	GO:0009612	response to mechanical stimulus	11/81	211/18903	1.58061e-09	8.26127e-08	3.92085e-08	TNF/IL1B/CXCL10/PTGS2/FOS/STAT1/MPO/MAPK14/RELA/NFKBIA/RAF1	11
GO:0060249	BP	GO:0060249	anatomical structure homeostasis	13/81	333/18903	1.59389e-09	8.26127e-08	3.92085e-08	IL6/SLC6A2/HSPB1/NOS3/CAV1/PTGS2/ADRB2/APP/SPP1/CA2/BCL2/F2R/LYZ	13
GO:0008645	BP	GO:0008645	hexose transmembrane transport	9/81	116/18903	1.62432e-09	8.29144e-08	3.93516e-08	INSR/TNF/SLC2A4/ADIPOQ/IL1B/NFE2L2/PPARD/MAPK14/HK2	9
GO:0050673	BP	GO:0050673	epithelial cell proliferation	15/81	481/18903	1.7061e-09	8.57887e-08	4.07158e-08	IL6/PPARG/TNF/CCL2/CAV1/PTEN/EGF/IGFBP3/ESR1/CDK4/STAT1/MAPK1/PPARD/ALOX5/PGR	15
GO:0001819	BP	GO:0001819	positive regulation of cytokine production	15/81	486/18903	1.96391e-09	9.73002e-08	4.61792e-08	IL6/TNF/HSPB1/ADIPOQ/IL1B/IL4/CD40LG/PTGS2/APP/STAT1/CYP1B1/CD14/MAPK14/RELA/F2R	15
GO:0015749	BP	GO:0015749	monosaccharide transmembrane transport	9/81	119/18903	2.03968e-09	9.95897e-08	4.72659e-08	INSR/TNF/SLC2A4/ADIPOQ/IL1B/NFE2L2/PPARD/MAPK14/HK2	9
GO:0031960	BP	GO:0031960	response to corticosteroid	10/81	165/18903	2.15209e-09	1.03577e-07	4.91582e-08	HSD3B1/IL6/TNF/ADIPOQ/PTGS2/FOS/BCHE/CYP1B1/BCL2/HSD3B2	10
GO:0010874	BP	GO:0010874	regulation of cholesterol efflux	7/81	53/18903	2.67789e-09	1.27068e-07	6.03071e-08	PON1/PPARG/ADIPOQ/CAV1/EGF/NFKBIA/RXRA	7
GO:0097191	BP	GO:0097191	extrinsic apoptotic signaling pathway	11/81	224/18903	2.96437e-09	1.38708e-07	6.58315e-08	TNF/ICAM1/IL1B/NOS3/IL4/CAV1/PTEN/BCL2/RELA/RAF1/MCL1	11
GO:1903034	BP	GO:1903034	regulation of response to wounding	10/81	172/18903	3.22018e-09	1.48614e-07	7.05329e-08	TNF/NOS3/CAV1/PTEN/SPP1/PRKCD/NFE2L2/ALOX5/PLAU/F2R	10
GO:1904645	BP	GO:1904645	response to amyloid-beta	7/81	55/18903	3.5013e-09	1.57622e-07	7.48085e-08	TNF/ICAM1/MMP9/ADRB2/APP/MMP3/ABCC1	7
GO:0019915	BP	GO:0019915	lipid storage	8/81	87/18903	3.54739e-09	1.57622e-07	7.48085e-08	IL6/PPARG/TNF/IL1B/CAV1/PPARD/NFKBIA/DGAT2	8
GO:0001503	BP	GO:0001503	ossification	14/81	429/18903	3.55574e-09	1.57622e-07	7.48085e-08	IL6/PPARG/TNF/CAT/MMP9/PTGS2/ADRB2/IGFBP3/SPP1/MAPK1/ALOX5/MAPK14/BCL2/RXRA	14
GO:0071453	BP	GO:0071453	cellular response to oxygen levels	10/81	175/18903	3.8065e-09	1.66547e-07	7.90442e-08	PPARG/SLC2A4/TP53/CAV1/PTEN/PTGS2/FOS/NFE2L2/PPARD/BCL2	10
GO:0046683	BP	GO:0046683	response to organophosphorus	9/81	128/18903	3.89734e-09	1.68335e-07	7.98928e-08	SLC6A4/SLC6A3/ADIPOQ/IL1B/PTGS2/FOS/APP/STAT1/CYP1B1	9
GO:1990776	BP	GO:1990776	response to angiotensin	6/81	32/18903	4.25123e-09	1.81296e-07	8.60443e-08	CAV1/PTGS2/PRKCD/NFE2L2/CA2/RELA	6
GO:0010631	BP	GO:0010631	epithelial cell migration	13/81	366/18903	4.97565e-09	2.08672e-07	9.90372e-08	PPARG/TNF/HSPB1/NOS3/IL4/MMP9/PTEN/PTGS2/DPP4/EGF/NFE2L2/CYP1B1/PPARD	13
GO:0097193	BP	GO:0097193	intrinsic apoptotic signaling pathway	12/81	298/18903	5.06639e-09	2.08672e-07	9.90372e-08	TNF/HSPB1/TP53/CAV1/MMP9/PTGS2/PRKCD/NFE2L2/CYP1B1/BCL2/MCL1/CHEK2	12
GO:0034219	BP	GO:0034219	carbohydrate transmembrane transport	9/81	132/18903	5.11609e-09	2.08672e-07	9.90372e-08	INSR/TNF/SLC2A4/ADIPOQ/IL1B/NFE2L2/PPARD/MAPK14/HK2	9
GO:0006066	BP	GO:0006066	alcohol metabolic process	13/81	367/18903	5.14094e-09	2.08672e-07	9.90372e-08	PON1/CYP3A4/CYP1A2/TTR/CAT/IL4/PTEN/APP/LDLR/CYP1B1/PPARD/DGAT2/ADH1C	13
GO:0034764	BP	GO:0034764	positive regulation of transmembrane transport	11/81	237/18903	5.34763e-09	2.14478e-07	1.01793e-07	INSR/ADIPOQ/CCL2/CAV1/CXCL10/ADRB2/NFE2L2/CA2/MAPK14/KCNH2/F2R	11
GO:0090132	BP	GO:0090132	epithelium migration	13/81	369/18903	5.48653e-09	2.1746e-07	1.03208e-07	PPARG/TNF/HSPB1/NOS3/IL4/MMP9/PTEN/PTGS2/DPP4/EGF/NFE2L2/CYP1B1/PPARD	13
GO:0097696	BP	GO:0097696	receptor signaling pathway via STAT	10/81	183/18903	5.85857e-09	2.27804e-07	1.08117e-07	IL6/PPARG/TNF/CCL2/IL4/CAV1/EGF/STAT1/CYP1B1/F2R	10
GO:0048511	BP	GO:0048511	rhythmic process	12/81	302/18903	5.88275e-09	2.27804e-07	1.08117e-07	PPARG/SLC6A4/TNF/ADIPOQ/TP53/NOS3/PTEN/MTTP/ESR1/CYP1B1/TOP2A/PGR	12
GO:0015918	BP	GO:0015918	sterol transport	9/81	135/18903	6.23797e-09	2.38815e-07	1.13343e-07	PON1/PPARG/ADIPOQ/CAV1/MTTP/EGF/LDLR/NFKBIA/RXRA	9
GO:0090130	BP	GO:0090130	tissue migration	13/81	374/18903	6.44452e-09	2.4395e-07	1.1578e-07	PPARG/TNF/HSPB1/NOS3/IL4/MMP9/PTEN/PTGS2/DPP4/EGF/NFE2L2/CYP1B1/PPARD	13
GO:0061041	BP	GO:0061041	regulation of wound healing	9/81	137/18903	7.10069e-09	2.62882e-07	1.24765e-07	TNF/NOS3/CAV1/PTEN/PRKCD/NFE2L2/ALOX5/PLAU/F2R	9
GO:1904019	BP	GO:1904019	epithelial cell apoptotic process	9/81	137/18903	7.10069e-09	2.62882e-07	1.24765e-07	IL6/TNF/CCL2/ICAM1/IL4/CD40LG/ESR1/NFE2L2/BCL2	9
GO:0051090	BP	GO:0051090	regulation of DNA-binding transcription factor activity	14/81	454/18903	7.31084e-09	2.6772e-07	1.27061e-07	IL6/PPARG/TNF/IL1B/CAT/CAV1/CD40LG/PTEN/APP/ESR1/CYP1B1/RELA/IKBKB/NFKBIA	14
GO:0008203	BP	GO:0008203	cholesterol metabolic process	9/81	139/18903	8.06627e-09	2.92207e-07	1.38683e-07	PON1/CYP3A4/CYP1A2/CAT/IL4/APP/LDLR/PPARD/DGAT2	9
GO:0032757	BP	GO:0032757	positive regulation of interleukin-8 production	7/81	63/18903	9.28764e-09	3.29369e-07	1.56321e-07	IL6/TNF/ADIPOQ/IL1B/CD14/RELA/F2R	7
GO:0070542	BP	GO:0070542	response to fatty acid	7/81	63/18903	9.28764e-09	3.29369e-07	1.56321e-07	PON1/ADIPOQ/CAT/PTGS2/CDK4/LDLR/DGAT2	7
GO:0014074	BP	GO:0014074	response to purine-containing compound	9/81	142/18903	9.73035e-09	3.41474e-07	1.62066e-07	SLC6A4/SLC6A3/ADIPOQ/IL1B/PTGS2/FOS/APP/STAT1/CYP1B1	9
GO:0097305	BP	GO:0097305	response to alcohol	11/81	253/18903	1.0545e-08	3.66248e-07	1.73823e-07	HSD3B1/SLC6A3/TNF/SLC2A4/ADIPOQ/CAT/FOS/CDK4/CYP1B1/CD14/HSD3B2	11
GO:0036473	BP	GO:0036473	cell death in response to oxidative stress	8/81	100/18903	1.08028e-08	3.71375e-07	1.76257e-07	TNF/HSPB1/PRKCD/NFE2L2/MMP3/CYP1B1/BCL2/MCL1	8
GO:0006631	BP	GO:0006631	fatty acid metabolic process	13/81	400/18903	1.43355e-08	4.87843e-07	2.31533e-07	PPARG/CYP3A4/CYP1A2/ADIPOQ/IL1B/CAV1/PTGS2/CYP1B1/PPARD/ALOX5/MAPK14/PTGS1/DGAT2	13
GO:0009411	BP	GO:0009411	response to UV	9/81	149/18903	1.48297e-08	4.88848e-07	2.3201e-07	TP53/CAT/MMP9/PTGS2/PRKCD/MMP3/BCL2/RELA/CASP7	9
GO:1902652	BP	GO:1902652	secondary alcohol metabolic process	9/81	149/18903	1.48297e-08	4.88848e-07	2.3201e-07	PON1/CYP3A4/CYP1A2/CAT/IL4/APP/LDLR/PPARD/DGAT2	9
GO:0032373	BP	GO:0032373	positive regulation of sterol transport	6/81	39/18903	1.49455e-08	4.88848e-07	2.3201e-07	PON1/PPARG/ADIPOQ/CAV1/NFKBIA/RXRA	6
GO:0032376	BP	GO:0032376	positive regulation of cholesterol transport	6/81	39/18903	1.49455e-08	4.88848e-07	2.3201e-07	PON1/PPARG/ADIPOQ/CAV1/NFKBIA/RXRA	6
GO:0071456	BP	GO:0071456	cellular response to hypoxia	9/81	151/18903	1.66611e-08	5.39724e-07	2.56156e-07	PPARG/SLC2A4/TP53/PTEN/PTGS2/FOS/NFE2L2/PPARD/BCL2	9
GO:0022407	BP	GO:0022407	regulation of cell-cell adhesion	14/81	490/18903	1.91341e-08	6.13933e-07	2.91376e-07	IL6/TNF/ADIPOQ/CCL2/IL1B/IL4/CAV1/CD40LG/PTEN/DPP4/PRKCD/ALOX5/MAPK14/RELA	14
GO:0045834	BP	GO:0045834	positive regulation of lipid metabolic process	9/81	154/18903	1.97792e-08	6.25322e-07	2.96782e-07	PPARG/TNF/ADIPOQ/IL1B/PTGS2/PRKCD/LDLR/PPARD/DGAT2	9
GO:0032868	BP	GO:0032868	response to insulin	11/81	269/18903	1.98603e-08	6.25322e-07	2.96782e-07	INSR/PPARG/SLC2A4/ADIPOQ/IL1B/CAT/FOS/CDK4/STAT1/PRKCD/MAPK14	11
GO:0003018	BP	GO:0003018	vascular process in circulatory system	11/81	270/18903	2.06331e-08	6.43638e-07	3.05474e-07	INSR/SLC6A4/TNF/SLC2A4/NOS3/CAV1/PTGS2/ADRB2/PPARD/ABCC1/F2R	11
GO:0044703	BP	GO:0044703	multi-organism reproductive process	10/81	209/18903	2.08787e-08	6.45323e-07	3.06274e-07	SLC6A4/IL1B/MMP9/PTGS2/FOS/ESR1/SPP1/PPARD/BCL2/PGR	10
GO:0007159	BP	GO:0007159	leukocyte cell-cell adhesion	13/81	414/18903	2.15257e-08	6.59238e-07	3.12878e-07	IL6/TNF/CCL2/ICAM1/IL1B/IL4/CAV1/CD40LG/PTEN/DPP4/OLR1/ALOX5/RELA	13
GO:0033344	BP	GO:0033344	cholesterol efflux	7/81	71/18903	2.17202e-08	6.59238e-07	3.12878e-07	PON1/PPARG/ADIPOQ/CAV1/EGF/NFKBIA/RXRA	7
GO:0008643	BP	GO:0008643	carbohydrate transport	9/81	156/18903	2.21313e-08	6.65717e-07	3.15953e-07	INSR/TNF/SLC2A4/ADIPOQ/IL1B/NFE2L2/PPARD/MAPK14/HK2	9
GO:0036294	BP	GO:0036294	cellular response to decreased oxygen levels	9/81	159/18903	2.61178e-08	7.78681e-07	3.69567e-07	PPARG/SLC2A4/TP53/PTEN/PTGS2/FOS/NFE2L2/PPARD/BCL2	9
GO:0120254	BP	GO:0120254	olefinic compound metabolic process	9/81	160/18903	2.75794e-08	8.15045e-07	3.86825e-07	CYP3A4/CYP1A2/TTR/PTGS2/CYP1B1/ALOX5/PTGS1/DGAT2/ADH1C	9
GO:0045765	BP	GO:0045765	regulation of angiogenesis	12/81	349/18903	2.93066e-08	8.58557e-07	4.07476e-07	IL6/PPARG/TNF/HSPB1/IL1B/NOS3/CXCL10/STAT1/NFE2L2/CYP1B1/ALOX5/HK2	12
GO:0044706	BP	GO:0044706	multi-multicellular organism process	10/81	218/18903	3.11428e-08	9.04484e-07	4.29273e-07	SLC6A4/IL1B/MMP9/PTGS2/FOS/ESR1/SPP1/PPARD/BCL2/PGR	10
GO:0010888	BP	GO:0010888	negative regulation of lipid storage	5/81	22/18903	3.17034e-08	9.12896e-07	4.33266e-07	IL6/PPARG/TNF/PPARD/NFKBIA	5
GO:0046323	BP	GO:0046323	glucose import	7/81	75/18903	3.19751e-08	9.12917e-07	4.33276e-07	INSR/TNF/SLC2A4/ADIPOQ/NFE2L2/MAPK14/HK2	7
GO:1904892	BP	GO:1904892	regulation of receptor signaling pathway via STAT	8/81	115/18903	3.26097e-08	9.23212e-07	4.38162e-07	IL6/PPARG/TNF/IL4/CAV1/EGF/CYP1B1/F2R	8
GO:0006809	BP	GO:0006809	nitric oxide biosynthetic process	7/81	76/18903	3.50984e-08	9.84133e-07	4.67075e-07	INSR/TNF/IL1B/NOS3/CAV1/PTGS2/CYP1B1	7
GO:1901342	BP	GO:1901342	regulation of vasculature development	12/81	355/18903	3.53458e-08	9.84133e-07	4.67075e-07	IL6/PPARG/TNF/HSPB1/IL1B/NOS3/CXCL10/STAT1/NFE2L2/CYP1B1/ALOX5/HK2	12
GO:0008631	BP	GO:0008631	intrinsic apoptotic signaling pathway in response to oxidative stress	6/81	45/18903	3.65566e-08	1.0095e-06	4.79115e-07	HSPB1/PRKCD/NFE2L2/CYP1B1/BCL2/MCL1	6
GO:0010827	BP	GO:0010827	regulation of glucose transmembrane transport	7/81	77/18903	3.8476e-08	1.05387e-06	5.00171e-07	INSR/TNF/ADIPOQ/IL1B/NFE2L2/MAPK14/HK2	7
GO:0048143	BP	GO:0048143	astrocyte activation	5/81	23/18903	4.03743e-08	1.08817e-06	5.16451e-07	IL6/TNF/IL1B/APP/LDLR	5
GO:0060965	BP	GO:0060965	negative regulation of miRNA-mediated gene silencing	5/81	23/18903	4.03743e-08	1.08817e-06	5.16451e-07	IL6/PPARG/TNF/TP53/ESR1	5
GO:0007596	BP	GO:0007596	blood coagulation	10/81	225/18903	4.19803e-08	1.12247e-06	5.32733e-07	IL6/HSPB1/NOS3/CAV1/CD40LG/PRKCD/NFE2L2/MAPK14/PLAU/F2R	10
GO:0030301	BP	GO:0030301	cholesterol transport	8/81	121/18903	4.85912e-08	1.28901e-06	6.1177e-07	PON1/PPARG/ADIPOQ/CAV1/EGF/LDLR/NFKBIA/RXRA	8
GO:0060149	BP	GO:0060149	negative regulation of post-transcriptional gene silencing	5/81	24/18903	5.08283e-08	1.31724e-06	6.25168e-07	IL6/PPARG/TNF/TP53/ESR1	5
GO:0060967	BP	GO:0060967	negative regulation of gene silencing by RNA	5/81	24/18903	5.08283e-08	1.31724e-06	6.25168e-07	IL6/PPARG/TNF/TP53/ESR1	5
GO:1900369	BP	GO:1900369	negative regulation of post-transcriptional gene silencing by RNA	5/81	24/18903	5.08283e-08	1.31724e-06	6.25168e-07	IL6/PPARG/TNF/TP53/ESR1	5
GO:0007259	BP	GO:0007259	receptor signaling pathway via JAK-STAT	9/81	172/18903	5.15685e-08	1.31798e-06	6.25521e-07	IL6/TNF/CCL2/IL4/CAV1/EGF/STAT1/CYP1B1/F2R	9
GO:0050817	BP	GO:0050817	coagulation	10/81	230/18903	5.16394e-08	1.31798e-06	6.25521e-07	IL6/HSPB1/NOS3/CAV1/CD40LG/PRKCD/NFE2L2/MAPK14/PLAU/F2R	10
GO:0030336	BP	GO:0030336	negative regulation of cell migration	12/81	368/18903	5.24128e-08	1.32766e-06	6.30115e-07	PPARG/TNF/ADIPOQ/CCL2/IL4/PTEN/DPP4/IGFBP3/NFE2L2/CYP1B1/PPARD/BCL2	12
GO:0007599	BP	GO:0007599	hemostasis	10/81	231/18903	5.37909e-08	1.3524e-06	6.41857e-07	IL6/HSPB1/NOS3/CAV1/CD40LG/PRKCD/NFE2L2/MAPK14/PLAU/F2R	10
GO:0032371	BP	GO:0032371	regulation of sterol transport	7/81	81/18903	5.48759e-08	1.35939e-06	6.45174e-07	PON1/PPARG/ADIPOQ/CAV1/EGF/NFKBIA/RXRA	7
GO:0032374	BP	GO:0032374	regulation of cholesterol transport	7/81	81/18903	5.48759e-08	1.35939e-06	6.45174e-07	PON1/PPARG/ADIPOQ/CAV1/EGF/NFKBIA/RXRA	7
GO:0046209	BP	GO:0046209	nitric oxide metabolic process	7/81	82/18903	5.97922e-08	1.47037e-06	6.97844e-07	INSR/TNF/IL1B/NOS3/CAV1/PTGS2/CYP1B1	7
GO:2001057	BP	GO:2001057	reactive nitrogen species metabolic process	7/81	83/18903	6.50758e-08	1.5887e-06	7.54006e-07	INSR/TNF/IL1B/NOS3/CAV1/PTGS2/CYP1B1	7
GO:0006690	BP	GO:0006690	icosanoid metabolic process	8/81	126/18903	6.6669e-08	1.61588e-06	7.66908e-07	CYP1A2/IL1B/PTGS2/CYP1B1/ALOX5/PTGS1/ABCC1/LTA4H	8
GO:0035994	BP	GO:0035994	response to muscle stretch	5/81	26/18903	7.81371e-08	1.88031e-06	8.92408e-07	FOS/MAPK14/RELA/NFKBIA/RAF1	5
GO:2000146	BP	GO:2000146	negative regulation of cell motility	12/81	383/18903	8.10111e-08	1.93565e-06	9.1867e-07	PPARG/TNF/ADIPOQ/CCL2/IL4/PTEN/DPP4/IGFBP3/NFE2L2/CYP1B1/PPARD/BCL2	12
GO:0033273	BP	GO:0033273	response to vitamin	7/81	86/18903	8.33556e-08	1.97764e-06	9.386e-07	CAT/CXCL10/PTGS2/SPP1/BCHE/PPARD/RXRA	7
GO:0042542	BP	GO:0042542	response to hydrogen peroxide	8/81	130/18903	8.50392e-08	2.00348e-06	9.50861e-07	IL6/CAT/STAT1/PRKCD/NFE2L2/CYP1B1/BCL2/RELA	8
GO:0045444	BP	GO:0045444	fat cell differentiation	10/81	244/18903	8.98916e-08	2.0846e-06	9.89363e-07	IL6/PPARG/TNF/SLC2A4/ADIPOQ/PTGS2/ADRB2/PPARD/ALOX5/MAPK14	10
GO:0001523	BP	GO:0001523	retinoid metabolic process	7/81	87/18903	9.03388e-08	2.0846e-06	9.89363e-07	CYP3A4/CYP1A2/TTR/CYP1B1/PPARD/DGAT2/ADH1C	7
GO:0014910	BP	GO:0014910	regulation of smooth muscle cell migration	7/81	87/18903	9.03388e-08	2.0846e-06	9.89363e-07	ADIPOQ/IGFBP3/NFE2L2/CYP1B1/PPARD/BCL2/PLAU	7
GO:0050890	BP	GO:0050890	cognition	11/81	314/18903	9.61737e-08	2.20414e-06	1.0461e-06	INSR/SLC6A4/TNF/SLC2A4/PTEN/PTGS2/FOS/APP/MAPK1/LDLR/BCHE	11
GO:0050878	BP	GO:0050878	regulation of body fluid levels	12/81	390/18903	9.86129e-08	2.24478e-06	1.06538e-06	IL6/SLC6A3/HSPB1/NOS3/CAV1/CD40LG/PRKCD/NFE2L2/MAPK14/HK2/PLAU/F2R	12
GO:0042593	BP	GO:0042593	glucose homeostasis	10/81	248/18903	1.04639e-07	2.36596e-06	1.1229e-06	IL6/INSR/PPARG/SLC2A4/ADIPOQ/ICAM1/PPARD/ALOX5/HK2/RAF1	10
GO:0033500	BP	GO:0033500	carbohydrate homeostasis	10/81	249/18903	1.08643e-07	2.44013e-06	1.1581e-06	IL6/INSR/PPARG/SLC2A4/ADIPOQ/ICAM1/PPARD/ALOX5/HK2/RAF1	10
GO:0006006	BP	GO:0006006	glucose metabolic process	9/81	188/18903	1.10693e-07	2.46767e-06	1.17117e-06	INSR/TNF/ADIPOQ/TP53/IGFBP3/PPARD/MAPK14/HK2/DGAT2	9
GO:0042572	BP	GO:0042572	retinol metabolic process	6/81	54/18903	1.1242e-07	2.46767e-06	1.17117e-06	CYP3A4/CYP1A2/TTR/CYP1B1/DGAT2/ADH1C	6
GO:0061900	BP	GO:0061900	glial cell activation	6/81	54/18903	1.1242e-07	2.46767e-06	1.17117e-06	IL6/TNF/IL1B/IL4/APP/LDLR	6
GO:0060326	BP	GO:0060326	cell chemotaxis	11/81	319/18903	1.128e-07	2.46767e-06	1.17117e-06	IL6/HSPB1/CCL2/IL1B/IL4/CXCL10/DPP4/MAPK1/PRKCD/ALOX5/ABCC1	11
GO:0016101	BP	GO:0016101	diterpenoid metabolic process	7/81	90/18903	1.14326e-07	2.48492e-06	1.17936e-06	CYP3A4/CYP1A2/TTR/CYP1B1/PPARD/DGAT2/ADH1C	7
GO:0007565	BP	GO:0007565	female pregnancy	9/81	189/18903	1.15828e-07	2.48838e-06	1.181e-06	IL1B/MMP9/PTGS2/FOS/ESR1/SPP1/PPARD/BCL2/PGR	9
GO:1904385	BP	GO:1904385	cellular response to angiotensin	5/81	28/18903	1.15962e-07	2.48838e-06	1.181e-06	CAV1/PRKCD/NFE2L2/CA2/RELA	5
GO:0009416	BP	GO:0009416	response to light stimulus	11/81	321/18903	1.20134e-07	2.56159e-06	1.21575e-06	TP53/CAT/MMP9/PTGS2/FOS/APP/PRKCD/MMP3/BCL2/RELA/CASP7	11
GO:0050900	BP	GO:0050900	leukocyte migration	12/81	398/18903	1.22859e-07	2.60322e-06	1.2355e-06	IL6/TNF/CCL2/ICAM1/IL1B/IL4/MMP9/CXCL10/DPP4/APP/MAPK1/ALOX5	12
GO:0032409	BP	GO:0032409	regulation of transporter activity	11/81	326/18903	1.40356e-07	2.95536e-06	1.40263e-06	PON1/PPARG/ADIPOQ/CCL2/CAV1/MMP9/ADRB2/APP/PRKCD/BCL2/RXRA	11
GO:1903035	BP	GO:1903035	negative regulation of response to wounding	7/81	94/18903	1.54493e-07	3.23284e-06	1.53433e-06	TNF/NOS3/PTEN/SPP1/PRKCD/ALOX5/PLAU	7
GO:0001667	BP	GO:0001667	ameboidal-type cell migration	13/81	492/18903	1.6061e-07	3.34009e-06	1.58523e-06	PPARG/TNF/HSPB1/NOS3/IL4/MMP9/PTEN/PTGS2/DPP4/EGF/NFE2L2/CYP1B1/PPARD	13
GO:0014909	BP	GO:0014909	smooth muscle cell migration	7/81	95/18903	1.66212e-07	3.43106e-06	1.6284e-06	ADIPOQ/IGFBP3/NFE2L2/CYP1B1/PPARD/BCL2/PLAU	7
GO:0008209	BP	GO:0008209	androgen metabolic process	5/81	30/18903	1.67021e-07	3.43106e-06	1.6284e-06	HSD3B1/CYP3A4/ESR1/SPP1/HSD3B2	5
GO:0048638	BP	GO:0048638	regulation of developmental growth	11/81	332/18903	1.68569e-07	3.44188e-06	1.63354e-06	INSR/SLC6A4/SLC6A3/PTEN/ADRB2/APP/CDK4/SPP1/PPARD/MAPK14/BCL2	11
GO:0019221	BP	GO:0019221	cytokine-mediated signaling pathway	13/81	496/18903	1.76259e-07	3.55579e-06	1.6876e-06	IL6/PPARG/TNF/ADIPOQ/TP53/CCL2/IL1B/CAV1/CXCL10/STAT1/RELA/IKBKB/NFKBIA	13
GO:0043410	BP	GO:0043410	positive regulation of MAPK cascade	13/81	496/18903	1.76259e-07	3.55579e-06	1.6876e-06	IL6/INSR/TNF/CCL2/ICAM1/IL1B/PTEN/EGF/ADRB2/IGFBP3/APP/RAF1/F2R	13
GO:0033135	BP	GO:0033135	regulation of peptidyl-serine phosphorylation	8/81	143/18903	1.77894e-07	3.56178e-06	1.69044e-06	IL6/TNF/CAV1/PTEN/PTGS2/APP/BCL2/RAF1	8
GO:0019217	BP	GO:0019217	regulation of fatty acid metabolic process	7/81	96/18903	1.7867e-07	3.56178e-06	1.69044e-06	PPARG/ADIPOQ/IL1B/CAV1/PTGS2/PPARD/DGAT2	7
GO:0016042	BP	GO:0016042	lipid catabolic process	11/81	336/18903	1.90069e-07	3.76673e-06	1.78771e-06	CYP3A4/CYP1A2/TNF/ADIPOQ/IL1B/CDK4/SPP1/PRKCD/LDLR/CYP1B1/PPARD	11
GO:0046324	BP	GO:0046324	regulation of glucose import	6/81	59/18903	1.92816e-07	3.79882e-06	1.80294e-06	INSR/TNF/ADIPOQ/NFE2L2/MAPK14/HK2	6
GO:2000351	BP	GO:2000351	regulation of endothelial cell apoptotic process	6/81	60/18903	2.13513e-07	4.16276e-06	1.97567e-06	TNF/CCL2/ICAM1/IL4/CD40LG/NFE2L2	6
GO:0040013	BP	GO:0040013	negative regulation of locomotion	12/81	419/18903	2.1376e-07	4.16276e-06	1.97567e-06	PPARG/TNF/ADIPOQ/CCL2/IL4/PTEN/DPP4/IGFBP3/NFE2L2/CYP1B1/PPARD/BCL2	12
GO:0035296	BP	GO:0035296	regulation of tube diameter	8/81	147/18903	2.20004e-07	4.21133e-06	1.99872e-06	SLC6A4/TNF/NOS3/CAV1/PTGS2/ADRB2/PPARD/F2R	8
GO:0045598	BP	GO:0045598	regulation of fat cell differentiation	8/81	147/18903	2.20004e-07	4.21133e-06	1.99872e-06	IL6/PPARG/TNF/ADIPOQ/PTGS2/PPARD/ALOX5/MAPK14	8
GO:0097746	BP	GO:0097746	blood vessel diameter maintenance	8/81	147/18903	2.20004e-07	4.21133e-06	1.99872e-06	SLC6A4/TNF/NOS3/CAV1/PTGS2/ADRB2/PPARD/F2R	8
GO:0016032	BP	GO:0016032	viral process	12/81	421/18903	2.24962e-07	4.2819e-06	2.03222e-06	INSR/TNF/TP53/CCL2/ICAM1/CAV1/DPP4/STAT1/LDLR/BCL2/SLPI/TOP2A	12
GO:0051235	BP	GO:0051235	maintenance of location	11/81	342/18903	2.26887e-07	4.29428e-06	2.03809e-06	IL6/PPARG/TNF/IL1B/CAV1/CXCL10/PPARD/HK2/NFKBIA/DGAT2/F2R	11
GO:0035150	BP	GO:0035150	regulation of tube size	8/81	148/18903	2.31777e-07	4.36232e-06	2.07038e-06	SLC6A4/TNF/NOS3/CAV1/PTGS2/ADRB2/PPARD/F2R	8
GO:1902893	BP	GO:1902893	regulation of miRNA transcription	6/81	61/18903	2.36e-07	4.41714e-06	2.0964e-06	PPARG/TNF/TP53/FOS/PPARD/RELA	6
GO:0071674	BP	GO:0071674	mononuclear cell migration	9/81	206/18903	2.41032e-07	4.48638e-06	2.12926e-06	IL6/TNF/CCL2/ICAM1/IL4/CXCL10/APP/MAPK1/ALOX5	9
GO:0006721	BP	GO:0006721	terpenoid metabolic process	7/81	101/18903	2.53441e-07	4.69145e-06	2.22659e-06	CYP3A4/CYP1A2/TTR/CYP1B1/PPARD/DGAT2/ADH1C	7
GO:0007611	BP	GO:0007611	learning or memory	10/81	273/18903	2.55199e-07	4.69818e-06	2.22978e-06	INSR/SLC6A4/SLC2A4/PTEN/PTGS2/FOS/APP/MAPK1/LDLR/BCHE	10
GO:0061614	BP	GO:0061614	miRNA transcription	6/81	62/18903	2.60399e-07	4.76784e-06	2.26285e-06	PPARG/TNF/TP53/FOS/PPARD/RELA	6
GO:0019216	BP	GO:0019216	regulation of lipid metabolic process	11/81	347/18903	2.62259e-07	4.77594e-06	2.26669e-06	PPARG/TNF/ADIPOQ/IL1B/CAV1/PTGS2/CDK4/PRKCD/LDLR/PPARD/DGAT2	11
GO:1903039	BP	GO:1903039	positive regulation of leukocyte cell-cell adhesion	10/81	275/18903	2.72977e-07	4.94441e-06	2.34665e-06	IL6/TNF/CCL2/IL1B/IL4/CAV1/CD40LG/DPP4/ALOX5/RELA	10
GO:0031331	BP	GO:0031331	positive regulation of cellular catabolic process	12/81	429/18903	2.75195e-07	4.95792e-06	2.35306e-06	IL6/INSR/TNF/IL1B/IL4/CAV1/PTEN/EGF/ADRB2/APP/PRKCD/NFE2L2	12
GO:0032677	BP	GO:0032677	regulation of interleukin-8 production	7/81	103/18903	2.89962e-07	5.19618e-06	2.46614e-06	IL6/TNF/ADIPOQ/IL1B/CD14/RELA/F2R	7
GO:0032637	BP	GO:0032637	interleukin-8 production	7/81	104/18903	3.09823e-07	5.49365e-06	2.60732e-06	IL6/TNF/ADIPOQ/IL1B/CD14/RELA/F2R	7
GO:0046425	BP	GO:0046425	regulation of receptor signaling pathway via JAK-STAT	7/81	104/18903	3.09823e-07	5.49365e-06	2.60732e-06	IL6/TNF/IL4/CAV1/EGF/CYP1B1/F2R	7
GO:0050729	BP	GO:0050729	positive regulation of inflammatory response	8/81	154/18903	3.14403e-07	5.51678e-06	2.6183e-06	IL6/TNF/IL1B/PTGS2/APP/LDLR/NFKBIA/ABCC1	8
GO:0051092	BP	GO:0051092	positive regulation of NF-kappaB transcription factor activity	8/81	154/18903	3.14403e-07	5.51678e-06	2.6183e-06	TNF/IL1B/CAT/CAV1/CD40LG/APP/RELA/IKBKB	8
GO:0043542	BP	GO:0043542	endothelial cell migration	10/81	281/18903	3.33009e-07	5.813e-06	2.75888e-06	PPARG/TNF/HSPB1/NOS3/PTEN/PTGS2/DPP4/EGF/NFE2L2/CYP1B1	10
GO:1905953	BP	GO:1905953	negative regulation of lipid localization	6/81	65/18903	3.46326e-07	6.01428e-06	2.85441e-06	IL6/PPARG/TNF/EGF/PPARD/NFKBIA	6
GO:0072577	BP	GO:0072577	endothelial cell apoptotic process	6/81	66/18903	3.79664e-07	6.55943e-06	3.11314e-06	TNF/CCL2/ICAM1/IL4/CD40LG/NFE2L2	6
GO:0014812	BP	GO:0014812	muscle cell migration	7/81	108/18903	4.01122e-07	6.85979e-06	3.2557e-06	ADIPOQ/IGFBP3/NFE2L2/CYP1B1/PPARD/BCL2/PLAU	7
GO:0033138	BP	GO:0033138	positive regulation of peptidyl-serine phosphorylation	7/81	108/18903	4.01122e-07	6.85979e-06	3.2557e-06	IL6/TNF/CAV1/PTGS2/APP/BCL2/RAF1	7
GO:0007249	BP	GO:0007249	I-kappaB kinase/NF-kappaB signaling	10/81	288/18903	4.17439e-07	7.10279e-06	3.37103e-06	TNF/HSPB1/ADIPOQ/IL1B/ESR1/STAT1/RELA/IKBKB/NFKBIA/F2R	10
GO:0033209	BP	GO:0033209	tumor necrosis factor-mediated signaling pathway	7/81	109/18903	4.27182e-07	7.23205e-06	3.43237e-06	TNF/ADIPOQ/TP53/STAT1/RELA/IKBKB/NFKBIA	7
GO:0050804	BP	GO:0050804	modulation of chemical synaptic transmission	12/81	448/18903	4.36704e-07	7.35627e-06	3.49133e-06	SLC6A4/TNF/ADIPOQ/CCL2/IL1B/PTEN/PTGS2/ADRB2/APP/MAPK1/BCHE/CA2	12
GO:0099177	BP	GO:0099177	regulation of trans-synaptic signaling	12/81	449/18903	4.47165e-07	7.49502e-06	3.55718e-06	SLC6A4/TNF/ADIPOQ/CCL2/IL1B/PTEN/PTGS2/ADRB2/APP/MAPK1/BCHE/CA2	12
GO:0010632	BP	GO:0010632	regulation of epithelial cell migration	10/81	292/18903	4.73667e-07	7.89993e-06	3.74935e-06	PPARG/TNF/HSPB1/NOS3/IL4/MMP9/PTEN/PTGS2/EGF/NFE2L2	10
GO:0014066	BP	GO:0014066	regulation of phosphatidylinositol 3-kinase signaling	7/81	111/18903	4.83593e-07	8.02574e-06	3.80906e-06	INSR/TNF/CAT/PTEN/EGF/PPARD/F2R	7
GO:0051098	BP	GO:0051098	regulation of binding	11/81	372/18903	5.23076e-07	8.63845e-06	4.09986e-06	PON1/PPARG/ADIPOQ/CAV1/MMP9/EGF/ADRB2/APP/PRKCD/SLPI/NFKBIA	11
GO:0014823	BP	GO:0014823	response to activity	6/81	70/18903	5.40478e-07	8.83918e-06	4.19513e-06	IL6/TNF/ADIPOQ/CAT/FOS/PPARD	6
GO:0030193	BP	GO:0030193	regulation of blood coagulation	6/81	70/18903	5.40478e-07	8.83918e-06	4.19513e-06	NOS3/CAV1/PRKCD/NFE2L2/PLAU/F2R	6
GO:1903799	BP	GO:1903799	negative regulation of miRNA maturation	4/81	16/18903	5.47491e-07	8.91062e-06	4.22903e-06	IL6/TNF/TP53/ESR1	4
GO:0019318	BP	GO:0019318	hexose metabolic process	9/81	229/18903	5.87789e-07	9.52049e-06	4.51848e-06	INSR/TNF/ADIPOQ/TP53/IGFBP3/PPARD/MAPK14/HK2/DGAT2	9
GO:1903037	BP	GO:1903037	regulation of leukocyte cell-cell adhesion	11/81	377/18903	5.96715e-07	9.61881e-06	4.56515e-06	IL6/TNF/CCL2/IL1B/IL4/CAV1/CD40LG/PTEN/DPP4/ALOX5/RELA	11
GO:0009914	BP	GO:0009914	hormone transport	10/81	300/18903	6.06362e-07	9.72779e-06	4.61686e-06	IL6/PPARG/TTR/TNF/ADIPOQ/IL1B/SPP1/PPARD/ALOX5/RAF1	10
GO:0002685	BP	GO:0002685	regulation of leukocyte migration	9/81	231/18903	6.32157e-07	1.00935e-05	4.79045e-06	IL6/TNF/CCL2/ICAM1/IL4/CXCL10/DPP4/APP/MAPK1	9
GO:1900046	BP	GO:1900046	regulation of hemostasis	6/81	72/18903	6.39672e-07	1.01653e-05	4.82453e-06	NOS3/CAV1/PRKCD/NFE2L2/PLAU/F2R	6
GO:0050805	BP	GO:0050805	negative regulation of synaptic transmission	6/81	73/18903	6.94589e-07	1.09862e-05	5.21414e-06	SLC6A4/ADIPOQ/IL1B/PTEN/PTGS2/BCHE	6
GO:0009404	BP	GO:0009404	toxin metabolic process	4/81	17/18903	7.13619e-07	1.11822e-05	5.30716e-06	CYP3A4/CYP1A2/NFE2L2/CYP1B1	4
GO:0031649	BP	GO:0031649	heat generation	4/81	17/18903	7.13619e-07	1.11822e-05	5.30716e-06	TNF/IL1B/PTGS2/ADRB2	4
GO:0023061	BP	GO:0023061	signal release	12/81	470/18903	7.25134e-07	1.13101e-05	5.36783e-06	IL6/PPARG/SLC6A4/TNF/ADIPOQ/IL1B/PTGS2/SPP1/PPARD/ALOX5/RAF1/F2R	12
GO:2001242	BP	GO:2001242	regulation of intrinsic apoptotic signaling pathway	8/81	172/18903	7.2975e-07	1.13296e-05	5.3771e-06	HSPB1/TP53/CAV1/MMP9/PTGS2/NFE2L2/BCL2/MCL1	8
GO:0045923	BP	GO:0045923	positive regulation of fatty acid metabolic process	5/81	40/18903	7.45784e-07	1.15254e-05	5.47004e-06	PPARG/ADIPOQ/IL1B/PTGS2/PPARD	5
GO:0048662	BP	GO:0048662	negative regulation of smooth muscle cell proliferation	6/81	74/18903	7.53309e-07	1.15359e-05	5.47501e-06	PPARG/ADIPOQ/NOS3/PTEN/IGFBP3/PPARD	6
GO:2000628	BP	GO:2000628	regulation of miRNA metabolic process	6/81	74/18903	7.53309e-07	1.15359e-05	5.47501e-06	PPARG/TNF/TP53/FOS/PPARD/RELA	6
GO:0050818	BP	GO:0050818	regulation of coagulation	6/81	75/18903	8.16034e-07	1.24399e-05	5.90405e-06	NOS3/CAV1/PRKCD/NFE2L2/PLAU/F2R	6
GO:0010469	BP	GO:0010469	regulation of signaling receptor activity	8/81	175/18903	8.31793e-07	1.2623e-05	5.99096e-06	PPARG/TNF/CCL2/EGF/ADRB2/APP/PRKCD/PLAU	8
GO:0050680	BP	GO:0050680	negative regulation of epithelial cell proliferation	8/81	176/18903	8.68409e-07	1.30657e-05	6.20108e-06	PPARG/TNF/CCL2/CAV1/PTEN/STAT1/PPARD/ALOX5	8
GO:0006720	BP	GO:0006720	isoprenoid metabolic process	7/81	121/18903	8.68722e-07	1.30657e-05	6.20108e-06	CYP3A4/CYP1A2/TTR/CYP1B1/PPARD/DGAT2/ADH1C	7
GO:0001937	BP	GO:0001937	negative regulation of endothelial cell proliferation	6/81	76/18903	8.82971e-07	1.31967e-05	6.26322e-06	PPARG/TNF/CCL2/CAV1/STAT1/ALOX5	6
GO:0051051	BP	GO:0051051	negative regulation of transport	12/81	479/18903	8.85262e-07	1.31967e-05	6.26322e-06	TNF/ADIPOQ/IL1B/NOS3/CAV1/MMP9/PTEN/PTGS2/EGF/BCL2/KCNH2/F2R	12
GO:0071900	BP	GO:0071900	regulation of protein serine/threonine kinase activity	11/81	395/18903	9.4341e-07	1.40015e-05	6.64521e-06	INSR/PPARG/TNF/ADIPOQ/IL1B/CAV1/CD40LG/PTEN/EGF/ADRB2/PRKCD	11
GO:0014002	BP	GO:0014002	astrocyte development	5/81	42/18903	9.57704e-07	1.41513e-05	6.71631e-06	IL6/TNF/IL1B/APP/LDLR	5
GO:0097237	BP	GO:0097237	cellular response to toxic substance	7/81	123/18903	9.70537e-07	1.42783e-05	6.77658e-06	TNF/NOS3/CAT/PTGS2/MPO/NFE2L2/PTGS1	7
GO:0048771	BP	GO:0048771	tissue remodeling	8/81	179/18903	9.86632e-07	1.4452e-05	6.85901e-06	IL6/PPARG/TP53/NOS3/CAV1/ADRB2/SPP1/F2R	8
GO:0061045	BP	GO:0061045	negative regulation of wound healing	6/81	78/18903	1.03035e-06	1.50271e-05	7.13196e-06	TNF/NOS3/PTEN/PRKCD/ALOX5/PLAU	6
GO:0019058	BP	GO:0019058	viral life cycle	10/81	319/18903	1.05926e-06	1.53821e-05	7.30045e-06	INSR/TNF/CCL2/ICAM1/CAV1/DPP4/LDLR/BCL2/SLPI/TOP2A	10
GO:0005996	BP	GO:0005996	monosaccharide metabolic process	9/81	248/18903	1.14211e-06	1.6514e-05	7.83766e-06	INSR/TNF/ADIPOQ/TP53/IGFBP3/PPARD/MAPK14/HK2/DGAT2	9
GO:0022409	BP	GO:0022409	positive regulation of cell-cell adhesion	10/81	322/18903	1.1528e-06	1.65974e-05	7.87723e-06	IL6/TNF/CCL2/IL1B/IL4/CAV1/CD40LG/DPP4/ALOX5/RELA	10
GO:0014068	BP	GO:0014068	positive regulation of phosphatidylinositol 3-kinase signaling	6/81	80/18903	1.19728e-06	1.71644e-05	8.14632e-06	INSR/TNF/CAT/EGF/PPARD/F2R	6
GO:0050728	BP	GO:0050728	negative regulation of inflammatory response	8/81	184/18903	1.21423e-06	1.73336e-05	8.22663e-06	PPARG/ADIPOQ/IL4/PRKCD/LDLR/PPARD/ALOX5/MAPK14	8
GO:0045471	BP	GO:0045471	response to ethanol	7/81	128/18903	1.2697e-06	1.80491e-05	8.56619e-06	SLC6A3/TNF/SLC2A4/ADIPOQ/CAT/FOS/CD14	7
GO:0009266	BP	GO:0009266	response to temperature stimulus	8/81	186/18903	1.31705e-06	1.85654e-05	8.81127e-06	HSPB1/NOS3/CXCL10/PTGS2/ADRB2/FOS/CD14/NFKBIA	8
GO:0043405	BP	GO:0043405	regulation of MAP kinase activity	8/81	186/18903	1.31705e-06	1.85654e-05	8.81127e-06	INSR/PPARG/TNF/ADIPOQ/IL1B/CAV1/EGF/PRKCD	8
GO:0009615	BP	GO:0009615	response to virus	11/81	409/18903	1.32534e-06	1.86045e-05	8.82981e-06	IL6/TNF/HSPB1/IL1B/IL4/CXCL10/STAT1/MAPK14/BCL2/RELA/IKBKB	11
GO:0046427	BP	GO:0046427	positive regulation of receptor signaling pathway via JAK-STAT	5/81	45/18903	1.36173e-06	1.88793e-05	8.96024e-06	IL6/TNF/IL4/CYP1B1/F2R	5
GO:0060964	BP	GO:0060964	regulation of miRNA-mediated gene silencing	5/81	45/18903	1.36173e-06	1.88793e-05	8.96024e-06	IL6/PPARG/TNF/TP53/ESR1	5
GO:1904646	BP	GO:1904646	cellular response to amyloid-beta	5/81	45/18903	1.36173e-06	1.88793e-05	8.96024e-06	TNF/ICAM1/ADRB2/APP/ABCC1	5
GO:0048708	BP	GO:0048708	astrocyte differentiation	6/81	82/18903	1.38569e-06	1.91327e-05	9.0805e-06	IL6/TNF/IL1B/APP/MAPK1/LDLR	6
GO:0043122	BP	GO:0043122	regulation of I-kappaB kinase/NF-kappaB signaling	9/81	255/18903	1.43815e-06	1.96956e-05	9.34767e-06	TNF/HSPB1/ADIPOQ/IL1B/ESR1/STAT1/RELA/IKBKB/F2R	9
GO:0051402	BP	GO:0051402	neuron apoptotic process	9/81	255/18903	1.43815e-06	1.96956e-05	9.34767e-06	TNF/TP53/CCL2/APP/BCL2/RASA1/MCL1/CASP7/F2R	9
GO:0050678	BP	GO:0050678	regulation of epithelial cell proliferation	11/81	414/18903	1.49156e-06	2.03444e-05	9.65555e-06	PPARG/TNF/CCL2/CAV1/PTEN/EGF/CDK4/STAT1/PPARD/ALOX5/PGR	11
GO:0006898	BP	GO:0006898	receptor-mediated endocytosis	9/81	257/18903	1.53404e-06	2.08395e-05	9.89053e-06	INSR/ADIPOQ/IL4/CAV1/DPP4/EGF/ADRB2/LDLR/CD14	9
GO:0008217	BP	GO:0008217	regulation of blood pressure	8/81	191/18903	1.60713e-06	2.17447e-05	1.03202e-05	PPARG/TNF/ADIPOQ/NOS3/PTGS2/ADRB2/PTGS1/F2R	8
GO:0030168	BP	GO:0030168	platelet activation	7/81	133/18903	1.64256e-06	2.20151e-05	1.04485e-05	IL6/HSPB1/NOS3/CD40LG/PRKCD/MAPK14/F2R	7
GO:0071214	BP	GO:0071214	cellular response to abiotic stimulus	10/81	335/18903	1.64672e-06	2.20151e-05	1.04485e-05	SLC2A4/TP53/IL1B/MMP9/PTEN/PTGS2/PRKCD/MMP3/MAPK14/CHEK2	10
GO:0104004	BP	GO:0104004	cellular response to environmental stimulus	10/81	335/18903	1.64672e-06	2.20151e-05	1.04485e-05	SLC2A4/TP53/IL1B/MMP9/PTEN/PTGS2/PRKCD/MMP3/MAPK14/CHEK2	10
GO:0001774	BP	GO:0001774	microglial cell activation	5/81	47/18903	1.69826e-06	2.2437e-05	1.06488e-05	IL6/TNF/IL4/APP/LDLR	5
GO:1900368	BP	GO:1900368	regulation of post-transcriptional gene silencing by RNA	5/81	47/18903	1.69826e-06	2.2437e-05	1.06488e-05	IL6/PPARG/TNF/TP53/ESR1	5
GO:1902895	BP	GO:1902895	positive regulation of miRNA transcription	5/81	47/18903	1.69826e-06	2.2437e-05	1.06488e-05	PPARG/TNF/TP53/FOS/RELA	5
GO:0008625	BP	GO:0008625	extrinsic apoptotic signaling pathway via death domain receptors	6/81	85/18903	1.71316e-06	2.25455e-05	1.07002e-05	TNF/ICAM1/NOS3/PTEN/BCL2/RAF1	6
GO:0070371	BP	GO:0070371	ERK1 and ERK2 cascade	10/81	340/18903	1.88089e-06	2.45767e-05	1.16643e-05	TNF/ADIPOQ/CCL2/ICAM1/IL1B/PTEN/EGF/APP/MAPK1/F2R	10
GO:0002673	BP	GO:0002673	regulation of acute inflammatory response	5/81	48/18903	1.8894e-06	2.45767e-05	1.16643e-05	IL6/TNF/IL1B/IL4/PTGS2	5
GO:0060147	BP	GO:0060147	regulation of post-transcriptional gene silencing	5/81	48/18903	1.8894e-06	2.45767e-05	1.16643e-05	IL6/PPARG/TNF/TP53/ESR1	5
GO:0010565	BP	GO:0010565	regulation of cellular ketone metabolic process	7/81	136/18903	1.90734e-06	2.47147e-05	1.17298e-05	PPARG/ADIPOQ/IL1B/CAV1/PTGS2/PPARD/DGAT2	7
GO:0050730	BP	GO:0050730	regulation of peptidyl-tyrosine phosphorylation	9/81	266/18903	2.03711e-06	2.62951e-05	1.24798e-05	IL6/TNF/ADIPOQ/TP53/IL4/CAV1/EGF/APP/PRKCD	9
GO:0035094	BP	GO:0035094	response to nicotine	5/81	49/18903	2.09706e-06	2.67356e-05	1.26889e-05	SLC6A3/TNF/MAPK1/BCL2/RELA	5
GO:1904894	BP	GO:1904894	positive regulation of receptor signaling pathway via STAT	5/81	49/18903	2.09706e-06	2.67356e-05	1.26889e-05	IL6/TNF/IL4/CYP1B1/F2R	5
GO:0046889	BP	GO:0046889	positive regulation of lipid biosynthetic process	6/81	88/18903	2.10126e-06	2.67356e-05	1.26889e-05	TNF/IL1B/PTGS2/PRKCD/LDLR/DGAT2	6
GO:0030879	BP	GO:0030879	mammary gland development	7/81	138/18903	2.10298e-06	2.67356e-05	1.26889e-05	SLC6A3/CAV1/EGF/ESR1/MAPK1/HK2/PGR	7
GO:0002269	BP	GO:0002269	leukocyte activation involved in inflammatory response	5/81	50/18903	2.32228e-06	2.93025e-05	1.39071e-05	IL6/TNF/IL4/APP/LDLR	5
GO:0060966	BP	GO:0060966	regulation of gene silencing by RNA	5/81	50/18903	2.32228e-06	2.93025e-05	1.39071e-05	IL6/PPARG/TNF/TP53/ESR1	5
GO:0010586	BP	GO:0010586	miRNA metabolic process	6/81	90/18903	2.39774e-06	3.00297e-05	1.42523e-05	PPARG/TNF/TP53/FOS/PPARD/RELA	6
GO:0051591	BP	GO:0051591	response to cAMP	6/81	90/18903	2.39774e-06	3.00297e-05	1.42523e-05	SLC6A3/ADIPOQ/FOS/APP/STAT1/CYP1B1	6
GO:0050873	BP	GO:0050873	brown fat cell differentiation	5/81	51/18903	2.56609e-06	3.20191e-05	1.51965e-05	SLC2A4/ADIPOQ/PTGS2/ADRB2/MAPK14	5
GO:0001894	BP	GO:0001894	tissue homeostasis	9/81	275/18903	2.67655e-06	3.32741e-05	1.57921e-05	IL6/HSPB1/NOS3/PTGS2/ADRB2/SPP1/BCL2/F2R/LYZ	9
GO:0045936	BP	GO:0045936	negative regulation of phosphate metabolic process	11/81	440/18903	2.68727e-06	3.32846e-05	1.57971e-05	PPARG/TNF/HSPB1/ADIPOQ/TP53/IL1B/CAV1/PTEN/IGFBP3/PRKCD/IKBKB	11
GO:0010563	BP	GO:0010563	negative regulation of phosphorus metabolic process	11/81	441/18903	2.74656e-06	3.38944e-05	1.60865e-05	PPARG/TNF/HSPB1/ADIPOQ/TP53/IL1B/CAV1/PTEN/IGFBP3/PRKCD/IKBKB	11
GO:0070301	BP	GO:0070301	cellular response to hydrogen peroxide	6/81	93/18903	2.90568e-06	3.57271e-05	1.69563e-05	IL6/CAT/PRKCD/NFE2L2/CYP1B1/RELA	6
GO:0014065	BP	GO:0014065	phosphatidylinositol 3-kinase signaling	7/81	145/18903	2.92502e-06	3.58342e-05	1.70071e-05	INSR/TNF/CAT/PTEN/EGF/PPARD/F2R	7
GO:0032869	BP	GO:0032869	cellular response to insulin stimulus	8/81	208/18903	3.03545e-06	3.70523e-05	1.75853e-05	INSR/PPARG/SLC2A4/ADIPOQ/IL1B/CDK4/STAT1/PRKCD	8
GO:0050768	BP	GO:0050768	negative regulation of neurogenesis	7/81	146/18903	3.06181e-06	3.72392e-05	1.76739e-05	IL6/TNF/TP53/IL1B/PTEN/SPP1/LDLR	7
GO:0007623	BP	GO:0007623	circadian rhythm	8/81	210/18903	3.25877e-06	3.9492e-05	1.87431e-05	PPARG/SLC6A4/TNF/ADIPOQ/TP53/PTEN/MTTP/TOP2A	8
GO:1900407	BP	GO:1900407	regulation of cellular response to oxidative stress	6/81	95/18903	3.29059e-06	3.97348e-05	1.88584e-05	TNF/HSPB1/NFE2L2/MMP3/ALOX5/MCL1	6
GO:0002687	BP	GO:0002687	positive regulation of leukocyte migration	7/81	148/18903	3.35146e-06	4.03252e-05	1.91386e-05	IL6/TNF/ICAM1/IL4/CXCL10/APP/MAPK1	7
GO:0010883	BP	GO:0010883	regulation of lipid storage	5/81	54/18903	3.42017e-06	4.10055e-05	1.94615e-05	IL6/PPARG/TNF/PPARD/NFKBIA	5
GO:1904996	BP	GO:1904996	positive regulation of leukocyte adhesion to vascular endothelial cell	4/81	25/18903	3.69534e-06	4.39916e-05	2.08787e-05	IL6/TNF/ALOX5/RELA	4
GO:2000209	BP	GO:2000209	regulation of anoikis	4/81	25/18903	3.69534e-06	4.39916e-05	2.08787e-05	CAV1/BCL2/MCL1/CHEK2	4
GO:0070997	BP	GO:0070997	neuron death	10/81	368/18903	3.80759e-06	4.51682e-05	2.14371e-05	TNF/TP53/CCL2/FOS/APP/BCL2/RASA1/MCL1/CASP7/F2R	10
GO:0051961	BP	GO:0051961	negative regulation of nervous system development	7/81	151/18903	3.82856e-06	4.52576e-05	2.14795e-05	IL6/TNF/TP53/IL1B/PTEN/SPP1/LDLR	7
GO:2000630	BP	GO:2000630	positive regulation of miRNA metabolic process	5/81	56/18903	4.10346e-06	4.83376e-05	2.29413e-05	PPARG/TNF/TP53/FOS/RELA	5
GO:0046879	BP	GO:0046879	hormone secretion	9/81	291/18903	4.24492e-06	4.98297e-05	2.36495e-05	IL6/PPARG/TNF/ADIPOQ/IL1B/SPP1/PPARD/ALOX5/RAF1	9
GO:0002573	BP	GO:0002573	myeloid leukocyte differentiation	8/81	218/18903	4.29706e-06	5.02667e-05	2.38569e-05	PPARG/TNF/ADIPOQ/IL4/MMP9/FOS/APP/MAPK14	8
GO:1903798	BP	GO:1903798	regulation of miRNA maturation	4/81	26/18903	4.35302e-06	5.0745e-05	2.40839e-05	IL6/TNF/TP53/ESR1	4
GO:0098869	BP	GO:0098869	cellular oxidant detoxification	6/81	100/18903	4.43726e-06	5.15487e-05	2.44653e-05	NOS3/CAT/PTGS2/MPO/NFE2L2/PTGS1	6
GO:2001243	BP	GO:2001243	negative regulation of intrinsic apoptotic signaling pathway	6/81	101/18903	4.7015e-06	5.44307e-05	2.58331e-05	HSPB1/MMP9/PTGS2/NFE2L2/BCL2/MCL1	6
GO:0042886	BP	GO:0042886	amide transport	9/81	296/18903	4.87418e-06	5.62211e-05	2.66828e-05	IL6/TNF/IL1B/MTTP/PPARD/CA2/ALOX5/RAF1/ABCC1	9
GO:0019369	BP	GO:0019369	arachidonic acid metabolic process	5/81	58/18903	4.88951e-06	5.62211e-05	2.66828e-05	CYP1A2/PTGS2/CYP1B1/ALOX5/PTGS1	5
GO:0018108	BP	GO:0018108	peptidyl-tyrosine phosphorylation	10/81	380/18903	5.05559e-06	5.79329e-05	2.74953e-05	IL6/INSR/TNF/ADIPOQ/TP53/IL4/CAV1/EGF/APP/PRKCD	10
GO:0001963	BP	GO:0001963	synaptic transmission, dopaminergic	4/81	27/18903	5.09344e-06	5.81688e-05	2.76073e-05	SLC6A4/SLC6A3/SLC6A2/PTGS2	4
GO:0018212	BP	GO:0018212	peptidyl-tyrosine modification	10/81	382/18903	5.29483e-06	6.02645e-05	2.86019e-05	IL6/INSR/TNF/ADIPOQ/TP53/IL4/CAV1/EGF/APP/PRKCD	10
GO:0007566	BP	GO:0007566	embryo implantation	5/81	59/18903	5.32439e-06	6.03969e-05	2.86647e-05	IL1B/MMP9/PTGS2/SPP1/PPARD	5
GO:1902882	BP	GO:1902882	regulation of response to oxidative stress	6/81	104/18903	5.57198e-06	6.29933e-05	2.9897e-05	TNF/HSPB1/NFE2L2/MMP3/ALOX5/MCL1	6
GO:0019748	BP	GO:0019748	secondary metabolic process	5/81	60/18903	5.78902e-06	6.47947e-05	3.07519e-05	CYP3A4/CYP1A2/NFE2L2/CYP1B1/BCL2	5
GO:0043407	BP	GO:0043407	negative regulation of MAP kinase activity	5/81	60/18903	5.78902e-06	6.47947e-05	3.07519e-05	PPARG/ADIPOQ/IL1B/CAV1/PRKCD	5
GO:0046686	BP	GO:0046686	response to cadmium ion	5/81	60/18903	5.78902e-06	6.47947e-05	3.07519e-05	CYP1A2/CAT/MMP9/FOS/MAPK1	5
GO:0002675	BP	GO:0002675	positive regulation of acute inflammatory response	4/81	28/18903	5.92302e-06	6.5857e-05	3.12561e-05	IL6/TNF/IL1B/PTGS2	4
GO:0070920	BP	GO:0070920	regulation of production of small RNA involved in gene silencing by RNA	4/81	28/18903	5.92302e-06	6.5857e-05	3.12561e-05	IL6/TNF/TP53/ESR1	4
GO:0071241	BP	GO:0071241	cellular response to inorganic substance	8/81	229/18903	6.17314e-06	6.84122e-05	3.24689e-05	CYP1A2/MMP9/PTGS2/FOS/APP/MAPK1/NFE2L2/MMP3	8
GO:0046456	BP	GO:0046456	icosanoid biosynthetic process	5/81	61/18903	6.28482e-06	6.91947e-05	3.28402e-05	IL1B/PTGS2/ALOX5/PTGS1/LTA4H	5
GO:0060135	BP	GO:0060135	maternal process involved in female pregnancy	5/81	61/18903	6.28482e-06	6.91947e-05	3.28402e-05	PTGS2/ESR1/SPP1/PPARD/PGR	5
GO:0022411	BP	GO:0022411	cellular component disassembly	11/81	483/18903	6.53878e-06	7.16047e-05	3.3984e-05	IL6/INSR/TNF/TP53/MMP9/DPP4/ADRB2/MMP3/HK2/PRSS1/TOP2A	11
GO:0031349	BP	GO:0031349	positive regulation of defense response	9/81	307/18903	6.54623e-06	7.16047e-05	3.3984e-05	IL6/TNF/IL1B/PTGS2/APP/LDLR/IKBKB/NFKBIA/ABCC1	9
GO:0022617	BP	GO:0022617	extracellular matrix disassembly	5/81	62/18903	6.81328e-06	7.4045e-05	3.51422e-05	IL6/MMP9/DPP4/MMP3/PRSS1	5
GO:0045428	BP	GO:0045428	regulation of nitric oxide biosynthetic process	5/81	62/18903	6.81328e-06	7.4045e-05	3.51422e-05	INSR/TNF/IL1B/CAV1/PTGS2	5
GO:0010575	BP	GO:0010575	positive regulation of vascular endothelial growth factor production	4/81	29/18903	6.84836e-06	7.41869e-05	3.52095e-05	IL6/IL1B/PTGS2/CYP1B1	4
GO:0034308	BP	GO:0034308	primary alcohol metabolic process	6/81	108/18903	6.9319e-06	7.48512e-05	3.55248e-05	CYP3A4/CYP1A2/TTR/CYP1B1/DGAT2/ADH1C	6
GO:0042063	BP	GO:0042063	gliogenesis	9/81	310/18903	7.07969e-06	7.62028e-05	3.61663e-05	IL6/TNF/TP53/CCL2/IL1B/PTEN/APP/MAPK1/LDLR	9
GO:0009743	BP	GO:0009743	response to carbohydrate	8/81	234/18903	7.23165e-06	7.73442e-05	3.6708e-05	TNF/ADIPOQ/ICAM1/IL1B/CAT/PTGS2/PPARD/RAF1	8
GO:0046883	BP	GO:0046883	regulation of hormone secretion	8/81	234/18903	7.23165e-06	7.73442e-05	3.6708e-05	IL6/PPARG/TNF/ADIPOQ/IL1B/SPP1/PPARD/ALOX5	8
GO:0010573	BP	GO:0010573	vascular endothelial growth factor production	5/81	63/18903	7.37591e-06	7.83894e-05	3.72041e-05	IL6/TNF/IL1B/PTGS2/CYP1B1	5
GO:0050994	BP	GO:0050994	regulation of lipid catabolic process	5/81	63/18903	7.37591e-06	7.83894e-05	3.72041e-05	TNF/IL1B/CDK4/PRKCD/LDLR	5
GO:0043271	BP	GO:0043271	negative regulation of ion transport	7/81	167/18903	7.43618e-06	7.87814e-05	3.73901e-05	TNF/NOS3/CAV1/MMP9/PTGS2/BCL2/KCNH2	7
GO:0070498	BP	GO:0070498	interleukin-1-mediated signaling pathway	4/81	30/18903	7.87626e-06	8.31822e-05	3.94788e-05	IL6/IL1B/RELA/IKBKB	4
GO:0001676	BP	GO:0001676	long-chain fatty acid metabolic process	6/81	111/18903	8.11909e-06	8.52126e-05	4.04424e-05	CYP3A4/CYP1A2/PTGS2/CYP1B1/ALOX5/PTGS1	6
GO:1901222	BP	GO:1901222	regulation of NIK/NF-kappaB signaling	6/81	111/18903	8.11909e-06	8.52126e-05	4.04424e-05	TNF/IL1B/APP/CD14/RELA/NFKBIA	6
GO:0050806	BP	GO:0050806	positive regulation of synaptic transmission	7/81	170/18903	8.35607e-06	8.74273e-05	4.14935e-05	TNF/CCL2/PTEN/PTGS2/APP/MAPK1/CA2	7
GO:0040014	BP	GO:0040014	regulation of multicellular organism growth	5/81	65/18903	8.60991e-06	8.95271e-05	4.24901e-05	SLC6A3/ADRB2/APP/CDK4/BCL2	5
GO:0080164	BP	GO:0080164	regulation of nitric oxide metabolic process	5/81	65/18903	8.60991e-06	8.95271e-05	4.24901e-05	INSR/TNF/IL1B/CAV1/PTGS2	5
GO:0030198	BP	GO:0030198	extracellular matrix organization	9/81	318/18903	8.68808e-06	8.99177e-05	4.26755e-05	IL6/TNF/CAV1/MMP9/DPP4/APP/MMP3/CYP1B1/PRSS1	9
GO:0030595	BP	GO:0030595	leukocyte chemotaxis	8/81	240/18903	8.70086e-06	8.99177e-05	4.26755e-05	IL6/CCL2/IL1B/IL4/CXCL10/DPP4/MAPK1/ALOX5	8
GO:0070391	BP	GO:0070391	response to lipoteichoic acid	3/81	10/18903	8.90103e-06	9.1235e-05	4.33007e-05	CD14/MAPK14/RELA	3
GO:0071223	BP	GO:0071223	cellular response to lipoteichoic acid	3/81	10/18903	8.90103e-06	9.1235e-05	4.33007e-05	CD14/MAPK14/RELA	3
GO:0043062	BP	GO:0043062	extracellular structure organization	9/81	319/18903	8.90956e-06	9.1235e-05	4.33007e-05	IL6/TNF/CAV1/MMP9/DPP4/APP/MMP3/CYP1B1/PRSS1	9
GO:0006959	BP	GO:0006959	humoral immune response	9/81	320/18903	9.13586e-06	9.32688e-05	4.42659e-05	IL6/TNF/CCL2/IL1B/CXCL10/ALOX5/BCL2/SLPI/LYZ	9
GO:0030099	BP	GO:0030099	myeloid cell differentiation	10/81	407/18903	9.22501e-06	9.38944e-05	4.45629e-05	PPARG/TNF/ADIPOQ/IL4/MMP9/FOS/APP/STAT1/MAPK14/NFKBIA	10
GO:0045229	BP	GO:0045229	external encapsulating structure organization	9/81	321/18903	9.36706e-06	9.50531e-05	4.51128e-05	IL6/TNF/CAV1/MMP9/DPP4/APP/MMP3/CYP1B1/PRSS1	9
GO:0033559	BP	GO:0033559	unsaturated fatty acid metabolic process	6/81	115/18903	9.95325e-06	0.000100397	4.76489e-05	CYP1A2/IL1B/PTGS2/CYP1B1/ALOX5/PTGS1	6
GO:1990748	BP	GO:1990748	cellular detoxification	6/81	115/18903	9.95325e-06	0.000100397	4.76489e-05	NOS3/CAT/PTGS2/MPO/NFE2L2/PTGS1	6
GO:1901224	BP	GO:1901224	positive regulation of NIK/NF-kappaB signaling	5/81	67/18903	9.99976e-06	0.000100565	4.77286e-05	TNF/IL1B/APP/CD14/RELA	5
GO:1901889	BP	GO:1901889	negative regulation of cell junction assembly	4/81	32/18903	1.02679e-05	0.000102954	4.88625e-05	TNF/IL1B/PTEN/IKBKB	4
GO:0038034	BP	GO:0038034	signal transduction in absence of ligand	5/81	68/18903	1.07573e-05	0.000107223	5.08888e-05	TNF/IL1B/IL4/BCL2/MCL1	5
GO:0097192	BP	GO:0097192	extrinsic apoptotic signaling pathway in absence of ligand	5/81	68/18903	1.07573e-05	0.000107223	5.08888e-05	TNF/IL1B/IL4/BCL2/MCL1	5
GO:0043534	BP	GO:0043534	blood vessel endothelial cell migration	7/81	177/18903	1.08751e-05	0.000108077	5.12941e-05	PPARG/TNF/HSPB1/NOS3/PTGS2/NFE2L2/CYP1B1	7
GO:0021782	BP	GO:0021782	glial cell development	6/81	117/18903	1.09886e-05	0.000108884	5.1677e-05	IL6/TNF/IL1B/PTEN/APP/LDLR	6
GO:0001659	BP	GO:0001659	temperature homeostasis	7/81	178/18903	1.12815e-05	0.000111133	5.27445e-05	TNF/ADIPOQ/IL1B/IL4/CAV1/PTGS2/ADRB2	7
GO:0048015	BP	GO:0048015	phosphatidylinositol-mediated signaling	7/81	178/18903	1.12815e-05	0.000111133	5.27445e-05	INSR/TNF/CAT/PTEN/EGF/PPARD/F2R	7
GO:0001660	BP	GO:0001660	fever generation	3/81	11/18903	1.22011e-05	0.000119841	5.68772e-05	TNF/IL1B/PTGS2	3
GO:0032722	BP	GO:0032722	positive regulation of chemokine production	5/81	70/18903	1.24066e-05	0.000121505	5.76671e-05	IL6/TNF/ADIPOQ/IL1B/APP	5
GO:0010959	BP	GO:0010959	regulation of metal ion transport	10/81	423/18903	1.28924e-05	0.000125898	5.97517e-05	CCL2/NOS3/CAV1/CXCL10/PTGS2/EGF/ADRB2/BCL2/KCNH2/F2R	10
GO:0046890	BP	GO:0046890	regulation of lipid biosynthetic process	7/81	182/18903	1.30356e-05	0.000126562	6.0067e-05	TNF/IL1B/PTGS2/CDK4/PRKCD/LDLR/DGAT2	7
GO:0048017	BP	GO:0048017	inositol lipid-mediated signaling	7/81	182/18903	1.30356e-05	0.000126562	6.0067e-05	INSR/TNF/CAT/PTEN/EGF/PPARD/F2R	7
GO:0015833	BP	GO:0015833	peptide transport	8/81	254/18903	1.31363e-05	0.000127173	6.0357e-05	IL6/TNF/IL1B/PPARD/CA2/ALOX5/RAF1/ABCC1	8
GO:2000379	BP	GO:2000379	positive regulation of reactive oxygen species metabolic process	5/81	71/18903	1.33019e-05	0.000128407	6.09429e-05	TP53/PRKCD/NFE2L2/CYP1B1/MAPK14	5
GO:0001936	BP	GO:0001936	regulation of endothelial cell proliferation	7/81	183/18903	1.35077e-05	0.000130021	6.17089e-05	PPARG/TNF/CCL2/CAV1/EGF/STAT1/ALOX5	7
GO:0030278	BP	GO:0030278	regulation of ossification	6/81	122/18903	1.39625e-05	0.000133636	6.34243e-05	ADRB2/MAPK1/ALOX5/MAPK14/BCL2/RXRA	6
GO:0071901	BP	GO:0071901	negative regulation of protein serine/threonine kinase activity	6/81	122/18903	1.39625e-05	0.000133636	6.34243e-05	PPARG/ADIPOQ/IL1B/CAV1/PTEN/PRKCD	6
GO:0022612	BP	GO:0022612	gland morphogenesis	6/81	123/18903	1.46288e-05	0.000139221	6.60753e-05	IL6/TNF/CAV1/ESR1/BCL2/PGR	6
GO:0071675	BP	GO:0071675	regulation of mononuclear cell migration	6/81	123/18903	1.46288e-05	0.000139221	6.60753e-05	TNF/CCL2/IL4/CXCL10/APP/MAPK1	6
GO:0043276	BP	GO:0043276	anoikis	4/81	35/18903	1.48054e-05	0.000139718	6.63109e-05	CAV1/BCL2/MCL1/CHEK2	4
GO:1901099	BP	GO:1901099	negative regulation of signal transduction in absence of ligand	4/81	35/18903	1.48054e-05	0.000139718	6.63109e-05	TNF/IL1B/BCL2/MCL1	4
GO:2001240	BP	GO:2001240	negative regulation of extrinsic apoptotic signaling pathway in absence of ligand	4/81	35/18903	1.48054e-05	0.000139718	6.63109e-05	TNF/IL1B/BCL2/MCL1	4
GO:0006109	BP	GO:0006109	regulation of carbohydrate metabolic process	7/81	186/18903	1.50098e-05	0.000141251	6.70388e-05	INSR/ADIPOQ/TP53/EGF/IGFBP3/APP/DGAT2	7
GO:0010721	BP	GO:0010721	negative regulation of cell development	7/81	188/18903	1.6086e-05	0.000150957	7.16453e-05	IL6/TNF/TP53/IL1B/PTEN/SPP1/LDLR	7
GO:0031650	BP	GO:0031650	regulation of heat generation	3/81	12/18903	1.62178e-05	0.000151772	7.20318e-05	TNF/IL1B/PTGS2	3
GO:0033280	BP	GO:0033280	response to vitamin D	4/81	36/18903	1.66019e-05	0.000154933	7.3532e-05	CXCL10/PTGS2/SPP1/RXRA	4
GO:0071478	BP	GO:0071478	cellular response to radiation	7/81	189/18903	1.66476e-05	0.000154933	7.3532e-05	TP53/MMP9/PTGS2/PRKCD/MMP3/MAPK14/CHEK2	7
GO:0032411	BP	GO:0032411	positive regulation of transporter activity	6/81	126/18903	1.67832e-05	0.000155765	7.3927e-05	PON1/ADIPOQ/CCL2/ADRB2/PRKCD/RXRA	6
GO:0045661	BP	GO:0045661	regulation of myoblast differentiation	5/81	75/18903	1.73989e-05	0.000161035	7.64283e-05	TNF/CXCL10/IGFBP3/PPARD/MAPK14	5
GO:0002688	BP	GO:0002688	regulation of leukocyte chemotaxis	6/81	127/18903	1.75557e-05	0.000162042	7.6906e-05	IL6/CCL2/IL4/CXCL10/DPP4/MAPK1	6
GO:0070661	BP	GO:0070661	leukocyte proliferation	9/81	348/18903	1.78118e-05	0.000163956	7.78146e-05	IL6/TP53/IL1B/IL4/CD40LG/PTEN/MAPK1/PRKCD/BCL2	9
GO:0046326	BP	GO:0046326	positive regulation of glucose import	4/81	37/18903	1.85538e-05	0.000169858	8.06155e-05	INSR/ADIPOQ/NFE2L2/MAPK14	4
GO:0071276	BP	GO:0071276	cellular response to cadmium ion	4/81	37/18903	1.85538e-05	0.000169858	8.06155e-05	CYP1A2/MMP9/FOS/MAPK1	4
GO:0051924	BP	GO:0051924	regulation of calcium ion transport	8/81	268/18903	1.93425e-05	0.000176599	8.38148e-05	CCL2/NOS3/CAV1/CXCL10/PTGS2/EGF/BCL2/F2R	8
GO:0071621	BP	GO:0071621	granulocyte chemotaxis	6/81	130/18903	2.00471e-05	0.000182537	8.6633e-05	CCL2/IL1B/IL4/CXCL10/DPP4/MAPK1	6
GO:0010742	BP	GO:0010742	macrophage derived foam cell differentiation	4/81	38/18903	2.06692e-05	0.000187694	8.90807e-05	PPARG/ADIPOQ/STAT1/NFKBIA	4
GO:0010745	BP	GO:0010745	negative regulation of macrophage derived foam cell differentiation	3/81	13/18903	2.1018e-05	0.000190349	9.03406e-05	PPARG/ADIPOQ/NFKBIA	3
GO:0031348	BP	GO:0031348	negative regulation of defense response	8/81	272/18903	2.15124e-05	0.000194304	9.22178e-05	PPARG/ADIPOQ/IL4/PRKCD/LDLR/PPARD/ALOX5/MAPK14	8
GO:0071248	BP	GO:0071248	cellular response to metal ion	7/81	198/18903	2.24714e-05	0.000202423	9.60712e-05	CYP1A2/MMP9/PTGS2/FOS/APP/MAPK1/NFE2L2	7
GO:0009306	BP	GO:0009306	protein secretion	9/81	359/18903	2.27656e-05	0.000203528	9.65956e-05	IL6/PPARG/TNF/IL1B/MTTP/PPARD/ALOX5/RAF1/F2R	9
GO:0008210	BP	GO:0008210	estrogen metabolic process	4/81	39/18903	2.29565e-05	0.000203528	9.65956e-05	HSD3B1/CYP3A4/CYP1A2/CYP1B1	4
GO:0033028	BP	GO:0033028	myeloid cell apoptotic process	4/81	39/18903	2.29565e-05	0.000203528	9.65956e-05	IL6/ADIPOQ/PTEN/BCL2	4
GO:0060251	BP	GO:0060251	regulation of glial cell proliferation	4/81	39/18903	2.29565e-05	0.000203528	9.65956e-05	IL6/TNF/TP53/IL1B	4
GO:0090077	BP	GO:0090077	foam cell differentiation	4/81	39/18903	2.29565e-05	0.000203528	9.65956e-05	PPARG/ADIPOQ/STAT1/NFKBIA	4
GO:0097242	BP	GO:0097242	amyloid-beta clearance	4/81	39/18903	2.29565e-05	0.000203528	9.65956e-05	INSR/TNF/IL4/LDLR	4
GO:0001935	BP	GO:0001935	endothelial cell proliferation	7/81	199/18903	2.32111e-05	0.000205218	9.73979e-05	PPARG/TNF/CCL2/CAV1/EGF/STAT1/ALOX5	7
GO:0035592	BP	GO:0035592	establishment of protein localization to extracellular region	9/81	360/18903	2.32691e-05	0.000205218	9.73979e-05	IL6/PPARG/TNF/IL1B/MTTP/PPARD/ALOX5/RAF1/F2R	9
GO:1903201	BP	GO:1903201	regulation of oxidative stress-induced cell death	5/81	80/18903	2.38325e-05	0.000209539	9.94483e-05	TNF/HSPB1/NFE2L2/MMP3/MCL1	5
GO:0051348	BP	GO:0051348	negative regulation of transferase activity	8/81	276/18903	2.38833e-05	0.000209539	9.94483e-05	PPARG/HSPB1/ADIPOQ/TP53/IL1B/CAV1/PTEN/PRKCD	8
GO:0043393	BP	GO:0043393	regulation of protein binding	7/81	200/18903	2.39707e-05	0.000209759	9.95529e-05	ADIPOQ/CAV1/MMP9/ADRB2/APP/PRKCD/SLPI	7
GO:0035270	BP	GO:0035270	endocrine system development	6/81	135/18903	2.48273e-05	0.000216132	0.000102578	IL6/INSR/SLC6A3/MAPK1/CYP1B1/RAF1	6
GO:2001235	BP	GO:2001235	positive regulation of apoptotic signaling pathway	6/81	135/18903	2.48273e-05	0.000216132	0.000102578	TNF/TP53/CAV1/PTEN/PRKCD/MCL1	6
GO:1904994	BP	GO:1904994	regulation of leukocyte adhesion to vascular endothelial cell	4/81	40/18903	2.54244e-05	0.00022076	0.000104774	IL6/TNF/ALOX5/RELA	4
GO:0071692	BP	GO:0071692	protein localization to extracellular region	9/81	368/18903	2.76485e-05	0.000239454	0.000113646	IL6/PPARG/TNF/IL1B/MTTP/PPARD/ALOX5/RAF1/F2R	9
GO:0014912	BP	GO:0014912	negative regulation of smooth muscle cell migration	4/81	41/18903	2.80815e-05	0.000241359	0.00011455	ADIPOQ/IGFBP3/NFE2L2/PPARD	4
GO:0070050	BP	GO:0070050	neuron cellular homeostasis	4/81	41/18903	2.80815e-05	0.000241359	0.00011455	IL6/SLC6A2/APP/CA2	4
GO:1901654	BP	GO:1901654	response to ketone	7/81	205/18903	2.80833e-05	0.000241359	0.00011455	HSD3B1/CAV1/FOS/CDK4/SPP1/CYP1B1/HSD3B2	7
GO:0034284	BP	GO:0034284	response to monosaccharide	7/81	207/18903	2.98832e-05	0.000256175	0.000121582	TNF/ADIPOQ/ICAM1/CAT/PTGS2/PPARD/RAF1	7
GO:0045862	BP	GO:0045862	positive regulation of proteolysis	9/81	372/18903	3.00888e-05	0.000257282	0.000122107	PPARG/TNF/IL1B/CAV1/PTEN/EGF/APP/NFE2L2/F2R	9
GO:0097006	BP	GO:0097006	regulation of plasma lipoprotein particle levels	5/81	84/18903	3.0199e-05	0.00025757	0.000122244	ADIPOQ/MTTP/MPO/LDLR/DGAT2	5
GO:0045429	BP	GO:0045429	positive regulation of nitric oxide biosynthetic process	4/81	42/18903	3.09366e-05	0.000263196	0.000124914	INSR/TNF/IL1B/PTGS2	4
GO:0070555	BP	GO:0070555	response to interleukin-1	6/81	141/18903	3.17326e-05	0.000269287	0.000127805	IL6/CCL2/IL1B/APP/RELA/IKBKB	6
GO:0038061	BP	GO:0038061	NIK/NF-kappaB signaling	6/81	142/18903	3.30203e-05	0.000279511	0.000132657	TNF/IL1B/APP/CD14/RELA/NFKBIA	6
GO:0043270	BP	GO:0043270	positive regulation of ion transport	8/81	289/18903	3.31589e-05	0.00027998	0.00013288	SLC6A4/CCL2/IL1B/CAV1/CXCL10/ADRB2/KCNH2/F2R	8
GO:2000134	BP	GO:2000134	negative regulation of G1/S transition of mitotic cell cycle	5/81	87/18903	3.57837e-05	0.000300547	0.000142641	TP53/CCL2/PTEN/BCL2/CHEK2	5
GO:0002064	BP	GO:0002064	epithelial cell development	7/81	213/18903	3.58622e-05	0.000300547	0.000142641	TNF/ADIPOQ/ICAM1/IL1B/ESR1/IKBKB/PGR	7
GO:0030258	BP	GO:0030258	lipid modification	7/81	213/18903	3.58622e-05	0.000300547	0.000142641	CYP3A4/ADIPOQ/PTEN/PPARD/ALOX5/MAPK14/DGAT2	7
GO:0045637	BP	GO:0045637	regulation of myeloid cell differentiation	7/81	214/18903	3.69482e-05	0.000308568	0.000146448	TNF/ADIPOQ/IL4/FOS/STAT1/MAPK14/NFKBIA	7
GO:0031644	BP	GO:0031644	regulation of nervous system process	6/81	145/18903	3.71373e-05	0.000308568	0.000146448	TNF/NOS3/PTEN/ADRB2/APP/F2R	6
GO:0010828	BP	GO:0010828	positive regulation of glucose transmembrane transport	4/81	44/18903	3.72773e-05	0.000308568	0.000146448	INSR/ADIPOQ/NFE2L2/MAPK14	4
GO:0045840	BP	GO:0045840	positive regulation of mitotic nuclear division	4/81	44/18903	3.72773e-05	0.000308568	0.000146448	INSR/TNF/IL1B/EGF	4
GO:1904407	BP	GO:1904407	positive regulation of nitric oxide metabolic process	4/81	44/18903	3.72773e-05	0.000308568	0.000146448	INSR/TNF/IL1B/PTGS2	4
GO:0006469	BP	GO:0006469	negative regulation of protein kinase activity	7/81	216/18903	3.92015e-05	0.000323656	0.000153609	PPARG/HSPB1/ADIPOQ/IL1B/CAV1/PTEN/PRKCD	7
GO:0044262	BP	GO:0044262	cellular carbohydrate metabolic process	8/81	296/18903	3.92921e-05	0.000323656	0.000153609	INSR/ADIPOQ/TP53/PTEN/IGFBP3/HK2/MGAM/DGAT2	8
GO:0034644	BP	GO:0034644	cellular response to UV	5/81	89/18903	3.99298e-05	0.000328106	0.000155721	TP53/MMP9/PTGS2/PRKCD/MMP3	5
GO:0035264	BP	GO:0035264	multicellular organism growth	6/81	147/18903	4.01038e-05	0.000328734	0.000156019	SLC6A3/TP53/ADRB2/APP/CDK4/BCL2	6
GO:0045785	BP	GO:0045785	positive regulation of cell adhesion	10/81	484/18903	4.07378e-05	0.000332608	0.000157858	IL6/TNF/CCL2/IL1B/IL4/CAV1/CD40LG/DPP4/ALOX5/RELA	10
GO:0034349	BP	GO:0034349	glial cell apoptotic process	3/81	16/18903	4.07739e-05	0.000332608	0.000157858	TP53/CCL2/PRKCD	3
GO:0042180	BP	GO:0042180	cellular ketone metabolic process	7/81	218/18903	4.15665e-05	0.00033744	0.000160151	PPARG/ADIPOQ/IL1B/CAV1/PTGS2/PPARD/DGAT2	7
GO:0043523	BP	GO:0043523	regulation of neuron apoptotic process	7/81	218/18903	4.15665e-05	0.00033744	0.000160151	TNF/TP53/CCL2/BCL2/RASA1/MCL1/F2R	7
GO:2001239	BP	GO:2001239	regulation of extrinsic apoptotic signaling pathway in absence of ligand	4/81	46/18903	4.45201e-05	0.000360549	0.000171119	TNF/IL1B/BCL2/MCL1	4
GO:0001890	BP	GO:0001890	placenta development	6/81	150/18903	4.49073e-05	0.000361944	0.000171781	PPARG/PTGS2/SPP1/MAPK1/PPARD/MAPK14	6
GO:0043535	BP	GO:0043535	regulation of blood vessel endothelial cell migration	6/81	150/18903	4.49073e-05	0.000361944	0.000171781	PPARG/TNF/HSPB1/NOS3/PTGS2/NFE2L2	6
GO:1904062	BP	GO:1904062	regulation of cation transmembrane transport	9/81	394/18903	4.70364e-05	0.0003782	0.000179496	CCL2/CAV1/MMP9/CXCL10/ADRB2/APP/BCL2/KCNH2/F2R	9
GO:0031294	BP	GO:0031294	lymphocyte costimulation	4/81	47/18903	4.85035e-05	0.000388487	0.000184378	IL4/CAV1/CD40LG/DPP4	4
GO:0046651	BP	GO:0046651	lymphocyte proliferation	8/81	305/18903	4.85465e-05	0.000388487	0.000184378	IL6/TP53/IL1B/IL4/CD40LG/PTEN/PRKCD/BCL2	8
GO:0050886	BP	GO:0050886	endocrine process	5/81	93/18903	4.9332e-05	0.000389433	0.000184827	PPARG/IL1B/NOS3/SPP1/F2R	5
GO:1904705	BP	GO:1904705	regulation of vascular associated smooth muscle cell proliferation	5/81	93/18903	4.9332e-05	0.000389433	0.000184827	PPARG/TNF/ADIPOQ/MMP9/PTEN	5
GO:0051412	BP	GO:0051412	response to corticosterone	3/81	17/18903	4.93582e-05	0.000389433	0.000184827	HSD3B1/FOS/HSD3B2	3
GO:0090594	BP	GO:0090594	inflammatory response to wounding	3/81	17/18903	4.93582e-05	0.000389433	0.000184827	PPARG/ALOX5/F2R	3
GO:1901550	BP	GO:1901550	regulation of endothelial cell development	3/81	17/18903	4.93582e-05	0.000389433	0.000184827	TNF/IL1B/IKBKB	3
GO:1903140	BP	GO:1903140	regulation of establishment of endothelial barrier	3/81	17/18903	4.93582e-05	0.000389433	0.000184827	TNF/IL1B/IKBKB	3
GO:0034763	BP	GO:0034763	negative regulation of transmembrane transport	6/81	154/18903	5.20181e-05	0.000408506	0.000193879	TNF/IL1B/CAV1/MMP9/BCL2/KCNH2	6
GO:0098754	BP	GO:0098754	detoxification	6/81	154/18903	5.20181e-05	0.000408506	0.000193879	NOS3/CAT/PTGS2/MPO/NFE2L2/PTGS1	6
GO:0006953	BP	GO:0006953	acute-phase response	4/81	48/18903	5.27412e-05	0.000409413	0.00019431	IL6/TNF/IL1B/PTGS2	4
GO:0045776	BP	GO:0045776	negative regulation of blood pressure	4/81	48/18903	5.27412e-05	0.000409413	0.00019431	TNF/ADIPOQ/NOS3/ADRB2	4
GO:0045981	BP	GO:0045981	positive regulation of nucleotide metabolic process	4/81	48/18903	5.27412e-05	0.000409413	0.00019431	INSR/NOS3/IL4/APP	4
GO:0061028	BP	GO:0061028	establishment of endothelial barrier	4/81	48/18903	5.27412e-05	0.000409413	0.00019431	TNF/ICAM1/IL1B/IKBKB	4
GO:1900544	BP	GO:1900544	positive regulation of purine nucleotide metabolic process	4/81	48/18903	5.27412e-05	0.000409413	0.00019431	INSR/NOS3/IL4/APP	4
GO:0010001	BP	GO:0010001	glial cell differentiation	7/81	227/18903	5.3708e-05	0.000415959	0.000197417	IL6/TNF/IL1B/PTEN/APP/MAPK1/LDLR	7
GO:1990874	BP	GO:1990874	vascular associated smooth muscle cell proliferation	5/81	95/18903	5.46318e-05	0.000422144	0.000200352	PPARG/TNF/ADIPOQ/MMP9/PTEN	5
GO:0071902	BP	GO:0071902	positive regulation of protein serine/threonine kinase activity	7/81	229/18903	5.67664e-05	0.000437305	0.000207547	INSR/TNF/ADIPOQ/IL1B/CD40LG/EGF/ADRB2	7
GO:0032943	BP	GO:0032943	mononuclear cell proliferation	8/81	312/18903	5.69441e-05	0.000437305	0.000207547	IL6/TP53/IL1B/IL4/CD40LG/PTEN/PRKCD/BCL2	8
GO:0031281	BP	GO:0031281	positive regulation of cyclase activity	4/81	49/18903	5.72429e-05	0.000437305	0.000207547	NOS3/ADRB2/MAPK14/RAF1	4
GO:0042311	BP	GO:0042311	vasodilation	4/81	49/18903	5.72429e-05	0.000437305	0.000207547	TNF/NOS3/ADRB2/PPARD	4
GO:2000378	BP	GO:2000378	negative regulation of reactive oxygen species metabolic process	4/81	49/18903	5.72429e-05	0.000437305	0.000207547	TP53/MMP3/HK2/BCL2	4
GO:0032091	BP	GO:0032091	negative regulation of protein binding	5/81	96/18903	5.74414e-05	0.000437828	0.000207796	ADIPOQ/CAV1/ADRB2/PRKCD/SLPI	5
GO:0010594	BP	GO:0010594	regulation of endothelial cell migration	7/81	230/18903	5.83482e-05	0.000442737	0.000210125	PPARG/TNF/HSPB1/NOS3/PTGS2/EGF/NFE2L2	7
GO:0050920	BP	GO:0050920	regulation of chemotaxis	7/81	230/18903	5.83482e-05	0.000442737	0.000210125	IL6/HSPB1/CCL2/IL4/CXCL10/DPP4/MAPK1	7
GO:0030730	BP	GO:0030730	sequestering of triglyceride	3/81	18/18903	5.90469e-05	0.000445032	0.000211215	PPARG/TNF/IL1B	3
GO:0150078	BP	GO:0150078	positive regulation of neuroinflammatory response	3/81	18/18903	5.90469e-05	0.000445032	0.000211215	IL6/TNF/IL1B	3
GO:2000811	BP	GO:2000811	negative regulation of anoikis	3/81	18/18903	5.90469e-05	0.000445032	0.000211215	CAV1/BCL2/MCL1	3
GO:0097530	BP	GO:0097530	granulocyte migration	6/81	158/18903	6.00034e-05	0.000451231	0.000214157	CCL2/IL1B/IL4/CXCL10/DPP4/MAPK1	6
GO:0070372	BP	GO:0070372	regulation of ERK1 and ERK2 cascade	8/81	315/18903	6.08965e-05	0.000456927	0.00021686	TNF/ADIPOQ/CCL2/ICAM1/IL1B/PTEN/APP/F2R	8
GO:1902041	BP	GO:1902041	regulation of extrinsic apoptotic signaling pathway via death domain receptors	4/81	50/18903	6.20186e-05	0.000464313	0.000220365	ICAM1/NOS3/PTEN/RAF1	4
GO:0032642	BP	GO:0032642	regulation of chemokine production	5/81	98/18903	6.33944e-05	0.000471469	0.000223762	IL6/TNF/ADIPOQ/IL1B/APP	5
GO:0048661	BP	GO:0048661	positive regulation of smooth muscle cell proliferation	5/81	98/18903	6.33944e-05	0.000471469	0.000223762	IL6/TNF/MMP9/PTGS2/STAT1	5
GO:1902807	BP	GO:1902807	negative regulation of cell cycle G1/S phase transition	5/81	98/18903	6.33944e-05	0.000471469	0.000223762	TP53/CCL2/PTEN/BCL2/CHEK2	5
GO:0006140	BP	GO:0006140	regulation of nucleotide metabolic process	5/81	99/18903	6.65438e-05	0.000491636	0.000233333	INSR/TP53/NOS3/IL4/APP	5
GO:0032602	BP	GO:0032602	chemokine production	5/81	99/18903	6.65438e-05	0.000491636	0.000233333	IL6/TNF/ADIPOQ/IL1B/APP	5
GO:0032755	BP	GO:0032755	positive regulation of interleukin-6 production	5/81	99/18903	6.65438e-05	0.000491636	0.000233333	IL6/TNF/IL1B/APP/F2R	5
GO:0035743	BP	GO:0035743	CD4-positive, alpha-beta T cell cytokine production	3/81	19/18903	6.99018e-05	0.00051419	0.000244038	IL6/IL1B/IL4	3
GO:1902894	BP	GO:1902894	negative regulation of miRNA transcription	3/81	19/18903	6.99018e-05	0.00051419	0.000244038	PPARG/PPARD/RELA	3
GO:0060612	BP	GO:0060612	adipose tissue development	4/81	52/18903	7.24324e-05	0.000531645	0.000252322	PPARG/CDK4/PPARD/DGAT2	4
GO:0006633	BP	GO:0006633	fatty acid biosynthetic process	6/81	164/18903	7.37906e-05	0.000538096	0.000255384	CYP3A4/CYP1A2/IL1B/PTGS2/ALOX5/PTGS1	6
GO:0030856	BP	GO:0030856	regulation of epithelial cell differentiation	6/81	164/18903	7.37906e-05	0.000538096	0.000255384	TNF/IL1B/CAV1/MMP9/STAT1/IKBKB	6
GO:0051100	BP	GO:0051100	negative regulation of binding	6/81	164/18903	7.37906e-05	0.000538096	0.000255384	ADIPOQ/CAV1/ADRB2/PRKCD/SLPI/NFKBIA	6
GO:1901214	BP	GO:1901214	regulation of neuron death	8/81	325/18903	7.57607e-05	0.00055127	0.000261636	TNF/TP53/CCL2/FOS/BCL2/RASA1/MCL1/F2R	8
GO:0033673	BP	GO:0033673	negative regulation of kinase activity	7/81	240/18903	7.62483e-05	0.000553622	0.000262752	PPARG/HSPB1/ADIPOQ/IL1B/CAV1/PTEN/PRKCD	7
GO:0008630	BP	GO:0008630	intrinsic apoptotic signaling pathway in response to DNA damage	5/81	102/18903	7.67205e-05	0.000555772	0.000263773	TNF/TP53/BCL2/MCL1/CHEK2	5
GO:0045860	BP	GO:0045860	positive regulation of protein kinase activity	9/81	420/18903	7.68744e-05	0.000555772	0.000263773	INSR/TNF/ADIPOQ/IL1B/IL4/CD40LG/EGF/ADRB2/PRKCD	9
GO:0009409	BP	GO:0009409	response to cold	4/81	53/18903	7.80911e-05	0.00056336	0.000267374	CXCL10/ADRB2/FOS/NFKBIA	4
GO:0097529	BP	GO:0097529	myeloid leukocyte migration	7/81	242/18903	8.03168e-05	0.000578178	0.000274407	IL6/CCL2/IL1B/IL4/CXCL10/DPP4/MAPK1	7
GO:0071496	BP	GO:0071496	cellular response to external stimulus	8/81	328/18903	8.07671e-05	0.00058018	0.000275357	TP53/IL1B/PTGS2/FOS/MAPK1/NFE2L2/BCL2/RXRA	8
GO:0070665	BP	GO:0070665	positive regulation of leukocyte proliferation	6/81	167/18903	8.15732e-05	0.000582705	0.000276555	IL6/IL1B/IL4/CD40LG/MAPK1/BCL2	6
GO:0010288	BP	GO:0010288	response to lead ion	3/81	20/18903	8.19835e-05	0.000582705	0.000276555	CAT/PTGS2/APP	3
GO:0032495	BP	GO:0032495	response to muramyl dipeptide	3/81	20/18903	8.19835e-05	0.000582705	0.000276555	MAPK14/RELA/NFKBIA	3
GO:0051546	BP	GO:0051546	keratinocyte migration	3/81	20/18903	8.19835e-05	0.000582705	0.000276555	MMP9/PTEN/PPARD	3
GO:2000629	BP	GO:2000629	negative regulation of miRNA metabolic process	3/81	20/18903	8.19835e-05	0.000582705	0.000276555	PPARG/PPARD/RELA	3
GO:0014009	BP	GO:0014009	glial cell proliferation	4/81	54/18903	8.40648e-05	0.000594297	0.000282057	IL6/TNF/TP53/IL1B	4
GO:0006641	BP	GO:0006641	triglyceride metabolic process	5/81	104/18903	8.41435e-05	0.000594297	0.000282057	CAT/CAV1/MTTP/LDLR/DGAT2	5
GO:0042100	BP	GO:0042100	B cell proliferation	5/81	104/18903	8.41435e-05	0.000594297	0.000282057	IL4/CD40LG/PTEN/PRKCD/BCL2	5
GO:0007568	BP	GO:0007568	aging	6/81	169/18903	8.71155e-05	0.000614	0.000291408	SLC6A3/CAT/PTGS2/FOS/MPO/NFE2L2	6
GO:0008585	BP	GO:0008585	female gonad development	5/81	105/18903	8.80562e-05	0.000619335	0.00029394	INSR/NOS3/ESR1/BCL2/PGR	5
GO:0001649	BP	GO:0001649	osteoblast differentiation	7/81	246/18903	8.89864e-05	0.000624573	0.000296426	IL6/PPARG/TNF/CAT/IGFBP3/SPP1/MAPK14	7
GO:0034250	BP	GO:0034250	positive regulation of cellular amide metabolic process	6/81	170/18903	8.99969e-05	0.000630303	0.000299146	IL6/TNF/PRKCD/NFE2L2/CYP1B1/RELA	6
GO:0002931	BP	GO:0002931	response to ischemia	4/81	55/18903	9.0364e-05	0.000630303	0.000299146	TP53/CAV1/HK2/BCL2	4
GO:0042743	BP	GO:0042743	hydrogen peroxide metabolic process	4/81	55/18903	9.0364e-05	0.000630303	0.000299146	CYP1A2/CAT/MPO/MMP3	4
GO:1904064	BP	GO:1904064	positive regulation of cation transmembrane transport	6/81	171/18903	9.29538e-05	0.000647028	0.000307083	CCL2/CAV1/CXCL10/ADRB2/KCNH2/F2R	6
GO:0060252	BP	GO:0060252	positive regulation of glial cell proliferation	3/81	21/18903	9.53522e-05	0.000659634	0.000313066	IL6/TNF/IL1B	3
GO:1901522	BP	GO:1901522	positive regulation of transcription from RNA polymerase II promoter involved in cellular response to chemical stimulus	3/81	21/18903	9.53522e-05	0.000659634	0.000313066	TP53/NFE2L2/RELA	3
GO:1901739	BP	GO:1901739	regulation of myoblast fusion	3/81	21/18903	9.53522e-05	0.000659634	0.000313066	IL4/CXCL10/MAPK14	3
GO:0045926	BP	GO:0045926	negative regulation of growth	7/81	249/18903	9.59775e-05	0.000660766	0.000313604	SLC6A4/TP53/PTEN/ADRB2/SPP1/PPARD/BCL2	7
GO:0010906	BP	GO:0010906	regulation of glucose metabolic process	5/81	107/18903	9.63005e-05	0.000660766	0.000313604	INSR/ADIPOQ/TP53/IGFBP3/DGAT2	5
GO:0014013	BP	GO:0014013	regulation of gliogenesis	5/81	107/18903	9.63005e-05	0.000660766	0.000313604	IL6/TNF/TP53/IL1B/LDLR	5
GO:0032963	BP	GO:0032963	collagen metabolic process	5/81	107/18903	9.63005e-05	0.000660766	0.000313604	IL6/MMP9/MMP3/PPARD/F2R	5
GO:0001933	BP	GO:0001933	negative regulation of protein phosphorylation	8/81	338/18903	9.94845e-05	0.000681226	0.000323314	PPARG/HSPB1/ADIPOQ/IL1B/CAV1/PTEN/IGFBP3/PRKCD	8
GO:0050870	BP	GO:0050870	positive regulation of T cell activation	7/81	251/18903	0.000100882	0.000689397	0.000327192	IL6/CCL2/IL1B/IL4/CAV1/CD40LG/DPP4	7
GO:0031214	BP	GO:0031214	biomineral tissue development	6/81	174/18903	0.000102291	0.000697611	0.00033109	NOS3/PTGS2/ADRB2/SPP1/ALOX5/RXRA	6
GO:0010332	BP	GO:0010332	response to gamma radiation	4/81	57/18903	0.000103982	0.000704859	0.00033453	TP53/CXCL10/BCL2/CHEK2	4
GO:0035196	BP	GO:0035196	miRNA processing	4/81	57/18903	0.000103982	0.000704859	0.00033453	IL6/TNF/TP53/ESR1	4
GO:0061756	BP	GO:0061756	leukocyte adhesion to vascular endothelial cell	4/81	57/18903	0.000103982	0.000704859	0.00033453	IL6/TNF/ALOX5/RELA	4
GO:0042116	BP	GO:0042116	macrophage activation	5/81	109/18903	0.000105126	0.000709756	0.000336855	IL6/TNF/IL4/APP/LDLR	5
GO:0046545	BP	GO:0046545	development of primary female sexual characteristics	5/81	109/18903	0.000105126	0.000709756	0.000336855	INSR/NOS3/ESR1/BCL2/PGR	5
GO:0010634	BP	GO:0010634	positive regulation of epithelial cell migration	6/81	176/18903	0.00010892	0.000733906	0.000348316	HSPB1/NOS3/MMP9/PTGS2/EGF/NFE2L2	6
GO:0030728	BP	GO:0030728	ovulation	3/81	22/18903	0.000110067	0.000738677	0.000350581	NOS3/PTGS2/PGR	3
GO:1903209	BP	GO:1903209	positive regulation of oxidative stress-induced cell death	3/81	22/18903	0.000110067	0.000738677	0.000350581	TNF/MMP3/MCL1	3
GO:0051099	BP	GO:0051099	positive regulation of binding	6/81	177/18903	0.000112361	0.000752571	0.000357175	PON1/PPARG/CAV1/MMP9/EGF/APP	6
GO:0018107	BP	GO:0018107	peptidyl-threonine phosphorylation	5/81	111/18903	0.000114559	0.000761243	0.00036129	EGF/APP/MAPK1/PRKCD/BCL2	5
GO:0032611	BP	GO:0032611	interleukin-1 beta production	5/81	111/18903	0.000114559	0.000761243	0.00036129	IL6/TNF/HSPB1/APP/F2R	5
GO:0032651	BP	GO:0032651	regulation of interleukin-1 beta production	5/81	111/18903	0.000114559	0.000761243	0.00036129	IL6/TNF/HSPB1/APP/F2R	5
GO:0071347	BP	GO:0071347	cellular response to interleukin-1	5/81	111/18903	0.000114559	0.000761243	0.00036129	IL6/CCL2/IL1B/RELA/IKBKB	5
GO:0050708	BP	GO:0050708	regulation of protein secretion	7/81	257/18903	0.000116836	0.000774846	0.000367747	IL6/PPARG/TNF/IL1B/PPARD/ALOX5/F2R	7
GO:0010574	BP	GO:0010574	regulation of vascular endothelial growth factor production	4/81	59/18903	0.000119031	0.000786304	0.000373185	IL6/IL1B/PTGS2/CYP1B1	4
GO:0051785	BP	GO:0051785	positive regulation of nuclear division	4/81	59/18903	0.000119031	0.000786304	0.000373185	INSR/TNF/IL1B/EGF	4
GO:0045445	BP	GO:0045445	myoblast differentiation	5/81	112/18903	0.000119513	0.000787944	0.000373963	TNF/CXCL10/IGFBP3/PPARD/MAPK14	5
GO:0090068	BP	GO:0090068	positive regulation of cell cycle process	7/81	260/18903	0.000125551	0.000826133	0.000392088	INSR/TNF/IL1B/EGF/APP/CDK4/CHEK2	7
GO:0019430	BP	GO:0019430	removal of superoxide radicals	3/81	23/18903	0.000126187	0.000828699	0.000393306	NOS3/MPO/NFE2L2	3
GO:0043409	BP	GO:0043409	negative regulation of MAPK cascade	6/81	181/18903	0.000126995	0.000830771	0.000394289	PPARG/ADIPOQ/IL1B/CAV1/PTEN/PRKCD	6
GO:0110148	BP	GO:0110148	biomineralization	6/81	181/18903	0.000126995	0.000830771	0.000394289	NOS3/PTGS2/ADRB2/SPP1/ALOX5/RXRA	6
GO:0002683	BP	GO:0002683	negative regulation of immune system process	9/81	449/18903	0.000127578	0.000832966	0.000395331	PPARG/TNF/ADIPOQ/CCL2/IL4/PTEN/DPP4/LDLR/MAPK14	9
GO:0002696	BP	GO:0002696	positive regulation of leukocyte activation	9/81	450/18903	0.000129734	0.000843303	0.000400236	IL6/TNF/CCL2/IL1B/IL4/CAV1/CD40LG/DPP4/BCL2	9
GO:0002526	BP	GO:0002526	acute inflammatory response	5/81	114/18903	0.000129912	0.000843303	0.000400236	IL6/TNF/IL1B/IL4/PTGS2	5
GO:0009408	BP	GO:0009408	response to heat	5/81	114/18903	0.000129912	0.000843303	0.000400236	HSPB1/NOS3/CXCL10/PTGS2/CD14	5
GO:0045861	BP	GO:0045861	negative regulation of proteolysis	8/81	352/18903	0.000131615	0.000852715	0.000404704	TNF/TP53/MMP9/PTGS2/APP/SLPI/RAF1/PLAU	8
GO:0030073	BP	GO:0030073	insulin secretion	6/81	183/18903	0.000134859	0.000872054	0.000413882	IL6/TNF/IL1B/PPARD/ALOX5/RAF1	6
GO:0034766	BP	GO:0034766	negative regulation of ion transmembrane transport	5/81	115/18903	0.000135365	0.000873487	0.000414562	TNF/CAV1/MMP9/BCL2/KCNH2	5
GO:0070918	BP	GO:0070918	small regulatory ncRNA processing	4/81	61/18903	0.000135599	0.000873487	0.000414562	IL6/TNF/TP53/ESR1	4
GO:0032640	BP	GO:0032640	tumor necrosis factor production	6/81	184/18903	0.000138933	0.000889859	0.000422332	IL6/HSPB1/ADIPOQ/IL4/APP/CD14	6
GO:0032680	BP	GO:0032680	regulation of tumor necrosis factor production	6/81	184/18903	0.000138933	0.000889859	0.000422332	IL6/HSPB1/ADIPOQ/IL4/APP/CD14	6
GO:0090087	BP	GO:0090087	regulation of peptide transport	6/81	184/18903	0.000138933	0.000889859	0.000422332	IL6/TNF/IL1B/PPARD/CA2/ALOX5	6
GO:0003012	BP	GO:0003012	muscle system process	9/81	455/18903	0.000140976	0.00089962	0.000426965	PPARG/TNF/IL1B/NOS3/CAV1/PTGS2/ADRB2/KCNH2/F2R	9
GO:0034440	BP	GO:0034440	lipid oxidation	5/81	116/18903	0.000140991	0.00089962	0.000426965	ADIPOQ/PPARD/ALOX5/MAPK14/DGAT2	5
GO:0046824	BP	GO:0046824	positive regulation of nucleocytoplasmic transport	4/81	62/18903	0.000144481	0.000917221	0.000435319	IL1B/PTGS2/PRKCD/MAPK14	4
GO:1904036	BP	GO:1904036	negative regulation of epithelial cell apoptotic process	4/81	62/18903	0.000144481	0.000917221	0.000435319	ICAM1/IL4/NFE2L2/BCL2	4
GO:0030522	BP	GO:0030522	intracellular receptor signaling pathway	7/81	266/18903	0.000144566	0.000917221	0.000435319	PPARG/ESR1/PPARD/RELA/NFKBIA/PGR/RXRA	7
GO:0071887	BP	GO:0071887	leukocyte apoptotic process	5/81	117/18903	0.000146795	0.000929609	0.000441198	IL6/TP53/PTEN/BCL2/CHEK2	5
GO:0034767	BP	GO:0034767	positive regulation of ion transmembrane transport	6/81	186/18903	0.000147374	0.000931526	0.000442108	CCL2/CAV1/CXCL10/ADRB2/KCNH2/F2R	6
GO:0052547	BP	GO:0052547	regulation of peptidase activity	9/81	459/18903	0.000150546	0.000949795	0.000450778	PPARG/TNF/CAV1/MMP9/PTGS2/APP/SLPI/RAF1/F2R	9
GO:0002221	BP	GO:0002221	pattern recognition receptor signaling pathway	6/81	187/18903	0.000151744	0.000950235	0.000450987	TNF/CAV1/ESR1/CD14/RELA/NFKBIA	6
GO:0030324	BP	GO:0030324	lung development	6/81	187/18903	0.000151744	0.000950235	0.000450987	CYP1A2/TNF/NOS3/MAPK1/PGR/LTA4H	6
GO:0045766	BP	GO:0045766	positive regulation of angiogenesis	6/81	187/18903	0.000151744	0.000950235	0.000450987	HSPB1/IL1B/NOS3/NFE2L2/CYP1B1/HK2	6
GO:1904018	BP	GO:1904018	positive regulation of vasculature development	6/81	187/18903	0.000151744	0.000950235	0.000450987	HSPB1/IL1B/NOS3/NFE2L2/CYP1B1/HK2	6
GO:0006805	BP	GO:0006805	xenobiotic metabolic process	5/81	118/18903	0.00015278	0.000953175	0.000452383	CYP3A4/CYP1A2/BCHE/CYP1B1/ABCC1	5
GO:0071346	BP	GO:0071346	cellular response to interferon-gamma	5/81	118/18903	0.00015278	0.000953175	0.000452383	PPARG/TNF/TP53/CCL2/STAT1	5
GO:0032731	BP	GO:0032731	positive regulation of interleukin-1 beta production	4/81	63/18903	0.000153776	0.00095762	0.000454492	IL6/TNF/HSPB1/APP	4
GO:0070663	BP	GO:0070663	regulation of leukocyte proliferation	7/81	269/18903	0.000154915	0.000962932	0.000457013	IL6/IL1B/IL4/CD40LG/PTEN/MAPK1/BCL2	7
GO:0045787	BP	GO:0045787	positive regulation of cell cycle	8/81	362/18903	0.000159466	0.000989395	0.000469573	INSR/SLC6A4/TNF/IL1B/EGF/APP/CDK4/CHEK2	8
GO:0043123	BP	GO:0043123	positive regulation of I-kappaB kinase/NF-kappaB signaling	6/81	189/18903	0.000160792	0.000992143	0.000470877	TNF/ADIPOQ/IL1B/RELA/IKBKB/F2R	6
GO:0071706	BP	GO:0071706	tumor necrosis factor superfamily cytokine production	6/81	189/18903	0.000160792	0.000992143	0.000470877	IL6/HSPB1/ADIPOQ/IL4/APP/CD14	6
GO:1903555	BP	GO:1903555	regulation of tumor necrosis factor superfamily cytokine production	6/81	189/18903	0.000160792	0.000992143	0.000470877	IL6/HSPB1/ADIPOQ/IL4/APP/CD14	6
GO:0034114	BP	GO:0034114	regulation of heterotypic cell-cell adhesion	3/81	25/18903	0.000162869	0.000995838	0.00047263	TNF/ADIPOQ/IL1B	3
GO:0045662	BP	GO:0045662	negative regulation of myoblast differentiation	3/81	25/18903	0.000162869	0.000995838	0.00047263	TNF/CXCL10/PPARD	3
GO:0046697	BP	GO:0046697	decidualization	3/81	25/18903	0.000162869	0.000995838	0.00047263	PTGS2/SPP1/PPARD	3
GO:0071450	BP	GO:0071450	cellular response to oxygen radical	3/81	25/18903	0.000162869	0.000995838	0.00047263	NOS3/MPO/NFE2L2	3
GO:0071451	BP	GO:0071451	cellular response to superoxide	3/81	25/18903	0.000162869	0.000995838	0.00047263	NOS3/MPO/NFE2L2	3
GO:0007613	BP	GO:0007613	memory	5/81	120/18903	0.000165308	0.00100709	0.000477972	INSR/SLC6A4/SLC2A4/PTGS2/LDLR	5
GO:0018210	BP	GO:0018210	peptidyl-threonine modification	5/81	120/18903	0.000165308	0.00100709	0.000477972	EGF/APP/MAPK1/PRKCD/BCL2	5
GO:0030323	BP	GO:0030323	respiratory tube development	6/81	191/18903	0.000170263	0.00103541	0.00049141	CYP1A2/TNF/NOS3/MAPK1/PGR/LTA4H	6
GO:0050867	BP	GO:0050867	positive regulation of cell activation	9/81	467/18903	0.000171325	0.00103949	0.000493346	IL6/TNF/CCL2/IL1B/IL4/CAV1/CD40LG/DPP4/BCL2	9
GO:0032355	BP	GO:0032355	response to estradiol	5/81	121/18903	0.000171859	0.00103949	0.000493346	SLC6A4/CAT/PTGS2/ESR1/CYP1B1	5
GO:2000278	BP	GO:2000278	regulation of DNA biosynthetic process	5/81	121/18903	0.000171859	0.00103949	0.000493346	TNF/ADIPOQ/TP53/MAPK1/CYP1B1	5
GO:0001885	BP	GO:0001885	endothelial cell development	4/81	65/18903	0.000173653	0.00104471	0.000495825	TNF/ICAM1/IL1B/IKBKB	4
GO:0006940	BP	GO:0006940	regulation of smooth muscle contraction	4/81	65/18903	0.000173653	0.00104471	0.000495825	CAV1/PTGS2/ADRB2/F2R	4
GO:1905330	BP	GO:1905330	regulation of morphogenesis of an epithelium	4/81	65/18903	0.000173653	0.00104471	0.000495825	TNF/CXCL10/EGF/ESR1	4
GO:0031099	BP	GO:0031099	regeneration	6/81	192/18903	0.000175161	0.0010519	0.000499238	IL6/TNF/PTEN/SPP1/PPARD/BCL2	6
GO:0050731	BP	GO:0050731	positive regulation of peptidyl-tyrosine phosphorylation	6/81	193/18903	0.000180169	0.00108005	0.0005126	IL6/TNF/ADIPOQ/TP53/IL4/EGF	6
GO:0002726	BP	GO:0002726	positive regulation of T cell cytokine production	3/81	26/18903	0.000183545	0.00109445	0.000519432	IL6/IL1B/IL4	3
GO:0006706	BP	GO:0006706	steroid catabolic process	3/81	26/18903	0.000183545	0.00109445	0.000519432	CYP3A4/CYP1A2/SPP1	3
GO:0060333	BP	GO:0060333	interferon-gamma-mediated signaling pathway	3/81	26/18903	0.000183545	0.00109445	0.000519432	PPARG/TP53/STAT1	3
GO:0002224	BP	GO:0002224	toll-like receptor signaling pathway	5/81	123/18903	0.000185555	0.00110253	0.000523268	TNF/CAV1/ESR1/CD14/NFKBIA	5
GO:0071482	BP	GO:0071482	cellular response to light stimulus	5/81	123/18903	0.000185555	0.00110253	0.000523268	TP53/MMP9/PTGS2/PRKCD/MMP3	5
GO:0046660	BP	GO:0046660	female sex differentiation	5/81	124/18903	0.000192708	0.00114301	0.000542481	INSR/NOS3/ESR1/BCL2/PGR	5
GO:0051346	BP	GO:0051346	negative regulation of hydrolase activity	8/81	373/18903	0.000195546	0.00115781	0.000549505	TNF/NOS3/MMP9/PTGS2/APP/IKBKB/SLPI/RAF1	8
GO:0050863	BP	GO:0050863	regulation of T cell activation	8/81	376/18903	0.000206474	0.00122037	0.000579196	IL6/CCL2/IL1B/IL4/CAV1/CD40LG/PTEN/DPP4	8
GO:0009746	BP	GO:0009746	response to hexose	6/81	199/18903	0.00021265	0.00125467	0.000595474	TNF/ADIPOQ/ICAM1/PTGS2/PPARD/RAF1	6
GO:0042326	BP	GO:0042326	negative regulation of phosphorylation	8/81	381/18903	0.000225802	0.00132994	0.000631199	PPARG/HSPB1/ADIPOQ/IL1B/CAV1/PTEN/IGFBP3/PRKCD	8
GO:0000303	BP	GO:0000303	response to superoxide	3/81	28/18903	0.000229843	0.00134668	0.000639143	NOS3/MPO/NFE2L2	3
GO:0030194	BP	GO:0030194	positive regulation of blood coagulation	3/81	28/18903	0.000229843	0.00134668	0.000639143	NFE2L2/PLAU/F2R	3
GO:1900048	BP	GO:1900048	positive regulation of hemostasis	3/81	28/18903	0.000229843	0.00134668	0.000639143	NFE2L2/PLAU/F2R	3
GO:0019079	BP	GO:0019079	viral genome replication	5/81	130/18903	0.000240146	0.00139974	0.000664327	TNF/CCL2/BCL2/SLPI/TOP2A	5
GO:0032612	BP	GO:0032612	interleukin-1 production	5/81	130/18903	0.000240146	0.00139974	0.000664327	IL6/TNF/HSPB1/APP/F2R	5
GO:0032652	BP	GO:0032652	regulation of interleukin-1 production	5/81	130/18903	0.000240146	0.00139974	0.000664327	IL6/TNF/HSPB1/APP/F2R	5
GO:0044282	BP	GO:0044282	small molecule catabolic process	8/81	385/18903	0.000242314	0.00140994	0.000669165	PON1/CYP3A4/ADIPOQ/TP53/NOS3/PTEN/PPARD/HK2	8
GO:1901888	BP	GO:1901888	regulation of cell junction assembly	6/81	204/18903	0.000243102	0.00141209	0.000670186	TNF/IL1B/CAV1/PTEN/APP/IKBKB	6
GO:0010595	BP	GO:0010595	positive regulation of endothelial cell migration	5/81	131/18903	0.000248845	0.00144296	0.000684836	HSPB1/NOS3/PTGS2/EGF/NFE2L2	5
GO:0043281	BP	GO:0043281	regulation of cysteine-type endopeptidase activity involved in apoptotic process	6/81	205/18903	0.000249585	0.00144476	0.000685694	PPARG/TNF/MMP9/PTGS2/RAF1/F2R	6
GO:0000305	BP	GO:0000305	response to oxygen radical	3/81	29/18903	0.000255573	0.00146683	0.000696164	NOS3/MPO/NFE2L2	3
GO:0010800	BP	GO:0010800	positive regulation of peptidyl-threonine phosphorylation	3/81	29/18903	0.000255573	0.00146683	0.000696164	EGF/APP/MAPK1	3
GO:0042759	BP	GO:0042759	long-chain fatty acid biosynthetic process	3/81	29/18903	0.000255573	0.00146683	0.000696164	CYP3A4/CYP1A2/ALOX5	3
GO:0048873	BP	GO:0048873	homeostasis of number of cells within a tissue	3/81	29/18903	0.000255573	0.00146683	0.000696164	NOS3/BCL2/F2R	3
GO:1902175	BP	GO:1902175	regulation of oxidative stress-induced intrinsic apoptotic signaling pathway	3/81	29/18903	0.000255573	0.00146683	0.000696164	HSPB1/NFE2L2/MCL1	3
GO:0006639	BP	GO:0006639	acylglycerol metabolic process	5/81	132/18903	0.000257781	0.00147292	0.000699057	CAT/CAV1/MTTP/LDLR/DGAT2	5
GO:0042698	BP	GO:0042698	ovulation cycle	4/81	72/18903	0.000257947	0.00147292	0.000699057	NOS3/ESR1/CYP1B1/PGR	4
GO:0045600	BP	GO:0045600	positive regulation of fat cell differentiation	4/81	72/18903	0.000257947	0.00147292	0.000699057	PPARG/PTGS2/PPARD/MAPK14	4
GO:0051222	BP	GO:0051222	positive regulation of protein transport	7/81	294/18903	0.000266723	0.00151923	0.000721037	PPARG/TNF/IL1B/PTGS2/PRKCD/PPARD/MAPK14	7
GO:0006638	BP	GO:0006638	neutral lipid metabolic process	5/81	133/18903	0.000266959	0.00151923	0.000721037	CAT/CAV1/MTTP/LDLR/DGAT2	5
GO:0033674	BP	GO:0033674	positive regulation of kinase activity	9/81	496/18903	0.000267835	0.00152165	0.000722184	INSR/TNF/ADIPOQ/IL1B/IL4/CD40LG/EGF/ADRB2/PRKCD	9
GO:0071677	BP	GO:0071677	positive regulation of mononuclear cell migration	4/81	73/18903	0.000272017	0.00154021	0.000730993	TNF/IL4/CXCL10/APP	4
GO:0072678	BP	GO:0072678	T cell migration	4/81	73/18903	0.000272017	0.00154021	0.000730993	CCL2/ICAM1/CXCL10/APP	4
GO:0043467	BP	GO:0043467	regulation of generation of precursor metabolites and energy	5/81	134/18903	0.000276384	0.00156231	0.000741482	INSR/TNF/TP53/IL4/APP	5
GO:0030100	BP	GO:0030100	regulation of endocytosis	6/81	209/18903	0.000276892	0.00156256	0.0007416	INSR/ADIPOQ/IL4/CAV1/EGF/CD14	6
GO:0002360	BP	GO:0002360	T cell lineage commitment	3/81	30/18903	0.000283095	0.00158958	0.000754424	IL6/TP53/BCL2	3
GO:0050820	BP	GO:0050820	positive regulation of coagulation	3/81	30/18903	0.000283095	0.00158958	0.000754424	NFE2L2/PLAU/F2R	3
GO:0060142	BP	GO:0060142	regulation of syncytium formation by plasma membrane fusion	3/81	30/18903	0.000283095	0.00158958	0.000754424	IL4/CXCL10/MAPK14	3
GO:0006801	BP	GO:0006801	superoxide metabolic process	4/81	74/18903	0.00028663	0.00160408	0.000761305	NOS3/MPO/PRKCD/NFE2L2	4
GO:0032732	BP	GO:0032732	positive regulation of interleukin-1 production	4/81	74/18903	0.00028663	0.00160408	0.000761305	IL6/TNF/HSPB1/APP	4
GO:0060541	BP	GO:0060541	respiratory system development	6/81	211/18903	0.000291398	0.00162806	0.000772686	CYP1A2/TNF/NOS3/MAPK1/PGR/LTA4H	6
GO:0042098	BP	GO:0042098	T cell proliferation	6/81	212/18903	0.000298871	0.00166705	0.000791192	IL6/TP53/IL1B/IL4/CD40LG/PTEN	6
GO:0043536	BP	GO:0043536	positive regulation of blood vessel endothelial cell migration	4/81	75/18903	0.000301798	0.00168059	0.000797617	HSPB1/NOS3/PTGS2/NFE2L2	4
GO:0051054	BP	GO:0051054	positive regulation of DNA metabolic process	7/81	301/18903	0.000307563	0.00170987	0.000811513	IL6/TNF/IL4/EGF/MAPK1/PRKCD/CYP1B1	7
GO:1902042	BP	GO:1902042	negative regulation of extrinsic apoptotic signaling pathway via death domain receptors	3/81	31/18903	0.000312461	0.00173424	0.000823079	ICAM1/NOS3/RAF1	3
GO:0051251	BP	GO:0051251	positive regulation of lymphocyte activation	8/81	400/18903	0.000313313	0.00173611	0.000823966	IL6/CCL2/IL1B/IL4/CAV1/CD40LG/DPP4/BCL2	8
GO:0002637	BP	GO:0002637	regulation of immunoglobulin production	4/81	76/18903	0.000317533	0.0017566	0.000833692	IL6/TNF/IL4/CD40LG	4
GO:0051607	BP	GO:0051607	defense response to virus	7/81	304/18903	0.000326538	0.00180345	0.000855929	IL6/IL1B/IL4/CXCL10/STAT1/BCL2/RELA	7
GO:0003158	BP	GO:0003158	endothelium development	5/81	139/18903	0.000327355	0.00180501	0.000856667	TNF/ICAM1/IL1B/CXCL10/IKBKB	5
GO:0140546	BP	GO:0140546	defense response to symbiont	7/81	305/18903	0.000333068	0.00182883	0.000867976	IL6/IL1B/IL4/CXCL10/STAT1/BCL2/RELA	7
GO:0002534	BP	GO:0002534	cytokine production involved in inflammatory response	4/81	77/18903	0.000333848	0.00182883	0.000867976	IL6/TNF/ALOX5/MAPK14	4
GO:0031279	BP	GO:0031279	regulation of cyclase activity	4/81	77/18903	0.000333848	0.00182883	0.000867976	NOS3/ADRB2/MAPK14/RAF1	4
GO:1900015	BP	GO:1900015	regulation of cytokine production involved in inflammatory response	4/81	77/18903	0.000333848	0.00182883	0.000867976	IL6/TNF/ALOX5/MAPK14	4
GO:0034341	BP	GO:0034341	response to interferon-gamma	5/81	140/18903	0.00033835	0.00185049	0.000878254	PPARG/TNF/TP53/CCL2/STAT1	5
GO:0048608	BP	GO:0048608	reproductive structure development	7/81	306/18903	0.000339702	0.00185487	0.000880334	INSR/NOS3/PTEN/ESR1/CYP1B1/BCL2/PGR	7
GO:0045786	BP	GO:0045786	negative regulation of cell cycle	8/81	405/18903	0.000340452	0.00185596	0.000880848	TNF/TP53/CCL2/PTEN/PTGS2/MAPK14/BCL2/CHEK2	8
GO:0001516	BP	GO:0001516	prostaglandin biosynthetic process	3/81	32/18903	0.000343723	0.00186474	0.000885015	IL1B/PTGS2/PTGS1	3
GO:0010743	BP	GO:0010743	regulation of macrophage derived foam cell differentiation	3/81	32/18903	0.000343723	0.00186474	0.000885015	PPARG/ADIPOQ/NFKBIA	3
GO:0046457	BP	GO:0046457	prostanoid biosynthetic process	3/81	32/18903	0.000343723	0.00186474	0.000885015	IL1B/PTGS2/PTGS1	3
GO:0043491	BP	GO:0043491	protein kinase B signaling	6/81	218/18903	0.000346934	0.00187612	0.000890416	INSR/TNF/CCL2/IL1B/PTEN/EGF	6
GO:0072330	BP	GO:0072330	monocarboxylic acid biosynthetic process	6/81	218/18903	0.000346934	0.00187612	0.000890416	CYP3A4/CYP1A2/IL1B/PTGS2/ALOX5/PTGS1	6
GO:0043154	BP	GO:0043154	negative regulation of cysteine-type endopeptidase activity involved in apoptotic process	4/81	78/18903	0.000350755	0.00189071	0.000897341	TNF/MMP9/PTGS2/RAF1	4
GO:0045913	BP	GO:0045913	positive regulation of carbohydrate metabolic process	4/81	78/18903	0.000350755	0.00189071	0.000897341	INSR/EGF/APP/DGAT2	4
GO:0061458	BP	GO:0061458	reproductive system development	7/81	310/18903	0.00036731	0.00197363	0.000936699	INSR/NOS3/PTEN/ESR1/CYP1B1/BCL2/PGR	7
GO:1904951	BP	GO:1904951	positive regulation of establishment of protein localization	7/81	310/18903	0.00036731	0.00197363	0.000936699	PPARG/TNF/IL1B/PTGS2/PRKCD/PPARD/MAPK14	7
GO:0010212	BP	GO:0010212	response to ionizing radiation	5/81	143/18903	0.00037302	0.00200112	0.000949743	TP53/CXCL10/MAPK14/BCL2/CHEK2	5
GO:0033032	BP	GO:0033032	regulation of myeloid cell apoptotic process	3/81	33/18903	0.00037693	0.00201568	0.000956653	ADIPOQ/PTEN/BCL2	3
GO:0045907	BP	GO:0045907	positive regulation of vasoconstriction	3/81	33/18903	0.00037693	0.00201568	0.000956653	CAV1/PTGS2/F2R	3
GO:0050921	BP	GO:0050921	positive regulation of chemotaxis	5/81	144/18903	0.000385153	0.00205639	0.000975973	IL6/HSPB1/IL4/CXCL10/MAPK1	5
GO:0070227	BP	GO:0070227	lymphocyte apoptotic process	4/81	80/18903	0.000386394	0.00205975	0.000977569	TP53/PTEN/BCL2/CHEK2	4
GO:0060485	BP	GO:0060485	mesenchyme development	7/81	313/18903	0.000389175	0.0020713	0.00098305	IL6/IL1B/NOS3/PTEN/STAT1/MAPK1/BCL2	7
GO:0070374	BP	GO:0070374	positive regulation of ERK1 and ERK2 cascade	6/81	223/18903	0.000391443	0.00208008	0.000987219	TNF/CCL2/ICAM1/PTEN/APP/F2R	6
GO:0006909	BP	GO:0006909	phagocytosis	7/81	314/18903	0.000396691	0.00210465	0.000998879	TNF/ADIPOQ/CCL2/IL1B/PRKCD/LDLR/CD14	7
GO:0014855	BP	GO:0014855	striated muscle cell proliferation	4/81	81/18903	0.000405151	0.00214279	0.00101698	PTEN/FOS/PPARD/MAPK14	4
GO:0033555	BP	GO:0033555	multicellular organismal response to stress	4/81	81/18903	0.000405151	0.00214279	0.00101698	SLC6A2/PTEN/DPP4/BCL2	4
GO:0050671	BP	GO:0050671	positive regulation of lymphocyte proliferation	5/81	146/18903	0.000410312	0.00216401	0.00102705	IL6/IL1B/IL4/CD40LG/BCL2	5
GO:0030072	BP	GO:0030072	peptide hormone secretion	6/81	225/18903	0.000410449	0.00216401	0.00102705	IL6/TNF/IL1B/PPARD/ALOX5/RAF1	6
GO:0034383	BP	GO:0034383	low-density lipoprotein particle clearance	3/81	34/18903	0.000412134	0.00216612	0.00102805	ADIPOQ/LDLR/DGAT2	3
GO:0034405	BP	GO:0034405	response to fluid shear stress	3/81	34/18903	0.000412134	0.00216612	0.00102805	NOS3/PTGS2/NFE2L2	3
GO:0042509	BP	GO:0042509	regulation of tyrosine phosphorylation of STAT protein	4/81	82/18903	0.000424551	0.0022279	0.00105737	IL6/TNF/IL4/CAV1	4
GO:0032147	BP	GO:0032147	activation of protein kinase activity	5/81	148/18903	0.000436693	0.00228805	0.00108592	INSR/IL4/EGF/ADRB2/PRKCD	5
GO:0042310	BP	GO:0042310	vasoconstriction	4/81	83/18903	0.000444604	0.00232589	0.00110388	SLC6A4/CAV1/PTGS2/F2R	4
GO:0001893	BP	GO:0001893	maternal placenta development	3/81	35/18903	0.000449384	0.00232706	0.00110444	PTGS2/SPP1/PPARD	3
GO:0006691	BP	GO:0006691	leukotriene metabolic process	3/81	35/18903	0.000449384	0.00232706	0.00110444	ALOX5/ABCC1/LTA4H	3
GO:0060218	BP	GO:0060218	hematopoietic stem cell differentiation	3/81	35/18903	0.000449384	0.00232706	0.00110444	TP53/NFE2L2/BCL2	3
GO:0071398	BP	GO:0071398	cellular response to fatty acid	3/81	35/18903	0.000449384	0.00232706	0.00110444	CDK4/LDLR/DGAT2	3
GO:2000352	BP	GO:2000352	negative regulation of endothelial cell apoptotic process	3/81	35/18903	0.000449384	0.00232706	0.00110444	ICAM1/IL4/NFE2L2	3
GO:0016525	BP	GO:0016525	negative regulation of angiogenesis	5/81	149/18903	0.000450354	0.00232706	0.00110444	PPARG/TNF/CXCL10/STAT1/ALOX5	5
GO:0032946	BP	GO:0032946	positive regulation of mononuclear cell proliferation	5/81	149/18903	0.000450354	0.00232706	0.00110444	IL6/IL1B/IL4/CD40LG/BCL2	5
GO:0050796	BP	GO:0050796	regulation of insulin secretion	5/81	149/18903	0.000450354	0.00232706	0.00110444	IL6/TNF/IL1B/PPARD/ALOX5	5
GO:0002790	BP	GO:0002790	peptide secretion	6/81	230/18903	0.000461129	0.00237909	0.00112913	IL6/TNF/IL1B/PPARD/ALOX5/RAF1	6
GO:0007612	BP	GO:0007612	learning	5/81	150/18903	0.000464335	0.00239196	0.00113524	INSR/PTGS2/FOS/APP/BCHE	5
GO:0097194	BP	GO:0097194	execution phase of apoptosis	4/81	84/18903	0.000465324	0.0023934	0.00113592	IL6/TP53/TOP2A/CASP7	4
GO:0031669	BP	GO:0031669	cellular response to nutrient levels	6/81	231/18903	0.000471827	0.00242315	0.00115004	TP53/FOS/MAPK1/NFE2L2/BCL2/RXRA	6
GO:0046718	BP	GO:0046718	viral entry into host cell	5/81	151/18903	0.000478641	0.00245067	0.0011631	INSR/ICAM1/CAV1/DPP4/LDLR	5
GO:2000181	BP	GO:2000181	negative regulation of blood vessel morphogenesis	5/81	151/18903	0.000478641	0.00245067	0.0011631	PPARG/TNF/CXCL10/STAT1/ALOX5	5
GO:0034103	BP	GO:0034103	regulation of tissue remodeling	4/81	85/18903	0.000486724	0.00248719	0.00118044	IL6/PPARG/TP53/SPP1	4
GO:0043243	BP	GO:0043243	positive regulation of protein-containing complex disassembly	3/81	36/18903	0.000488727	0.00248719	0.00118044	INSR/TNF/ADRB2	3
GO:0098810	BP	GO:0098810	neurotransmitter reuptake	3/81	36/18903	0.000488727	0.00248719	0.00118044	SLC6A4/SLC6A3/SLC6A2	3
GO:1903580	BP	GO:1903580	positive regulation of ATP metabolic process	3/81	36/18903	0.000488727	0.00248719	0.00118044	INSR/IL4/APP	3
GO:0052548	BP	GO:0052548	regulation of endopeptidase activity	8/81	428/18903	0.000491214	0.00249608	0.00118465	PPARG/TNF/MMP9/PTGS2/APP/SLPI/RAF1/F2R	8
GO:0030183	BP	GO:0030183	B cell differentiation	5/81	152/18903	0.000493276	0.00249793	0.00118553	IL6/TP53/IL4/CD40LG/BCL2	5
GO:1901343	BP	GO:1901343	negative regulation of vasculature development	5/81	152/18903	0.000493276	0.00249793	0.00118553	PPARG/TNF/CXCL10/STAT1/ALOX5	5
GO:0008406	BP	GO:0008406	gonad development	6/81	233/18903	0.000493803	0.00249793	0.00118553	INSR/NOS3/ESR1/CYP1B1/BCL2/PGR	6
GO:0046394	BP	GO:0046394	carboxylic acid biosynthetic process	7/81	326/18903	0.000496301	0.0025068	0.00118974	CYP3A4/CYP1A2/IL1B/PTGS2/ALOX5/PTGS1/LTA4H	7
GO:0006970	BP	GO:0006970	response to osmotic stress	4/81	86/18903	0.000508816	0.00256233	0.0012161	TNF/SLC2A4/TP53/PTGS2	4
GO:0007260	BP	GO:0007260	tyrosine phosphorylation of STAT protein	4/81	86/18903	0.000508816	0.00256233	0.0012161	IL6/TNF/IL4/CAV1	4
GO:0016053	BP	GO:0016053	organic acid biosynthetic process	7/81	328/18903	0.000514689	0.00258804	0.0012283	CYP3A4/CYP1A2/IL1B/PTGS2/ALOX5/PTGS1/LTA4H	7
GO:2000116	BP	GO:2000116	regulation of cysteine-type endopeptidase activity	6/81	235/18903	0.00051657	0.00259363	0.00123095	PPARG/TNF/MMP9/PTGS2/RAF1/F2R	6
GO:0051385	BP	GO:0051385	response to mineralocorticoid	3/81	37/18903	0.000530213	0.00265727	0.00126116	HSD3B1/FOS/HSD3B2	3
GO:0045069	BP	GO:0045069	regulation of viral genome replication	4/81	87/18903	0.000531613	0.00265727	0.00126116	TNF/BCL2/SLPI/TOP2A	4
GO:0048145	BP	GO:0048145	regulation of fibroblast proliferation	4/81	87/18903	0.000531613	0.00265727	0.00126116	TP53/CAV1/ESR1/CDK4	4
GO:0010675	BP	GO:0010675	regulation of cellular carbohydrate metabolic process	5/81	155/18903	0.00053921	0.00268728	0.0012754	INSR/ADIPOQ/TP53/IGFBP3/DGAT2	5
GO:0016052	BP	GO:0016052	carbohydrate catabolic process	5/81	155/18903	0.00053921	0.00268728	0.0012754	INSR/TP53/APP/HK2/MGAM	5
GO:0002274	BP	GO:0002274	myeloid leukocyte activation	6/81	237/18903	0.000540146	0.00268796	0.00127572	IL6/TNF/IL4/APP/PRKCD/LDLR	6
GO:0045137	BP	GO:0045137	development of primary sexual characteristics	6/81	238/18903	0.000552244	0.00274412	0.00130237	INSR/NOS3/ESR1/CYP1B1/BCL2/PGR	6
GO:0009895	BP	GO:0009895	negative regulation of catabolic process	7/81	332/18903	0.000553095	0.0027443	0.00130246	TNF/TP53/IL1B/MAPK14/BCL2/RELA/MCL1	7
GO:0033627	BP	GO:0033627	cell adhesion mediated by integrin	4/81	88/18903	0.000555127	0.00275033	0.00130532	ICAM1/DPP4/CYP1B1/PLAU	4
GO:0050670	BP	GO:0050670	regulation of lymphocyte proliferation	6/81	239/18903	0.000564552	0.00278882	0.00132359	IL6/IL1B/IL4/CD40LG/PTEN/BCL2	6
GO:0051403	BP	GO:0051403	stress-activated MAPK cascade	6/81	239/18903	0.000564552	0.00278882	0.00132359	TNF/IL1B/APP/MAPK1/MAPK14/IKBKB	6
GO:0048754	BP	GO:0048754	branching morphogenesis of an epithelial tube	5/81	157/18903	0.000571572	0.00281841	0.00133764	TNF/EGF/ESR1/BCL2/PGR	5
GO:0002369	BP	GO:0002369	T cell cytokine production	3/81	38/18903	0.000573889	0.00281841	0.00133764	IL6/IL1B/IL4	3
GO:0002724	BP	GO:0002724	regulation of T cell cytokine production	3/81	38/18903	0.000573889	0.00281841	0.00133764	IL6/IL1B/IL4	3
GO:0007617	BP	GO:0007617	mating behavior	3/81	38/18903	0.000573889	0.00281841	0.00133764	SLC6A4/PTEN/APP	3
GO:0001960	BP	GO:0001960	negative regulation of cytokine-mediated signaling pathway	4/81	89/18903	0.000579371	0.0028412	0.00134845	IL6/PPARG/ADIPOQ/CAV1	4
GO:0044409	BP	GO:0044409	entry into host	5/81	158/18903	0.00058829	0.00288072	0.00136721	INSR/ICAM1/CAV1/DPP4/LDLR	5
GO:0006816	BP	GO:0006816	calcium ion transport	8/81	440/18903	0.00058914	0.00288072	0.00136721	CCL2/NOS3/CAV1/CXCL10/PTGS2/EGF/BCL2/F2R	8
GO:0007292	BP	GO:0007292	female gamete generation	5/81	159/18903	0.000605373	0.0029558	0.00140284	NOS3/PTGS2/BCL2/TOP2A/PGR	5
GO:0032944	BP	GO:0032944	regulation of mononuclear cell proliferation	6/81	243/18903	0.000615935	0.00300302	0.00142525	IL6/IL1B/IL4/CD40LG/PTEN/BCL2	6
GO:0032570	BP	GO:0032570	response to progesterone	3/81	39/18903	0.0006198	0.00301749	0.00143212	CAV1/FOS/CYP1B1	3
GO:1901216	BP	GO:1901216	positive regulation of neuron death	4/81	91/18903	0.000630102	0.00305881	0.00145173	TNF/TP53/FOS/MCL1	4
GO:2000117	BP	GO:2000117	negative regulation of cysteine-type endopeptidase activity	4/81	91/18903	0.000630102	0.00305881	0.00145173	TNF/MMP9/PTGS2/RAF1	4
GO:0031098	BP	GO:0031098	stress-activated protein kinase signaling cascade	6/81	246/18903	0.000656802	0.00317926	0.0015089	TNF/IL1B/APP/MAPK1/MAPK14/IKBKB	6
GO:0045930	BP	GO:0045930	negative regulation of mitotic cell cycle	6/81	246/18903	0.000656802	0.00317926	0.0015089	TNF/TP53/CCL2/PTEN/BCL2/CHEK2	6
GO:0050792	BP	GO:0050792	regulation of viral process	5/81	162/18903	0.00065886	0.00318465	0.00151145	TNF/STAT1/BCL2/SLPI/TOP2A	5
GO:0032965	BP	GO:0032965	regulation of collagen biosynthetic process	3/81	40/18903	0.000667992	0.00321495	0.00152583	IL6/PPARD/F2R	3
GO:0042307	BP	GO:0042307	positive regulation of protein import into nucleus	3/81	40/18903	0.000667992	0.00321495	0.00152583	PTGS2/PRKCD/MAPK14	3
GO:0043267	BP	GO:0043267	negative regulation of potassium ion transport	3/81	40/18903	0.000667992	0.00321495	0.00152583	NOS3/CAV1/KCNH2	3
GO:0048863	BP	GO:0048863	stem cell differentiation	6/81	248/18903	0.000685194	0.00329304	0.00156289	TP53/ESR1/MAPK1/NFE2L2/MAPK14/BCL2	6
GO:1903829	BP	GO:1903829	positive regulation of protein localization	8/81	451/18903	0.000692276	0.00332233	0.0015768	PPARG/TNF/IL1B/PTGS2/EGF/PRKCD/PPARD/MAPK14	8
GO:0060761	BP	GO:0060761	negative regulation of response to cytokine stimulus	4/81	94/18903	0.000711996	0.00340487	0.00161597	IL6/PPARG/ADIPOQ/CAV1	4
GO:1900542	BP	GO:1900542	regulation of purine nucleotide metabolic process	4/81	94/18903	0.000711996	0.00340487	0.00161597	INSR/NOS3/IL4/APP	4
GO:1901987	BP	GO:1901987	regulation of cell cycle phase transition	8/81	453/18903	0.000712507	0.00340487	0.00161597	TP53/CCL2/PTEN/APP/CDK4/MAPK14/BCL2/CHEK2	8
GO:0000082	BP	GO:0000082	G1/S transition of mitotic cell cycle	6/81	250/18903	0.00071453	0.0034097	0.00161827	TP53/CCL2/PTEN/CDK4/BCL2/CHEK2	6
GO:0006606	BP	GO:0006606	protein import into nucleus	5/81	165/18903	0.000715814	0.003411	0.00161888	TP53/PTGS2/PRKCD/MAPK14/NFKBIA	5
GO:0032733	BP	GO:0032733	positive regulation of interleukin-10 production	3/81	41/18903	0.000718511	0.00341902	0.00162269	IL6/IL4/CD40LG	3
GO:0010951	BP	GO:0010951	negative regulation of endopeptidase activity	6/81	252/18903	0.00074483	0.00353427	0.00167738	TNF/MMP9/PTGS2/APP/SLPI/RAF1	6
GO:0048762	BP	GO:0048762	mesenchymal cell differentiation	6/81	252/18903	0.00074483	0.00353427	0.00167738	IL6/IL1B/PTEN/STAT1/MAPK1/BCL2	6
GO:0042113	BP	GO:0042113	B cell activation	7/81	350/18903	0.000755168	0.00357615	0.00169726	IL6/TP53/IL4/CD40LG/PTEN/PRKCD/BCL2	7
GO:0001959	BP	GO:0001959	regulation of cytokine-mediated signaling pathway	5/81	167/18903	0.00075578	0.00357615	0.00169726	IL6/PPARG/ADIPOQ/CAV1/IKBKB	5
GO:0003073	BP	GO:0003073	regulation of systemic arterial blood pressure	4/81	96/18903	0.000770606	0.00362462	0.00172027	TNF/NOS3/ADRB2/F2R	4
GO:0045807	BP	GO:0045807	positive regulation of endocytosis	4/81	96/18903	0.000770606	0.00362462	0.00172027	INSR/IL4/EGF/CD14	4
GO:0032735	BP	GO:0032735	positive regulation of interleukin-12 production	3/81	42/18903	0.000771402	0.00362462	0.00172027	CD40LG/MAPK14/RELA	3
GO:0050691	BP	GO:0050691	regulation of defense response to virus by host	3/81	42/18903	0.000771402	0.00362462	0.00172027	IL1B/IL4/STAT1	3
GO:0050999	BP	GO:0050999	regulation of nitric-oxide synthase activity	3/81	42/18903	0.000771402	0.00362462	0.00172027	TNF/IL1B/CAV1	3
GO:0048639	BP	GO:0048639	positive regulation of developmental growth	5/81	168/18903	0.000776377	0.00364292	0.00172895	INSR/SLC6A3/PPARD/MAPK14/BCL2	5
GO:0051170	BP	GO:0051170	import into nucleus	5/81	169/18903	0.000797391	0.00370364	0.00175777	TP53/PTGS2/PRKCD/MAPK14/NFKBIA	5
GO:0001542	BP	GO:0001542	ovulation from ovarian follicle	2/81	10/18903	0.000798114	0.00370364	0.00175777	NOS3/PGR	2
GO:0002676	BP	GO:0002676	regulation of chronic inflammatory response	2/81	10/18903	0.000798114	0.00370364	0.00175777	TNF/IL4	2
GO:0006702	BP	GO:0006702	androgen biosynthetic process	2/81	10/18903	0.000798114	0.00370364	0.00175777	HSD3B1/HSD3B2	2
GO:0021936	BP	GO:0021936	regulation of cerebellar granule cell precursor proliferation	2/81	10/18903	0.000798114	0.00370364	0.00175777	SLC6A4/EGF	2
GO:0042368	BP	GO:0042368	vitamin D biosynthetic process	2/81	10/18903	0.000798114	0.00370364	0.00175777	CYP3A4/TNF	2
GO:0097267	BP	GO:0097267	omega-hydroxylase P450 pathway	2/81	10/18903	0.000798114	0.00370364	0.00175777	CYP1A2/CYP1B1	2
GO:1903596	BP	GO:1903596	regulation of gap junction assembly	2/81	10/18903	0.000798114	0.00370364	0.00175777	IL1B/CAV1	2
GO:0002690	BP	GO:0002690	positive regulation of leukocyte chemotaxis	4/81	97/18903	0.000801155	0.00371264	0.00176204	IL6/IL4/CXCL10/MAPK1	4
GO:1901990	BP	GO:1901990	regulation of mitotic cell cycle phase transition	7/81	354/18903	0.000807155	0.00373531	0.0017728	TP53/CCL2/PTEN/APP/CDK4/BCL2/CHEK2	7
GO:0090257	BP	GO:0090257	regulation of muscle system process	6/81	256/18903	0.000808409	0.00373598	0.00177312	PPARG/NOS3/CAV1/PTGS2/ADRB2/F2R	6
GO:0007595	BP	GO:0007595	lactation	3/81	43/18903	0.000826707	0.00381009	0.00180829	SLC6A3/CAV1/HK2	3
GO:1904037	BP	GO:1904037	positive regulation of epithelial cell apoptotic process	3/81	43/18903	0.000826707	0.00381009	0.00180829	IL6/CCL2/CD40LG	3
GO:0120162	BP	GO:0120162	positive regulation of cold-induced thermogenesis	4/81	98/18903	0.000832549	0.00383177	0.00181858	ADIPOQ/IL4/CAV1/ADRB2	4
GO:0001504	BP	GO:0001504	neurotransmitter uptake	3/81	44/18903	0.00088447	0.00404861	0.0019215	SLC6A4/SLC6A3/SLC6A2	3
GO:0042771	BP	GO:0042771	intrinsic apoptotic signaling pathway in response to DNA damage by p53 class mediator	3/81	44/18903	0.00088447	0.00404861	0.0019215	TP53/BCL2/CHEK2	3
GO:0098815	BP	GO:0098815	modulation of excitatory postsynaptic potential	3/81	44/18903	0.00088447	0.00404861	0.0019215	PTEN/ADRB2/APP	3
GO:1904706	BP	GO:1904706	negative regulation of vascular associated smooth muscle cell proliferation	3/81	44/18903	0.00088447	0.00404861	0.0019215	PPARG/ADIPOQ/PTEN	3
GO:0001655	BP	GO:0001655	urogenital system development	7/81	360/18903	0.000890412	0.00407028	0.00193178	ADIPOQ/CAT/MMP9/PTEN/ESR1/STAT1/BCL2	7
GO:0002532	BP	GO:0002532	production of molecular mediator involved in inflammatory response	4/81	100/18903	0.000897926	0.00408799	0.00194018	IL6/TNF/ALOX5/MAPK14	4
GO:0030316	BP	GO:0030316	osteoclast differentiation	4/81	100/18903	0.000897926	0.00408799	0.00194018	TNF/IL4/FOS/MAPK14	4
GO:0042632	BP	GO:0042632	cholesterol homeostasis	4/81	100/18903	0.000897926	0.00408799	0.00194018	CAV1/MTTP/LDLR/DGAT2	4
GO:0002831	BP	GO:0002831	regulation of response to biotic stimulus	7/81	361/18903	0.000904924	0.00410875	0.00195004	PPARG/IL1B/IL4/STAT1/NFE2L2/CD14/IKBKB	7
GO:0042176	BP	GO:0042176	regulation of protein catabolic process	7/81	361/18903	0.000904924	0.00410875	0.00195004	TNF/IL1B/CAV1/NFE2L2/LDLR/RELA/CHEK2	7
GO:0055088	BP	GO:0055088	lipid homeostasis	5/81	174/18903	0.000908901	0.00412125	0.00195597	PPARG/CAV1/MTTP/LDLR/DGAT2	5
GO:0031668	BP	GO:0031668	cellular response to extracellular stimulus	6/81	262/18903	0.000911558	0.00412774	0.00195905	TP53/FOS/MAPK1/NFE2L2/BCL2/RXRA	6
GO:0010466	BP	GO:0010466	negative regulation of peptidase activity	6/81	263/18903	0.000929692	0.00419451	0.00199074	TNF/MMP9/PTGS2/APP/SLPI/RAF1	6
GO:1903522	BP	GO:1903522	regulation of blood circulation	6/81	263/18903	0.000929692	0.00419451	0.00199074	TNF/NOS3/CAV1/PTGS2/KCNH2/F2R	6
GO:0055092	BP	GO:0055092	sterol homeostasis	4/81	101/18903	0.000931935	0.00419451	0.00199074	CAV1/MTTP/LDLR/DGAT2	4
GO:0009267	BP	GO:0009267	cellular response to starvation	5/81	175/18903	0.000932528	0.00419451	0.00199074	TP53/FOS/MAPK1/NFE2L2/BCL2	5
GO:0051048	BP	GO:0051048	negative regulation of secretion	5/81	175/18903	0.000932528	0.00419451	0.00199074	TNF/ADIPOQ/IL1B/EGF/F2R	5
GO:1903131	BP	GO:1903131	mononuclear cell differentiation	8/81	473/18903	0.000942335	0.0042045	0.00199548	IL6/PPARG/TP53/IL1B/IL4/CD40LG/FOS/BCL2	8
GO:0006775	BP	GO:0006775	fat-soluble vitamin metabolic process	3/81	45/18903	0.000944734	0.0042045	0.00199548	CYP3A4/TNF/PPARD	3
GO:0010712	BP	GO:0010712	regulation of collagen metabolic process	3/81	45/18903	0.000944734	0.0042045	0.00199548	IL6/PPARD/F2R	3
GO:0010799	BP	GO:0010799	regulation of peptidyl-threonine phosphorylation	3/81	45/18903	0.000944734	0.0042045	0.00199548	EGF/APP/MAPK1	3
GO:0019098	BP	GO:0019098	reproductive behavior	3/81	45/18903	0.000944734	0.0042045	0.00199548	SLC6A4/PTEN/APP	3
GO:0030501	BP	GO:0030501	positive regulation of bone mineralization	3/81	45/18903	0.000944734	0.0042045	0.00199548	ADRB2/ALOX5/RXRA	3
GO:0031295	BP	GO:0031295	T cell costimulation	3/81	45/18903	0.000944734	0.0042045	0.00199548	CAV1/CD40LG/DPP4	3
GO:0043620	BP	GO:0043620	regulation of DNA-templated transcription in response to stress	3/81	45/18903	0.000944734	0.0042045	0.00199548	TP53/NFE2L2/RELA	3
GO:0032635	BP	GO:0032635	interleukin-6 production	5/81	176/18903	0.00095661	0.00424614	0.00201524	IL6/TNF/IL1B/APP/F2R	5
GO:0032675	BP	GO:0032675	regulation of interleukin-6 production	5/81	176/18903	0.00095661	0.00424614	0.00201524	IL6/TNF/IL1B/APP/F2R	5
GO:0035249	BP	GO:0035249	synaptic transmission, glutamatergic	4/81	102/18903	0.000966842	0.00425615	0.00201999	TNF/CCL2/PTGS2/GRIA2	4
GO:0010739	BP	GO:0010739	positive regulation of protein kinase A signaling	2/81	11/18903	0.000972761	0.00425615	0.00201999	ADIPOQ/ADRB2	2
GO:0010887	BP	GO:0010887	negative regulation of cholesterol storage	2/81	11/18903	0.000972761	0.00425615	0.00201999	PPARG/PPARD	2
GO:0019062	BP	GO:0019062	virion attachment to host cell	2/81	11/18903	0.000972761	0.00425615	0.00201999	ICAM1/DPP4	2
GO:0019065	BP	GO:0019065	receptor-mediated endocytosis of virus by host cell	2/81	11/18903	0.000972761	0.00425615	0.00201999	CAV1/DPP4	2
GO:0031642	BP	GO:0031642	negative regulation of myelination	2/81	11/18903	0.000972761	0.00425615	0.00201999	TNF/PTEN	2
GO:0034350	BP	GO:0034350	regulation of glial cell apoptotic process	2/81	11/18903	0.000972761	0.00425615	0.00201999	CCL2/PRKCD	2
GO:0061418	BP	GO:0061418	regulation of transcription from RNA polymerase II promoter in response to hypoxia	2/81	11/18903	0.000972761	0.00425615	0.00201999	TP53/NFE2L2	2
GO:0071492	BP	GO:0071492	cellular response to UV-A	2/81	11/18903	0.000972761	0.00425615	0.00201999	MMP9/MMP3	2
GO:0072584	BP	GO:0072584	caveolin-mediated endocytosis	2/81	11/18903	0.000972761	0.00425615	0.00201999	CAV1/MAPK1	2
GO:1990535	BP	GO:1990535	neuron projection maintenance	2/81	11/18903	0.000972761	0.00425615	0.00201999	INSR/APP	2
GO:0002449	BP	GO:0002449	lymphocyte mediated immunity	7/81	367/18903	0.000995975	0.00434744	0.00206332	IL6/TNF/ICAM1/IL1B/IL4/CD40LG/PRKCD	7
GO:0019233	BP	GO:0019233	sensory perception of pain	4/81	103/18903	0.00100266	0.00434744	0.00206332	TNF/CCL2/PTGS2/F2R	4
GO:0043255	BP	GO:0043255	regulation of carbohydrate biosynthetic process	4/81	103/18903	0.00100266	0.00434744	0.00206332	INSR/ADIPOQ/EGF/DGAT2	4
GO:0045639	BP	GO:0045639	positive regulation of myeloid cell differentiation	4/81	103/18903	0.00100266	0.00434744	0.00206332	TNF/FOS/STAT1/MAPK14	4
GO:0048144	BP	GO:0048144	fibroblast proliferation	4/81	103/18903	0.00100266	0.00434744	0.00206332	TP53/CAV1/ESR1/CDK4	4
GO:0050764	BP	GO:0050764	regulation of phagocytosis	4/81	103/18903	0.00100266	0.00434744	0.00206332	TNF/ADIPOQ/CCL2/IL1B	4
GO:0070167	BP	GO:0070167	regulation of biomineral tissue development	4/81	103/18903	0.00100266	0.00434744	0.00206332	NOS3/ADRB2/ALOX5/RXRA	4
GO:0060443	BP	GO:0060443	mammary gland morphogenesis	3/81	46/18903	0.00100754	0.0043518	0.00206539	CAV1/ESR1/PGR	3
GO:0070266	BP	GO:0070266	necroptotic process	3/81	46/18903	0.00100754	0.0043518	0.00206539	TNF/TP53/CAV1	3
GO:2000273	BP	GO:2000273	positive regulation of signaling receptor activity	3/81	46/18903	0.00100754	0.0043518	0.00206539	CCL2/EGF/ADRB2	3
GO:0060759	BP	GO:0060759	regulation of response to cytokine stimulus	5/81	179/18903	0.00103164	0.00444449	0.00210938	IL6/PPARG/ADIPOQ/CAV1/IKBKB	5
GO:0090276	BP	GO:0090276	regulation of peptide hormone secretion	5/81	179/18903	0.00103164	0.00444449	0.00210938	IL6/TNF/IL1B/PPARD/ALOX5	5
GO:0015914	BP	GO:0015914	phospholipid transport	4/81	104/18903	0.0010394	0.00447221	0.00212254	MTTP/PRKCD/LDLR/ABCC1	4
GO:0035265	BP	GO:0035265	organ growth	5/81	180/18903	0.00105759	0.00454469	0.00215694	SLC6A4/PTEN/ESR1/MAPK14/BCL2	5
GO:0045601	BP	GO:0045601	regulation of endothelial cell differentiation	3/81	47/18903	0.00107293	0.00459885	0.00218264	TNF/IL1B/IKBKB	3
GO:0140353	BP	GO:0140353	lipid export from cell	3/81	47/18903	0.00107293	0.00459885	0.00218264	IL1B/PTGS2/SPP1	3
GO:0032760	BP	GO:0032760	positive regulation of tumor necrosis factor production	4/81	105/18903	0.00107708	0.00459908	0.00218275	IL6/HSPB1/APP/CD14	4
GO:0110149	BP	GO:0110149	regulation of biomineralization	4/81	105/18903	0.00107708	0.00459908	0.00218275	NOS3/ADRB2/ALOX5/RXRA	4
GO:1901655	BP	GO:1901655	cellular response to ketone	4/81	105/18903	0.00107708	0.00459908	0.00218275	FOS/CDK4/SPP1/CYP1B1	4
GO:1901988	BP	GO:1901988	negative regulation of cell cycle phase transition	6/81	272/18903	0.00110572	0.0047154	0.00223796	TP53/CCL2/PTEN/MAPK14/BCL2/CHEK2	6
GO:0002791	BP	GO:0002791	regulation of peptide secretion	5/81	182/18903	0.00111096	0.00472577	0.00224288	IL6/TNF/IL1B/PPARD/ALOX5	5
GO:0042129	BP	GO:0042129	regulation of T cell proliferation	5/81	182/18903	0.00111096	0.00472577	0.00224288	IL6/IL1B/IL4/CD40LG/PTEN	5
GO:0030593	BP	GO:0030593	neutrophil chemotaxis	4/81	106/18903	0.0011157	0.00473401	0.00224679	CCL2/IL1B/CXCL10/DPP4	4
GO:0042102	BP	GO:0042102	positive regulation of T cell proliferation	4/81	106/18903	0.0011157	0.00473401	0.00224679	IL6/IL1B/IL4/CD40LG	4
GO:0002460	BP	GO:0002460	adaptive immune response based on somatic recombination of immune receptors built from immunoglobulin superfamily domains	7/81	375/18903	0.00112846	0.0047821	0.00226961	IL6/TNF/ICAM1/IL1B/IL4/CD40LG/PRKCD	7
GO:0044000	BP	GO:0044000	movement in host	5/81	183/18903	0.00113838	0.0048108	0.00228323	INSR/ICAM1/CAV1/DPP4/LDLR	5
GO:0009299	BP	GO:0009299	mRNA transcription	3/81	48/18903	0.00114094	0.0048108	0.00228323	PPARG/TP53/RXRA	3
GO:0035850	BP	GO:0035850	epithelial cell differentiation involved in kidney development	3/81	48/18903	0.00114094	0.0048108	0.00228323	ADIPOQ/MMP9/STAT1	3
GO:0048538	BP	GO:0048538	thymus development	3/81	48/18903	0.00114094	0.0048108	0.00228323	MAPK1/BCL2/RAF1	3
GO:0050767	BP	GO:0050767	regulation of neurogenesis	7/81	377/18903	0.00116365	0.00485365	0.00230357	IL6/TNF/TP53/IL1B/PTEN/SPP1/LDLR	7
GO:0014745	BP	GO:0014745	negative regulation of muscle adaptation	2/81	12/18903	0.00116407	0.00485365	0.00230357	PPARG/NOS3	2
GO:0031953	BP	GO:0031953	negative regulation of protein autophosphorylation	2/81	12/18903	0.00116407	0.00485365	0.00230357	ADIPOQ/CAV1	2
GO:0032966	BP	GO:0032966	negative regulation of collagen biosynthetic process	2/81	12/18903	0.00116407	0.00485365	0.00230357	IL6/PPARD	2
GO:0051583	BP	GO:0051583	dopamine uptake involved in synaptic transmission	2/81	12/18903	0.00116407	0.00485365	0.00230357	SLC6A3/SLC6A2	2
GO:0051934	BP	GO:0051934	catecholamine uptake involved in synaptic transmission	2/81	12/18903	0.00116407	0.00485365	0.00230357	SLC6A3/SLC6A2	2
GO:0060134	BP	GO:0060134	prepulse inhibition	2/81	12/18903	0.00116407	0.00485365	0.00230357	SLC6A3/PTEN	2
GO:0060736	BP	GO:0060736	prostate gland growth	2/81	12/18903	0.00116407	0.00485365	0.00230357	PTEN/ESR1	2
GO:1903800	BP	GO:1903800	positive regulation of miRNA maturation	2/81	12/18903	0.00116407	0.00485365	0.00230357	IL6/TP53	2
GO:2000045	BP	GO:2000045	regulation of G1/S transition of mitotic cell cycle	5/81	185/18903	0.00119471	0.00496774	0.00235772	TP53/CCL2/PTEN/BCL2/CHEK2	5
GO:0008637	BP	GO:0008637	apoptotic mitochondrial changes	4/81	108/18903	0.00119586	0.00496774	0.00235772	TP53/MMP9/HK2/BCL2	4
GO:0090398	BP	GO:0090398	cellular senescence	4/81	108/18903	0.00119586	0.00496774	0.00235772	TP53/PTEN/PRKCD/MAPK14	4
GO:0003044	BP	GO:0003044	regulation of systemic arterial blood pressure mediated by a chemical signal	3/81	49/18903	0.00121162	0.00501466	0.00237999	NOS3/ADRB2/F2R	3
GO:0033628	BP	GO:0033628	regulation of cell adhesion mediated by integrin	3/81	49/18903	0.00121162	0.00501466	0.00237999	DPP4/CYP1B1/PLAU	3
GO:0043330	BP	GO:0043330	response to exogenous dsRNA	3/81	49/18903	0.00121162	0.00501466	0.00237999	CAV1/MAPK1/NFKBIA	3
GO:1903532	BP	GO:1903532	positive regulation of secretion by cell	6/81	278/18903	0.00123658	0.00509636	0.00241876	PPARG/SLC6A4/IL1B/IL4/SPP1/PPARD	6
GO:0046822	BP	GO:0046822	regulation of nucleocytoplasmic transport	4/81	109/18903	0.00123741	0.00509636	0.00241876	IL1B/PTGS2/PRKCD/MAPK14	4
GO:1903557	BP	GO:1903557	positive regulation of tumor necrosis factor superfamily cytokine production	4/81	109/18903	0.00123741	0.00509636	0.00241876	IL6/HSPB1/APP/CD14	4
GO:1904063	BP	GO:1904063	negative regulation of cation transmembrane transport	4/81	109/18903	0.00123741	0.00509636	0.00241876	CAV1/MMP9/BCL2/KCNH2	4
GO:0002700	BP	GO:0002700	regulation of production of molecular mediator of immune response	5/81	187/18903	0.00125309	0.00515467	0.00244644	IL6/TNF/IL1B/IL4/CD40LG	5
GO:0042742	BP	GO:0042742	defense response to bacterium	7/81	382/18903	0.00125542	0.00515792	0.00244798	IL6/TNF/IL1B/MPO/PRKCD/SLPI/LYZ	7
GO:0006766	BP	GO:0006766	vitamin metabolic process	4/81	110/18903	0.00127996	0.0052033	0.00246952	CYP3A4/TNF/PPARD/ABCC1	4
GO:0019395	BP	GO:0019395	fatty acid oxidation	4/81	110/18903	0.00127996	0.0052033	0.00246952	ADIPOQ/PPARD/MAPK14/DGAT2	4
GO:2000060	BP	GO:2000060	positive regulation of ubiquitin-dependent protein catabolic process	4/81	110/18903	0.00127996	0.0052033	0.00246952	CAV1/PTEN/EGF/NFE2L2	4
GO:0044843	BP	GO:0044843	cell cycle G1/S phase transition	6/81	280/18903	0.00128274	0.0052033	0.00246952	TP53/CCL2/PTEN/CDK4/BCL2/CHEK2	6
GO:0061138	BP	GO:0061138	morphogenesis of a branching epithelium	5/81	188/18903	0.00128306	0.0052033	0.00246952	TNF/EGF/ESR1/BCL2/PGR	5
GO:0006692	BP	GO:0006692	prostanoid metabolic process	3/81	50/18903	0.001285	0.0052033	0.00246952	IL1B/PTGS2/PTGS1	3
GO:0006693	BP	GO:0006693	prostaglandin metabolic process	3/81	50/18903	0.001285	0.0052033	0.00246952	IL1B/PTGS2/PTGS1	3
GO:0007520	BP	GO:0007520	myoblast fusion	3/81	50/18903	0.001285	0.0052033	0.00246952	IL4/CXCL10/MAPK14	3
GO:0030195	BP	GO:0030195	negative regulation of blood coagulation	3/81	50/18903	0.001285	0.0052033	0.00246952	NOS3/PRKCD/PLAU	3
GO:0032964	BP	GO:0032964	collagen biosynthetic process	3/81	50/18903	0.001285	0.0052033	0.00246952	IL6/PPARD/F2R	3
GO:0051349	BP	GO:0051349	positive regulation of lyase activity	3/81	50/18903	0.001285	0.0052033	0.00246952	NOS3/ADRB2/RAF1	3
GO:2001238	BP	GO:2001238	positive regulation of extrinsic apoptotic signaling pathway	3/81	50/18903	0.001285	0.0052033	0.00246952	TNF/CAV1/PTEN	3
GO:0022602	BP	GO:0022602	ovulation cycle process	3/81	51/18903	0.00136111	0.00546327	0.0025929	NOS3/ESR1/PGR	3
GO:0030225	BP	GO:0030225	macrophage differentiation	3/81	51/18903	0.00136111	0.00546327	0.0025929	ADIPOQ/MMP9/APP	3
GO:0043124	BP	GO:0043124	negative regulation of I-kappaB kinase/NF-kappaB signaling	3/81	51/18903	0.00136111	0.00546327	0.0025929	ADIPOQ/ESR1/STAT1	3
GO:1900047	BP	GO:1900047	negative regulation of hemostasis	3/81	51/18903	0.00136111	0.00546327	0.0025929	NOS3/PRKCD/PLAU	3
GO:0048259	BP	GO:0048259	regulation of receptor-mediated endocytosis	4/81	112/18903	0.00136812	0.00546327	0.0025929	INSR/ADIPOQ/IL4/EGF	4
GO:0010713	BP	GO:0010713	negative regulation of collagen metabolic process	2/81	13/18903	0.0013719	0.00546327	0.0025929	IL6/PPARD	2
GO:0031392	BP	GO:0031392	regulation of prostaglandin biosynthetic process	2/81	13/18903	0.0013719	0.00546327	0.0025929	IL1B/PTGS2	2
GO:0032494	BP	GO:0032494	response to peptidoglycan	2/81	13/18903	0.0013719	0.00546327	0.0025929	IL6/RELA	2
GO:0035745	BP	GO:0035745	T-helper 2 cell cytokine production	2/81	13/18903	0.0013719	0.00546327	0.0025929	IL6/IL4	2
GO:0042362	BP	GO:0042362	fat-soluble vitamin biosynthetic process	2/81	13/18903	0.0013719	0.00546327	0.0025929	CYP3A4/TNF	2
GO:0044650	BP	GO:0044650	adhesion of symbiont to host cell	2/81	13/18903	0.0013719	0.00546327	0.0025929	ICAM1/DPP4	2
GO:0072683	BP	GO:0072683	T cell extravasation	2/81	13/18903	0.0013719	0.00546327	0.0025929	CCL2/ICAM1	2
GO:0075509	BP	GO:0075509	endocytosis involved in viral entry into host cell	2/81	13/18903	0.0013719	0.00546327	0.0025929	CAV1/DPP4	2
GO:2000551	BP	GO:2000551	regulation of T-helper 2 cell cytokine production	2/81	13/18903	0.0013719	0.00546327	0.0025929	IL6/IL4	2
GO:0009755	BP	GO:0009755	hormone-mediated signaling pathway	5/81	192/18903	0.00140827	0.00560149	0.0026585	PPARG/ESR1/PPARD/PGR/RXRA	5
GO:0002456	BP	GO:0002456	T cell mediated immunity	4/81	113/18903	0.00141375	0.00560344	0.00265943	IL6/ICAM1/IL1B/IL4	4
GO:0006939	BP	GO:0006939	smooth muscle contraction	4/81	113/18903	0.00141375	0.00560344	0.00265943	CAV1/PTGS2/ADRB2/F2R	4
GO:0010633	BP	GO:0010633	negative regulation of epithelial cell migration	4/81	113/18903	0.00141375	0.00560344	0.00265943	PPARG/TNF/IL4/PTEN	4
GO:0006636	BP	GO:0006636	unsaturated fatty acid biosynthetic process	3/81	52/18903	0.00144001	0.00569414	0.00270247	IL1B/PTGS2/PTGS1	3
GO:0010543	BP	GO:0010543	regulation of platelet activation	3/81	52/18903	0.00144001	0.00569414	0.00270247	IL6/NOS3/PRKCD	3
GO:0002824	BP	GO:0002824	positive regulation of adaptive immune response based on somatic recombination of immune receptors built from immunoglobulin superfamily domains	4/81	114/18903	0.00146044	0.00576812	0.00273759	IL6/TNF/IL1B/IL4	4
GO:0010952	BP	GO:0010952	positive regulation of peptidase activity	5/81	194/18903	0.00147415	0.00580867	0.00275683	PPARG/TNF/CAV1/APP/F2R	5
GO:1901991	BP	GO:1901991	negative regulation of mitotic cell cycle phase transition	5/81	194/18903	0.00147415	0.00580867	0.00275683	TP53/CCL2/PTEN/BCL2/CHEK2	5
GO:0007548	BP	GO:0007548	sex differentiation	6/81	288/18903	0.00148072	0.00582773	0.00276587	INSR/NOS3/ESR1/CYP1B1/BCL2/PGR	6
GO:0042303	BP	GO:0042303	molting cycle	4/81	115/18903	0.00150819	0.00591511	0.00280735	TNF/PTGS2/BCL2/RELA	4
GO:0042633	BP	GO:0042633	hair cycle	4/81	115/18903	0.00150819	0.00591511	0.00280735	TNF/PTGS2/BCL2/RELA	4
GO:0048640	BP	GO:0048640	negative regulation of developmental growth	4/81	115/18903	0.00150819	0.00591511	0.00280735	SLC6A4/PTEN/ADRB2/SPP1	4
GO:0034381	BP	GO:0034381	plasma lipoprotein particle clearance	3/81	53/18903	0.00152173	0.00594056	0.00281943	ADIPOQ/LDLR/DGAT2	3
GO:0048260	BP	GO:0048260	positive regulation of receptor-mediated endocytosis	3/81	53/18903	0.00152173	0.00594056	0.00281943	INSR/IL4/EGF	3
GO:0071622	BP	GO:0071622	regulation of granulocyte chemotaxis	3/81	53/18903	0.00152173	0.00594056	0.00281943	IL4/DPP4/MAPK1	3
GO:0097300	BP	GO:0097300	programmed necrotic cell death	3/81	53/18903	0.00152173	0.00594056	0.00281943	TNF/TP53/CAV1	3
GO:0022898	BP	GO:0022898	regulation of transmembrane transporter activity	6/81	291/18903	0.00156068	0.00608557	0.00288825	CCL2/CAV1/MMP9/ADRB2/APP/BCL2	6
GO:2001257	BP	GO:2001257	regulation of cation channel activity	5/81	197/18903	0.0015772	0.00614286	0.00291544	CCL2/CAV1/MMP9/ADRB2/APP	5
GO:0030213	BP	GO:0030213	hyaluronan biosynthetic process	2/81	14/18903	0.0015961	0.00617367	0.00293006	IL1B/EGF	2
GO:0048681	BP	GO:0048681	negative regulation of axon regeneration	2/81	14/18903	0.0015961	0.00617367	0.00293006	PTEN/SPP1	2
GO:0051547	BP	GO:0051547	regulation of keratinocyte migration	2/81	14/18903	0.0015961	0.00617367	0.00293006	MMP9/PTEN	2
GO:0061043	BP	GO:0061043	regulation of vascular wound healing	2/81	14/18903	0.0015961	0.00617367	0.00293006	TNF/ALOX5	2
GO:0070141	BP	GO:0070141	response to UV-A	2/81	14/18903	0.0015961	0.00617367	0.00293006	MMP9/MMP3	2
GO:1904294	BP	GO:1904294	positive regulation of ERAD pathway	2/81	14/18903	0.0015961	0.00617367	0.00293006	CAV1/NFE2L2	2
GO:0030857	BP	GO:0030857	negative regulation of epithelial cell differentiation	3/81	54/18903	0.0016063	0.00618009	0.00293311	CAV1/MMP9/STAT1	3
GO:0042149	BP	GO:0042149	cellular response to glucose starvation	3/81	54/18903	0.0016063	0.00618009	0.00293311	TP53/NFE2L2/BCL2	3
GO:0045778	BP	GO:0045778	positive regulation of ossification	3/81	54/18903	0.0016063	0.00618009	0.00293311	ADRB2/ALOX5/RXRA	3
GO:0050819	BP	GO:0050819	negative regulation of coagulation	3/81	54/18903	0.0016063	0.00618009	0.00293311	NOS3/PRKCD/PLAU	3
GO:0043406	BP	GO:0043406	positive regulation of MAP kinase activity	4/81	117/18903	0.00160693	0.00618009	0.00293311	INSR/TNF/IL1B/EGF	4
GO:0046486	BP	GO:0046486	glycerolipid metabolic process	7/81	399/18903	0.00161065	0.00618732	0.00293654	PON1/CAT/CAV1/PTEN/MTTP/LDLR/DGAT2	7
GO:0071897	BP	GO:0071897	DNA biosynthetic process	5/81	198/18903	0.0016127	0.00618812	0.00293692	TNF/ADIPOQ/TP53/MAPK1/CYP1B1	5
GO:0002286	BP	GO:0002286	T cell activation involved in immune response	4/81	118/18903	0.00165796	0.00633295	0.00300565	IL6/TP53/ICAM1/IL4	4
GO:0002718	BP	GO:0002718	regulation of cytokine production involved in immune response	4/81	118/18903	0.00165796	0.00633295	0.00300565	IL6/TNF/IL1B/IL4	4
GO:0007088	BP	GO:0007088	regulation of mitotic nuclear division	4/81	118/18903	0.00165796	0.00633295	0.00300565	INSR/TNF/IL1B/EGF	4
GO:0050830	BP	GO:0050830	defense response to Gram-positive bacterium	4/81	118/18903	0.00165796	0.00633295	0.00300565	IL6/TNF/IL1B/LYZ	4
GO:0031103	BP	GO:0031103	axon regeneration	3/81	55/18903	0.00169376	0.00644048	0.00305669	PTEN/SPP1/BCL2	3
GO:0043525	BP	GO:0043525	positive regulation of neuron apoptotic process	3/81	55/18903	0.00169376	0.00644048	0.00305669	TNF/TP53/MCL1	3
GO:0070169	BP	GO:0070169	positive regulation of biomineral tissue development	3/81	55/18903	0.00169376	0.00644048	0.00305669	ADRB2/ALOX5/RXRA	3
GO:0071320	BP	GO:0071320	cellular response to cAMP	3/81	55/18903	0.00169376	0.00644048	0.00305669	ADIPOQ/APP/CYP1B1	3
GO:0048872	BP	GO:0048872	homeostasis of number of cells	6/81	296/18903	0.00170122	0.00646158	0.0030667	IL6/NOS3/STAT1/MAPK14/BCL2/F2R	6
GO:0002708	BP	GO:0002708	positive regulation of lymphocyte mediated immunity	4/81	119/18903	0.0017101	0.00648797	0.00307923	IL6/TNF/IL1B/IL4	4
GO:0002263	BP	GO:0002263	cell activation involved in immune response	6/81	297/18903	0.00173045	0.00655781	0.00311238	IL6/TP53/ICAM1/IL4/CD40LG/APP	6
GO:0002367	BP	GO:0002367	cytokine production involved in immune response	4/81	120/18903	0.00176337	0.00666754	0.00316445	IL6/TNF/IL1B/IL4	4
GO:0002821	BP	GO:0002821	positive regulation of adaptive immune response	4/81	120/18903	0.00176337	0.00666754	0.00316445	IL6/TNF/IL1B/IL4	4
GO:0001836	BP	GO:0001836	release of cytochrome c from mitochondria	3/81	56/18903	0.00178414	0.00670096	0.00318032	TP53/MMP9/BCL2	3
GO:0043331	BP	GO:0043331	response to dsRNA	3/81	56/18903	0.00178414	0.00670096	0.00318032	CAV1/MAPK1/NFKBIA	3
GO:0043470	BP	GO:0043470	regulation of carbohydrate catabolic process	3/81	56/18903	0.00178414	0.00670096	0.00318032	INSR/TP53/APP	3
GO:0060986	BP	GO:0060986	endocrine hormone secretion	3/81	56/18903	0.00178414	0.00670096	0.00318032	PPARG/IL1B/SPP1	3
GO:0071715	BP	GO:0071715	icosanoid transport	3/81	56/18903	0.00178414	0.00670096	0.00318032	IL1B/PTGS2/ABCC1	3
GO:0110151	BP	GO:0110151	positive regulation of biomineralization	3/81	56/18903	0.00178414	0.00670096	0.00318032	ADRB2/ALOX5/RXRA	3
GO:0001763	BP	GO:0001763	morphogenesis of a branching structure	5/81	203/18903	0.00179908	0.00674204	0.00319981	TNF/EGF/ESR1/BCL2/PGR	5
GO:0051701	BP	GO:0051701	biological process involved in interaction with host	5/81	203/18903	0.00179908	0.00674204	0.00319981	INSR/ICAM1/CAV1/DPP4/LDLR	5
GO:0045446	BP	GO:0045446	endothelial cell differentiation	4/81	121/18903	0.00181778	0.00677691	0.00321636	TNF/ICAM1/IL1B/IKBKB	4
GO:0051101	BP	GO:0051101	regulation of DNA binding	4/81	121/18903	0.00181778	0.00677691	0.00321636	PPARG/MMP9/EGF/NFKBIA	4
GO:0010867	BP	GO:0010867	positive regulation of triglyceride biosynthetic process	2/81	15/18903	0.00183654	0.00677691	0.00321636	LDLR/DGAT2	2
GO:0021534	BP	GO:0021534	cell proliferation in hindbrain	2/81	15/18903	0.00183654	0.00677691	0.00321636	SLC6A4/EGF	2
GO:0021924	BP	GO:0021924	cell proliferation in external granule layer	2/81	15/18903	0.00183654	0.00677691	0.00321636	SLC6A4/EGF	2
GO:0021930	BP	GO:0021930	cerebellar granule cell precursor proliferation	2/81	15/18903	0.00183654	0.00677691	0.00321636	SLC6A4/EGF	2
GO:0034116	BP	GO:0034116	positive regulation of heterotypic cell-cell adhesion	2/81	15/18903	0.00183654	0.00677691	0.00321636	TNF/IL1B	2
GO:0035672	BP	GO:0035672	oligopeptide transmembrane transport	2/81	15/18903	0.00183654	0.00677691	0.00321636	CA2/ABCC1	2
GO:0038166	BP	GO:0038166	angiotensin-activated signaling pathway	2/81	15/18903	0.00183654	0.00677691	0.00321636	CAV1/CA2	2
GO:0070571	BP	GO:0070571	negative regulation of neuron projection regeneration	2/81	15/18903	0.00183654	0.00677691	0.00321636	PTEN/SPP1	2
GO:0071639	BP	GO:0071639	positive regulation of monocyte chemotactic protein-1 production	2/81	15/18903	0.00183654	0.00677691	0.00321636	ADIPOQ/IL1B	2
GO:0097396	BP	GO:0097396	response to interleukin-17	2/81	15/18903	0.00183654	0.00677691	0.00321636	IL1B/CXCL10	2
GO:0097398	BP	GO:0097398	cellular response to interleukin-17	2/81	15/18903	0.00183654	0.00677691	0.00321636	IL1B/CXCL10	2
GO:2001279	BP	GO:2001279	regulation of unsaturated fatty acid biosynthetic process	2/81	15/18903	0.00183654	0.00677691	0.00321636	IL1B/PTGS2	2
GO:0002761	BP	GO:0002761	regulation of myeloid leukocyte differentiation	4/81	122/18903	0.00187334	0.00688961	0.00326985	TNF/ADIPOQ/IL4/FOS	4
GO:0008286	BP	GO:0008286	insulin receptor signaling pathway	4/81	122/18903	0.00187334	0.00688961	0.00326985	INSR/IL1B/CDK4/PRKCD	4
GO:0032768	BP	GO:0032768	regulation of monooxygenase activity	3/81	57/18903	0.00187748	0.00688961	0.00326985	TNF/IL1B/CAV1	3
GO:0043388	BP	GO:0043388	positive regulation of DNA binding	3/81	57/18903	0.00187748	0.00688961	0.00326985	PPARG/MMP9/EGF	3
GO:0070231	BP	GO:0070231	T cell apoptotic process	3/81	57/18903	0.00187748	0.00688961	0.00326985	TP53/BCL2/CHEK2	3
GO:0043254	BP	GO:0043254	regulation of protein-containing complex assembly	7/81	410/18903	0.00187936	0.00688961	0.00326985	TNF/TP53/ESR1/PRKCD/MMP3/RASA1/RAF1	7
GO:0030282	BP	GO:0030282	bone mineralization	4/81	123/18903	0.00193007	0.00706784	0.00335444	PTGS2/ADRB2/ALOX5/RXRA	4
GO:0051047	BP	GO:0051047	positive regulation of secretion	6/81	304/18903	0.00194589	0.00711803	0.00337826	PPARG/SLC6A4/IL1B/IL4/SPP1/PPARD	6
GO:1903706	BP	GO:1903706	regulation of hemopoiesis	7/81	413/18903	0.00195837	0.00715118	0.00339399	TNF/ADIPOQ/IL4/FOS/STAT1/MAPK14/NFKBIA	7
GO:0002285	BP	GO:0002285	lymphocyte activation involved in immune response	5/81	207/18903	0.0019592	0.00715118	0.00339399	IL6/TP53/ICAM1/IL4/CD40LG	5
GO:0048010	BP	GO:0048010	vascular endothelial growth factor receptor signaling pathway	3/81	58/18903	0.00197382	0.00718896	0.00341192	HSPB1/IL1B/MAPK14	3
GO:0061005	BP	GO:0061005	cell differentiation involved in kidney development	3/81	58/18903	0.00197382	0.00718896	0.00341192	ADIPOQ/MMP9/STAT1	3
GO:0072676	BP	GO:0072676	lymphocyte migration	4/81	124/18903	0.00198799	0.00723275	0.0034327	CCL2/ICAM1/CXCL10/APP	4
GO:0045216	BP	GO:0045216	cell-cell junction organization	5/81	208/18903	0.00200081	0.00727155	0.00345112	TNF/IL1B/CAV1/IKBKB/F2R	5
GO:0045732	BP	GO:0045732	positive regulation of protein catabolic process	5/81	209/18903	0.00204306	0.00740912	0.00351641	TNF/IL1B/CAV1/NFE2L2/LDLR	5
GO:0071383	BP	GO:0071383	cellular response to steroid hormone stimulus	5/81	209/18903	0.00204306	0.00740912	0.00351641	ESR1/CYP1B1/PPARD/PGR/RXRA	5
GO:0001952	BP	GO:0001952	regulation of cell-matrix adhesion	4/81	125/18903	0.00204709	0.00741575	0.00351956	PTEN/BCL2/RASA1/PLAU	4
GO:0042306	BP	GO:0042306	regulation of protein import into nucleus	3/81	59/18903	0.00207318	0.00748577	0.00355279	PTGS2/PRKCD/MAPK14	3
GO:0007162	BP	GO:0007162	negative regulation of cell adhesion	6/81	308/18903	0.0020778	0.00748577	0.00355279	ADIPOQ/IL4/PTEN/PRKCD/CYP1B1/RASA1	6
GO:0010715	BP	GO:0010715	regulation of extracellular matrix disassembly	2/81	16/18903	0.00209308	0.00748577	0.00355279	IL6/DPP4	2
GO:0034374	BP	GO:0034374	low-density lipoprotein particle remodeling	2/81	16/18903	0.00209308	0.00748577	0.00355279	MTTP/MPO	2
GO:0044406	BP	GO:0044406	adhesion of symbiont to host	2/81	16/18903	0.00209308	0.00748577	0.00355279	ICAM1/DPP4	2
GO:0045986	BP	GO:0045986	negative regulation of smooth muscle contraction	2/81	16/18903	0.00209308	0.00748577	0.00355279	PTGS2/ADRB2	2
GO:0051044	BP	GO:0051044	positive regulation of membrane protein ectodomain proteolysis	2/81	16/18903	0.00209308	0.00748577	0.00355279	TNF/IL1B	2
GO:0070431	BP	GO:0070431	nucleotide-binding oligomerization domain containing 2 signaling pathway	2/81	16/18903	0.00209308	0.00748577	0.00355279	RELA/NFKBIA	2
GO:0090336	BP	GO:0090336	positive regulation of brown fat cell differentiation	2/81	16/18903	0.00209308	0.00748577	0.00355279	PTGS2/MAPK14	2
GO:1901741	BP	GO:1901741	positive regulation of myoblast fusion	2/81	16/18903	0.00209308	0.00748577	0.00355279	IL4/MAPK14	2
GO:1905906	BP	GO:1905906	regulation of amyloid fibril formation	2/81	16/18903	0.00209308	0.00748577	0.00355279	APP/LDLR	2
GO:2000696	BP	GO:2000696	regulation of epithelial cell differentiation involved in kidney development	2/81	16/18903	0.00209308	0.00748577	0.00355279	MMP9/STAT1	2
GO:0042594	BP	GO:0042594	response to starvation	5/81	211/18903	0.00212952	0.00760802	0.00361081	TP53/FOS/MAPK1/NFE2L2/BCL2	5
GO:0002711	BP	GO:0002711	positive regulation of T cell mediated immunity	3/81	60/18903	0.0021756	0.0077562	0.00368114	IL6/IL1B/IL4	3
GO:0045599	BP	GO:0045599	negative regulation of fat cell differentiation	3/81	60/18903	0.0021756	0.0077562	0.00368114	IL6/TNF/ADIPOQ	3
GO:1902806	BP	GO:1902806	regulation of cell cycle G1/S phase transition	5/81	213/18903	0.00221863	0.00790122	0.00374996	TP53/CCL2/PTEN/BCL2/CHEK2	5
GO:0034113	BP	GO:0034113	heterotypic cell-cell adhesion	3/81	61/18903	0.00228112	0.0081152	0.00385152	TNF/ADIPOQ/IL1B	3
GO:0014902	BP	GO:0014902	myotube differentiation	4/81	129/18903	0.00229568	0.0081498	0.00386794	IL4/CXCL10/MAPK14/BCL2	4
GO:0051928	BP	GO:0051928	positive regulation of calcium ion transport	4/81	129/18903	0.00229568	0.0081498	0.00386794	CCL2/CAV1/CXCL10/F2R	4
GO:1990266	BP	GO:1990266	neutrophil migration	4/81	130/18903	0.00236094	0.00833644	0.00395652	CCL2/IL1B/CXCL10/DPP4	4
GO:0006857	BP	GO:0006857	oligopeptide transport	2/81	17/18903	0.00236558	0.00833644	0.00395652	CA2/ABCC1	2
GO:0010224	BP	GO:0010224	response to UV-B	2/81	17/18903	0.00236558	0.00833644	0.00395652	BCL2/RELA	2
GO:0033189	BP	GO:0033189	response to vitamin A	2/81	17/18903	0.00236558	0.00833644	0.00395652	CAT/PPARD	2
GO:0036005	BP	GO:0036005	response to macrophage colony-stimulating factor	2/81	17/18903	0.00236558	0.00833644	0.00395652	TNF/SPP1	2
GO:0090399	BP	GO:0090399	replicative senescence	2/81	17/18903	0.00236558	0.00833644	0.00395652	TP53/CHEK2	2
GO:0090494	BP	GO:0090494	dopamine uptake	2/81	17/18903	0.00236558	0.00833644	0.00395652	SLC6A3/SLC6A2	2
GO:0031102	BP	GO:0031102	neuron projection regeneration	3/81	62/18903	0.00238976	0.00836045	0.00396792	PTEN/SPP1/BCL2	3
GO:0043030	BP	GO:0043030	regulation of macrophage activation	3/81	62/18903	0.00238976	0.00836045	0.00396792	IL6/IL4/LDLR	3
GO:0046902	BP	GO:0046902	regulation of mitochondrial membrane permeability	3/81	62/18903	0.00238976	0.00836045	0.00396792	TP53/HK2/BCL2	3
GO:0070228	BP	GO:0070228	regulation of lymphocyte apoptotic process	3/81	62/18903	0.00238976	0.00836045	0.00396792	TP53/PTEN/BCL2	3
GO:0090303	BP	GO:0090303	positive regulation of wound healing	3/81	62/18903	0.00238976	0.00836045	0.00396792	NFE2L2/PLAU/F2R	3
GO:0099601	BP	GO:0099601	regulation of neurotransmitter receptor activity	3/81	62/18903	0.00238976	0.00836045	0.00396792	CCL2/ADRB2/APP	3
GO:1903409	BP	GO:1903409	reactive oxygen species biosynthetic process	3/81	62/18903	0.00238976	0.00836045	0.00396792	CYP1A2/MPO/ALOX5	3
GO:0010948	BP	GO:0010948	negative regulation of cell cycle process	6/81	318/18903	0.00243721	0.00851759	0.0040425	TP53/CCL2/PTEN/MAPK14/BCL2/CHEK2	6
GO:0034329	BP	GO:0034329	cell junction assembly	7/81	430/18903	0.00245609	0.00857469	0.0040696	TNF/IL1B/CAV1/PTEN/APP/BCL2/IKBKB	7
GO:0042391	BP	GO:0042391	regulation of membrane potential	7/81	431/18903	0.00248815	0.00867762	0.00411845	TNF/CAV1/PTEN/ADRB2/APP/BCL2/KCNH2	7
GO:0032615	BP	GO:0032615	interleukin-12 production	3/81	63/18903	0.00250156	0.00868842	0.00412357	CD40LG/MAPK14/RELA	3
GO:0032655	BP	GO:0032655	regulation of interleukin-12 production	3/81	63/18903	0.00250156	0.00868842	0.00412357	CD40LG/MAPK14/RELA	3
GO:0045453	BP	GO:0045453	bone resorption	3/81	63/18903	0.00250156	0.00868842	0.00412357	IL6/ADRB2/SPP1	3
GO:2001244	BP	GO:2001244	positive regulation of intrinsic apoptotic signaling pathway	3/81	63/18903	0.00250156	0.00868842	0.00412357	TP53/CAV1/MCL1	3
GO:0002244	BP	GO:0002244	hematopoietic progenitor cell differentiation	4/81	133/18903	0.00256436	0.00889735	0.00422274	TP53/NFE2L2/BCL2/TOP2A	4
GO:0050866	BP	GO:0050866	negative regulation of cell activation	5/81	221/18903	0.00260244	0.00902019	0.00428104	NOS3/IL4/PTEN/PRKCD/LDLR	5
GO:0000768	BP	GO:0000768	syncytium formation by plasma membrane fusion	3/81	64/18903	0.00261655	0.00904119	0.004291	IL4/CXCL10/MAPK14	3
GO:0019229	BP	GO:0019229	regulation of vasoconstriction	3/81	64/18903	0.00261655	0.00904119	0.004291	CAV1/PTGS2/F2R	3
GO:0140253	BP	GO:0140253	cell-cell fusion	3/81	64/18903	0.00261655	0.00904119	0.004291	IL4/CXCL10/MAPK14	3
GO:0044242	BP	GO:0044242	cellular lipid catabolic process	5/81	222/18903	0.0026536	0.00906793	0.00430369	ADIPOQ/PRKCD/LDLR/CYP1B1/PPARD	5
GO:0002830	BP	GO:0002830	positive regulation of type 2 immune response	2/81	18/18903	0.0026539	0.00906793	0.00430369	IL6/IL4	2
GO:0006977	BP	GO:0006977	DNA damage response, signal transduction by p53 class mediator resulting in cell cycle arrest	2/81	18/18903	0.0026539	0.00906793	0.00430369	TP53/CHEK2	2
GO:0006978	BP	GO:0006978	DNA damage response, signal transduction by p53 class mediator resulting in transcription of p21 class mediator	2/81	18/18903	0.0026539	0.00906793	0.00430369	TP53/CHEK2	2
GO:0010522	BP	GO:0010522	regulation of calcium ion transport into cytosol	2/81	18/18903	0.0026539	0.00906793	0.00430369	CAV1/BCL2	2
GO:0016264	BP	GO:0016264	gap junction assembly	2/81	18/18903	0.0026539	0.00906793	0.00430369	IL1B/CAV1	2
GO:0032310	BP	GO:0032310	prostaglandin secretion	2/81	18/18903	0.0026539	0.00906793	0.00430369	IL1B/PTGS2	2
GO:0034138	BP	GO:0034138	toll-like receptor 3 signaling pathway	2/81	18/18903	0.0026539	0.00906793	0.00430369	TNF/CAV1	2
GO:0051770	BP	GO:0051770	positive regulation of nitric-oxide synthase biosynthetic process	2/81	18/18903	0.0026539	0.00906793	0.00430369	CCL2/STAT1	2
GO:0090493	BP	GO:0090493	catecholamine uptake	2/81	18/18903	0.0026539	0.00906793	0.00430369	SLC6A3/SLC6A2	2
GO:0150079	BP	GO:0150079	negative regulation of neuroinflammatory response	2/81	18/18903	0.0026539	0.00906793	0.00430369	IL4/LDLR	2
GO:0031647	BP	GO:0031647	regulation of protein stability	6/81	325/18903	0.00271538	0.00926861	0.00439894	TP53/PTEN/MAPK1/PRKCD/BCL2/CHEK2	6
GO:0032613	BP	GO:0032613	interleukin-10 production	3/81	65/18903	0.00273475	0.00931586	0.00442136	IL6/IL4/CD40LG	3
GO:0032653	BP	GO:0032653	regulation of interleukin-10 production	3/81	65/18903	0.00273475	0.00931586	0.00442136	IL6/IL4/CD40LG	3
GO:0043401	BP	GO:0043401	steroid hormone mediated signaling pathway	4/81	136/18903	0.00277952	0.00944925	0.00448467	ESR1/PPARD/PGR/RXRA	4
GO:1903052	BP	GO:1903052	positive regulation of proteolysis involved in protein catabolic process	4/81	136/18903	0.00277952	0.00944925	0.00448467	CAV1/PTEN/EGF/NFE2L2	4
GO:0033157	BP	GO:0033157	regulation of intracellular protein transport	5/81	225/18903	0.00281146	0.00954818	0.00453162	ADIPOQ/IL1B/PTGS2/PRKCD/MAPK14	5
GO:0006913	BP	GO:0006913	nucleocytoplasmic transport	6/81	329/18903	0.00288469	0.00977719	0.00464031	TP53/IL1B/PTGS2/PRKCD/MAPK14/NFKBIA	6
GO:0051169	BP	GO:0051169	nuclear transport	6/81	329/18903	0.00288469	0.00977719	0.00464031	TP53/IL1B/PTGS2/PRKCD/MAPK14/NFKBIA	6
GO:0002523	BP	GO:0002523	leukocyte migration involved in inflammatory response	2/81	19/18903	0.0029579	0.00988606	0.00469198	TNF/ALOX5	2
GO:0002544	BP	GO:0002544	chronic inflammatory response	2/81	19/18903	0.0029579	0.00988606	0.00469198	TNF/IL4	2
GO:0010544	BP	GO:0010544	negative regulation of platelet activation	2/81	19/18903	0.0029579	0.00988606	0.00469198	NOS3/PRKCD	2
GO:0010738	BP	GO:0010738	regulation of protein kinase A signaling	2/81	19/18903	0.0029579	0.00988606	0.00469198	ADIPOQ/ADRB2	2
GO:0010885	BP	GO:0010885	regulation of cholesterol storage	2/81	19/18903	0.0029579	0.00988606	0.00469198	PPARG/PPARD	2
GO:0019373	BP	GO:0019373	epoxygenase P450 pathway	2/81	19/18903	0.0029579	0.00988606	0.00469198	CYP1A2/CYP1B1	2
GO:0031645	BP	GO:0031645	negative regulation of nervous system process	2/81	19/18903	0.0029579	0.00988606	0.00469198	TNF/PTEN	2
GO:0036003	BP	GO:0036003	positive regulation of transcription from RNA polymerase II promoter in response to stress	2/81	19/18903	0.0029579	0.00988606	0.00469198	TP53/NFE2L2	2
GO:0042772	BP	GO:0042772	DNA damage response, signal transduction resulting in transcription	2/81	19/18903	0.0029579	0.00988606	0.00469198	TP53/CHEK2	2
GO:0043031	BP	GO:0043031	negative regulation of macrophage activation	2/81	19/18903	0.0029579	0.00988606	0.00469198	IL4/LDLR	2
GO:0048245	BP	GO:0048245	eosinophil chemotaxis	2/81	19/18903	0.0029579	0.00988606	0.00469198	CCL2/IL4	2
GO:0070242	BP	GO:0070242	thymocyte apoptotic process	2/81	19/18903	0.0029579	0.00988606	0.00469198	TP53/CHEK2	2
GO:0070989	BP	GO:0070989	oxidative demethylation	2/81	19/18903	0.0029579	0.00988606	0.00469198	CYP3A4/CYP1A2	2
GO:1902176	BP	GO:1902176	negative regulation of oxidative stress-induced intrinsic apoptotic signaling pathway	2/81	19/18903	0.0029579	0.00988606	0.00469198	HSPB1/NFE2L2	2
GO:0030888	BP	GO:0030888	regulation of B cell proliferation	3/81	67/18903	0.00298094	0.0099335	0.0047145	IL4/PTEN/BCL2	3
GO:0042531	BP	GO:0042531	positive regulation of tyrosine phosphorylation of STAT protein	3/81	67/18903	0.00298094	0.0099335	0.0047145	IL6/TNF/IL4	3
GO:0060260	BP	GO:0060260	regulation of transcription initiation by RNA polymerase II	3/81	67/18903	0.00298094	0.0099335	0.0047145	TP53/ESR1/CDK4	3
GO:0015980	BP	GO:0015980	energy derivation by oxidation of organic compounds	6/81	333/18903	0.00306181	0.0101929	0.00483762	INSR/CYP1A2/TNF/TP53/CAT/IL4	6
GO:0002705	BP	GO:0002705	positive regulation of leukocyte mediated immunity	4/81	140/18903	0.00308523	0.0102506	0.00486502	IL6/TNF/IL1B/IL4	4
GO:0042157	BP	GO:0042157	lipoprotein metabolic process	4/81	140/18903	0.00308523	0.0102506	0.00486502	MTTP/LDLR/OLR1/DGAT2	4
GO:0006949	BP	GO:0006949	syncytium formation	3/81	68/18903	0.00310897	0.0103092	0.0048928	IL4/CXCL10/MAPK14	3
GO:0045670	BP	GO:0045670	regulation of osteoclast differentiation	3/81	68/18903	0.00310897	0.0103092	0.0048928	TNF/IL4/FOS	3
GO:0060562	BP	GO:0060562	epithelial tube morphogenesis	6/81	335/18903	0.00315336	0.0104461	0.00495777	TNF/CXCL10/EGF/ESR1/BCL2/PGR	6
GO:0032386	BP	GO:0032386	regulation of intracellular transport	6/81	336/18903	0.0031999	0.0105898	0.005026	ADIPOQ/IL1B/PTGS2/MAPK1/PRKCD/MAPK14	6
GO:0014015	BP	GO:0014015	positive regulation of gliogenesis	3/81	69/18903	0.00324034	0.0106477	0.00505348	IL6/TNF/IL1B	3
GO:0061180	BP	GO:0061180	mammary gland epithelium development	3/81	69/18903	0.00324034	0.0106477	0.00505348	ESR1/MAPK1/PGR	3
GO:2000401	BP	GO:2000401	regulation of lymphocyte migration	3/81	69/18903	0.00324034	0.0106477	0.00505348	CCL2/CXCL10/APP	3
GO:1903900	BP	GO:1903900	regulation of viral life cycle	4/81	142/18903	0.00324638	0.0106477	0.00505348	TNF/BCL2/SLPI/TOP2A	4
GO:0007171	BP	GO:0007171	activation of transmembrane receptor protein tyrosine kinase activity	2/81	20/18903	0.00327744	0.0106477	0.00505348	EGF/ADRB2	2
GO:0009110	BP	GO:0009110	vitamin biosynthetic process	2/81	20/18903	0.00327744	0.0106477	0.00505348	CYP3A4/TNF	2
GO:0014856	BP	GO:0014856	skeletal muscle cell proliferation	2/81	20/18903	0.00327744	0.0106477	0.00505348	FOS/PPARD	2
GO:0015732	BP	GO:0015732	prostaglandin transport	2/81	20/18903	0.00327744	0.0106477	0.00505348	IL1B/PTGS2	2
GO:0042359	BP	GO:0042359	vitamin D metabolic process	2/81	20/18903	0.00327744	0.0106477	0.00505348	CYP3A4/TNF	2
GO:0042953	BP	GO:0042953	lipoprotein transport	2/81	20/18903	0.00327744	0.0106477	0.00505348	PPARG/MTTP	2
GO:0055093	BP	GO:0055093	response to hyperoxia	2/81	20/18903	0.00327744	0.0106477	0.00505348	CAT/CAV1	2
GO:0060749	BP	GO:0060749	mammary gland alveolus development	2/81	20/18903	0.00327744	0.0106477	0.00505348	EGF/ESR1	2
GO:0061377	BP	GO:0061377	mammary gland lobule development	2/81	20/18903	0.00327744	0.0106477	0.00505348	EGF/ESR1	2
GO:0097709	BP	GO:0097709	connective tissue replacement	2/81	20/18903	0.00327744	0.0106477	0.00505348	PPARG/F2R	2
GO:1900221	BP	GO:1900221	regulation of amyloid-beta clearance	2/81	20/18903	0.00327744	0.0106477	0.00505348	TNF/IL4	2
GO:1902004	BP	GO:1902004	positive regulation of amyloid-beta formation	2/81	20/18903	0.00327744	0.0106477	0.00505348	TNF/RELA	2
GO:1903978	BP	GO:1903978	regulation of microglial cell activation	2/81	20/18903	0.00327744	0.0106477	0.00505348	IL6/LDLR	2
GO:1904292	BP	GO:1904292	regulation of ERAD pathway	2/81	20/18903	0.00327744	0.0106477	0.00505348	CAV1/NFE2L2	2
GO:2000479	BP	GO:2000479	regulation of cAMP-dependent protein kinase activity	2/81	20/18903	0.00327744	0.0106477	0.00505348	ADIPOQ/ADRB2	2
GO:0051960	BP	GO:0051960	regulation of nervous system development	7/81	456/18903	0.00340004	0.0110354	0.00523746	IL6/TNF/TP53/IL1B/PTEN/SPP1/LDLR	7
GO:0051783	BP	GO:0051783	regulation of nuclear division	4/81	145/18903	0.00349873	0.0113448	0.00538429	INSR/TNF/IL1B/EGF	4
GO:0002548	BP	GO:0002548	monocyte chemotaxis	3/81	71/18903	0.00351318	0.0113698	0.00539615	IL6/CCL2/CXCL10	3
GO:0070527	BP	GO:0070527	platelet aggregation	3/81	71/18903	0.00351318	0.0113698	0.00539615	IL6/HSPB1/PRKCD	3
GO:0072073	BP	GO:0072073	kidney epithelium development	4/81	146/18903	0.00358572	0.0115357	0.00547491	ADIPOQ/CAT/STAT1/BCL2	4
GO:0010506	BP	GO:0010506	regulation of autophagy	6/81	344/18903	0.00359094	0.0115357	0.00547491	HSPB1/TP53/IL4/ADRB2/BCL2/MCL1	6
GO:0003085	BP	GO:0003085	negative regulation of systemic arterial blood pressure	2/81	21/18903	0.0036124	0.0115357	0.00547491	TNF/ADRB2	2
GO:0007252	BP	GO:0007252	I-kappaB phosphorylation	2/81	21/18903	0.0036124	0.0115357	0.00547491	TNF/IKBKB	2
GO:0010829	BP	GO:0010829	negative regulation of glucose transmembrane transport	2/81	21/18903	0.0036124	0.0115357	0.00547491	TNF/IL1B	2
GO:0010878	BP	GO:0010878	cholesterol storage	2/81	21/18903	0.0036124	0.0115357	0.00547491	PPARG/PPARD	2
GO:0019370	BP	GO:0019370	leukotriene biosynthetic process	2/81	21/18903	0.0036124	0.0115357	0.00547491	ALOX5/LTA4H	2
GO:0038083	BP	GO:0038083	peptidyl-tyrosine autophosphorylation	2/81	21/18903	0.0036124	0.0115357	0.00547491	INSR/CAV1	2
GO:0044872	BP	GO:0044872	lipoprotein localization	2/81	21/18903	0.0036124	0.0115357	0.00547491	PPARG/MTTP	2
GO:0045821	BP	GO:0045821	positive regulation of glycolytic process	2/81	21/18903	0.0036124	0.0115357	0.00547491	INSR/APP	2
GO:0060353	BP	GO:0060353	regulation of cell adhesion molecule production	2/81	21/18903	0.0036124	0.0115357	0.00547491	IL1B/CAV1	2
GO:0071498	BP	GO:0071498	cellular response to fluid shear stress	2/81	21/18903	0.0036124	0.0115357	0.00547491	PTGS2/NFE2L2	2
GO:0071605	BP	GO:0071605	monocyte chemotactic protein-1 production	2/81	21/18903	0.0036124	0.0115357	0.00547491	ADIPOQ/IL1B	2
GO:0071637	BP	GO:0071637	regulation of monocyte chemotactic protein-1 production	2/81	21/18903	0.0036124	0.0115357	0.00547491	ADIPOQ/IL1B	2
GO:0046626	BP	GO:0046626	regulation of insulin receptor signaling pathway	3/81	72/18903	0.00365472	0.0116378	0.00552335	IL1B/CDK4/PRKCD	3
GO:0070265	BP	GO:0070265	necrotic cell death	3/81	72/18903	0.00365472	0.0116378	0.00552335	TNF/TP53/CAV1	3
GO:1900076	BP	GO:1900076	regulation of cellular response to insulin stimulus	3/81	72/18903	0.00365472	0.0116378	0.00552335	PPARG/IL1B/PRKCD	3
GO:0008584	BP	GO:0008584	male gonad development	4/81	147/18903	0.00367418	0.0116666	0.00553706	INSR/ESR1/CYP1B1/BCL2	4
GO:0106106	BP	GO:0106106	cold-induced thermogenesis	4/81	147/18903	0.00367418	0.0116666	0.00553706	ADIPOQ/IL4/CAV1/ADRB2	4
GO:0120161	BP	GO:0120161	regulation of cold-induced thermogenesis	4/81	147/18903	0.00367418	0.0116666	0.00553706	ADIPOQ/IL4/CAV1/ADRB2	4
GO:0002443	BP	GO:0002443	leukocyte mediated immunity	7/81	463/18903	0.00369619	0.0117255	0.00556498	IL6/TNF/ICAM1/IL1B/IL4/CD40LG/PRKCD	7
GO:0015748	BP	GO:0015748	organophosphate ester transport	4/81	148/18903	0.00376411	0.0119185	0.00565659	MTTP/PRKCD/LDLR/ABCC1	4
GO:0046546	BP	GO:0046546	development of primary male sexual characteristics	4/81	148/18903	0.00376411	0.0119185	0.00565659	INSR/ESR1/CYP1B1/BCL2	4
GO:0002703	BP	GO:0002703	regulation of leukocyte mediated immunity	5/81	241/18903	0.0037705	0.0119275	0.00566087	IL6/TNF/ICAM1/IL1B/IL4	5
GO:1903578	BP	GO:1903578	regulation of ATP metabolic process	3/81	73/18903	0.00379969	0.0120086	0.00569935	INSR/IL4/APP	3
GO:0035924	BP	GO:0035924	cellular response to vascular endothelial growth factor stimulus	3/81	74/18903	0.00394813	0.0122929	0.00583429	HSPB1/MAPK14/RELA	3
GO:0045123	BP	GO:0045123	cellular extravasation	3/81	74/18903	0.00394813	0.0122929	0.00583429	TNF/CCL2/ICAM1	3
GO:0050688	BP	GO:0050688	regulation of defense response to virus	3/81	74/18903	0.00394813	0.0122929	0.00583429	IL1B/IL4/STAT1	3
GO:0050766	BP	GO:0050766	positive regulation of phagocytosis	3/81	74/18903	0.00394813	0.0122929	0.00583429	TNF/CCL2/IL1B	3
GO:0051926	BP	GO:0051926	negative regulation of calcium ion transport	3/81	74/18903	0.00394813	0.0122929	0.00583429	NOS3/PTGS2/BCL2	3
GO:2000573	BP	GO:2000573	positive regulation of DNA biosynthetic process	3/81	74/18903	0.00394813	0.0122929	0.00583429	TNF/MAPK1/CYP1B1	3
GO:1903844	BP	GO:1903844	regulation of cellular response to transforming growth factor beta stimulus	4/81	150/18903	0.00394843	0.0122929	0.00583429	PPARG/TP53/IL4/CAV1	4
GO:0006936	BP	GO:0006936	muscle contraction	6/81	351/18903	0.0039614	0.0122929	0.00583429	TNF/CAV1/PTGS2/ADRB2/KCNH2/F2R	6
GO:0002902	BP	GO:0002902	regulation of B cell apoptotic process	2/81	22/18903	0.00396263	0.0122929	0.00583429	PTEN/BCL2	2
GO:0010042	BP	GO:0010042	response to manganese ion	2/81	22/18903	0.00396263	0.0122929	0.00583429	PTGS2/APP	2
GO:0015874	BP	GO:0015874	norepinephrine transport	2/81	22/18903	0.00396263	0.0122929	0.00583429	SLC6A3/SLC6A2	2
GO:0034104	BP	GO:0034104	negative regulation of tissue remodeling	2/81	22/18903	0.00396263	0.0122929	0.00583429	IL6/PPARG	2
GO:0051767	BP	GO:0051767	nitric-oxide synthase biosynthetic process	2/81	22/18903	0.00396263	0.0122929	0.00583429	CCL2/STAT1	2
GO:0051769	BP	GO:0051769	regulation of nitric-oxide synthase biosynthetic process	2/81	22/18903	0.00396263	0.0122929	0.00583429	CCL2/STAT1	2
GO:0061042	BP	GO:0061042	vascular wound healing	2/81	22/18903	0.00396263	0.0122929	0.00583429	TNF/ALOX5	2
GO:0071404	BP	GO:0071404	cellular response to low-density lipoprotein particle stimulus	2/81	22/18903	0.00396263	0.0122929	0.00583429	PPARG/LDLR	2
GO:0072574	BP	GO:0072574	hepatocyte proliferation	2/81	22/18903	0.00396263	0.0122929	0.00583429	IL6/TNF	2
GO:0072575	BP	GO:0072575	epithelial cell proliferation involved in liver morphogenesis	2/81	22/18903	0.00396263	0.0122929	0.00583429	IL6/TNF	2
GO:2000310	BP	GO:2000310	regulation of NMDA receptor activity	2/81	22/18903	0.00396263	0.0122929	0.00583429	CCL2/APP	2
GO:2000810	BP	GO:2000810	regulation of bicellular tight junction assembly	2/81	22/18903	0.00396263	0.0122929	0.00583429	TNF/IKBKB	2
GO:0071479	BP	GO:0071479	cellular response to ionizing radiation	3/81	75/18903	0.00410006	0.0127075	0.00603108	TP53/MAPK14/CHEK2	3
GO:0007043	BP	GO:0007043	cell-cell junction assembly	4/81	152/18903	0.00413879	0.0128158	0.00608244	TNF/IL1B/CAV1/IKBKB	4
GO:0044772	BP	GO:0044772	mitotic cell cycle phase transition	7/81	473/18903	0.00415294	0.0128478	0.00609764	TP53/CCL2/PTEN/APP/CDK4/BCL2/CHEK2	7
GO:0030902	BP	GO:0030902	hindbrain development	4/81	153/18903	0.00423625	0.0130935	0.00621426	SLC6A4/TP53/EGF/BCL2	4
GO:0051339	BP	GO:0051339	regulation of lyase activity	3/81	76/18903	0.00425551	0.0131289	0.00623107	NOS3/ADRB2/RAF1	3
GO:2000142	BP	GO:2000142	regulation of DNA-templated transcription initiation	3/81	76/18903	0.00425551	0.0131289	0.00623107	TP53/ESR1/CDK4	3
GO:0002363	BP	GO:0002363	alpha-beta T cell lineage commitment	2/81	23/18903	0.00432801	0.0132057	0.00626749	IL6/BCL2	2
GO:0002689	BP	GO:0002689	negative regulation of leukocyte chemotaxis	2/81	23/18903	0.00432801	0.0132057	0.00626749	CCL2/DPP4	2
GO:0010866	BP	GO:0010866	regulation of triglyceride biosynthetic process	2/81	23/18903	0.00432801	0.0132057	0.00626749	LDLR/DGAT2	2
GO:0045723	BP	GO:0045723	positive regulation of fatty acid biosynthetic process	2/81	23/18903	0.00432801	0.0132057	0.00626749	IL1B/PTGS2	2
GO:0046794	BP	GO:0046794	transport of virus	2/81	23/18903	0.00432801	0.0132057	0.00626749	CAV1/DPP4	2
GO:0060444	BP	GO:0060444	branching involved in mammary gland duct morphogenesis	2/81	23/18903	0.00432801	0.0132057	0.00626749	ESR1/PGR	2
GO:0072243	BP	GO:0072243	metanephric nephron epithelium development	2/81	23/18903	0.00432801	0.0132057	0.00626749	ADIPOQ/STAT1	2
GO:0072576	BP	GO:0072576	liver morphogenesis	2/81	23/18903	0.00432801	0.0132057	0.00626749	IL6/TNF	2
GO:0072677	BP	GO:0072677	eosinophil migration	2/81	23/18903	0.00432801	0.0132057	0.00626749	CCL2/IL4	2
GO:0090335	BP	GO:0090335	regulation of brown fat cell differentiation	2/81	23/18903	0.00432801	0.0132057	0.00626749	PTGS2/MAPK14	2
GO:1900120	BP	GO:1900120	regulation of receptor binding	2/81	23/18903	0.00432801	0.0132057	0.00626749	ADIPOQ/MMP9	2
GO:2000178	BP	GO:2000178	negative regulation of neural precursor cell proliferation	2/81	23/18903	0.00432801	0.0132057	0.00626749	SLC6A4/TP53	2
GO:0043524	BP	GO:0043524	negative regulation of neuron apoptotic process	4/81	154/18903	0.00433525	0.0132057	0.00626749	CCL2/BCL2/RASA1/F2R	4
GO:0050905	BP	GO:0050905	neuromuscular process	4/81	154/18903	0.00433525	0.0132057	0.00626749	SLC6A3/TNF/PTEN/APP	4
GO:0006919	BP	GO:0006919	activation of cysteine-type endopeptidase activity involved in apoptotic process	3/81	77/18903	0.00441449	0.0133745	0.00634761	PPARG/TNF/F2R	3
GO:0032729	BP	GO:0032729	positive regulation of interferon-gamma production	3/81	77/18903	0.00441449	0.0133745	0.00634761	TNF/IL1B/CD14	3
GO:0034121	BP	GO:0034121	regulation of toll-like receptor signaling pathway	3/81	77/18903	0.00441449	0.0133745	0.00634761	CAV1/ESR1/CD14	3
GO:0090559	BP	GO:0090559	regulation of membrane permeability	3/81	77/18903	0.00441449	0.0133745	0.00634761	TP53/HK2/BCL2	3
GO:1901616	BP	GO:1901616	organic hydroxy compound catabolic process	3/81	77/18903	0.00441449	0.0133745	0.00634761	CYP3A4/SLC6A3/PTEN	3
GO:1903036	BP	GO:1903036	positive regulation of response to wounding	3/81	77/18903	0.00441449	0.0133745	0.00634761	NFE2L2/PLAU/F2R	3
GO:0098657	BP	GO:0098657	import into cell	5/81	252/18903	0.00455316	0.0137822	0.00654112	SLC6A4/SLC6A3/SLC6A2/TNF/KCNH2	5
GO:0051966	BP	GO:0051966	regulation of synaptic transmission, glutamatergic	3/81	78/18903	0.00457704	0.0138421	0.00656952	TNF/CCL2/PTGS2	3
GO:0044839	BP	GO:0044839	cell cycle G2/M phase transition	4/81	157/18903	0.00464163	0.0140122	0.00665029	TP53/APP/CDK4/CHEK2	4
GO:0090316	BP	GO:0090316	positive regulation of intracellular protein transport	4/81	157/18903	0.00464163	0.0140122	0.00665029	IL1B/PTGS2/PRKCD/MAPK14	4
GO:0002922	BP	GO:0002922	positive regulation of humoral immune response	2/81	24/18903	0.00470839	0.0140501	0.00666827	TNF/IL1B	2
GO:0006925	BP	GO:0006925	inflammatory cell apoptotic process	2/81	24/18903	0.00470839	0.0140501	0.00666827	IL6/PTEN	2
GO:0010226	BP	GO:0010226	response to lithium ion	2/81	24/18903	0.00470839	0.0140501	0.00666827	PTGS2/NFE2L2	2
GO:0010623	BP	GO:0010623	programmed cell death involved in cell development	2/81	24/18903	0.00470839	0.0140501	0.00666827	IL1B/BCL2	2
GO:0035357	BP	GO:0035357	peroxisome proliferator activated receptor signaling pathway	2/81	24/18903	0.00470839	0.0140501	0.00666827	PPARG/RXRA	2
GO:0043369	BP	GO:0043369	CD4-positive or CD8-positive, alpha-beta T cell lineage commitment	2/81	24/18903	0.00470839	0.0140501	0.00666827	IL6/BCL2	2
GO:0051043	BP	GO:0051043	regulation of membrane protein ectodomain proteolysis	2/81	24/18903	0.00470839	0.0140501	0.00666827	TNF/IL1B	2
GO:0060143	BP	GO:0060143	positive regulation of syncytium formation by plasma membrane fusion	2/81	24/18903	0.00470839	0.0140501	0.00666827	IL4/MAPK14	2
GO:0060352	BP	GO:0060352	cell adhesion molecule production	2/81	24/18903	0.00470839	0.0140501	0.00666827	IL1B/CAV1	2
GO:0072202	BP	GO:0072202	cell differentiation involved in metanephros development	2/81	24/18903	0.00470839	0.0140501	0.00666827	ADIPOQ/STAT1	2
GO:0090208	BP	GO:0090208	positive regulation of triglyceride metabolic process	2/81	24/18903	0.00470839	0.0140501	0.00666827	LDLR/DGAT2	2
GO:2000353	BP	GO:2000353	positive regulation of endothelial cell apoptotic process	2/81	24/18903	0.00470839	0.0140501	0.00666827	CCL2/CD40LG	2
GO:2000637	BP	GO:2000637	positive regulation of miRNA-mediated gene silencing	2/81	24/18903	0.00470839	0.0140501	0.00666827	IL6/TP53	2
GO:0002720	BP	GO:0002720	positive regulation of cytokine production involved in immune response	3/81	79/18903	0.00474318	0.01414	0.00671093	IL6/IL1B/IL4	3
GO:0001678	BP	GO:0001678	cellular glucose homeostasis	4/81	158/18903	0.00474691	0.01414	0.00671093	ICAM1/PPARD/HK2/RAF1	4
GO:0006814	BP	GO:0006814	sodium ion transport	5/81	255/18903	0.00478531	0.0142418	0.00675924	SLC6A4/SLC6A3/SLC6A2/NOS3/ADRB2	5
GO:1990845	BP	GO:1990845	adaptive thermogenesis	4/81	160/18903	0.00496227	0.0147554	0.00700301	ADIPOQ/IL4/CAV1/ADRB2	4
GO:0046434	BP	GO:0046434	organophosphate catabolic process	4/81	161/18903	0.00507238	0.0150168	0.00712705	PON1/PTEN/PRKCD/LDLR	4
GO:0072332	BP	GO:0072332	intrinsic apoptotic signaling pathway by p53 class mediator	3/81	81/18903	0.0050863	0.0150168	0.00712705	TP53/BCL2/CHEK2	3
GO:0001964	BP	GO:0001964	startle response	2/81	25/18903	0.00510366	0.0150168	0.00712705	SLC6A3/PTEN	2
GO:0006007	BP	GO:0006007	glucose catabolic process	2/81	25/18903	0.00510366	0.0150168	0.00712705	TP53/HK2	2
GO:0032469	BP	GO:0032469	endoplasmic reticulum calcium ion homeostasis	2/81	25/18903	0.00510366	0.0150168	0.00712705	APP/BCL2	2
GO:0045932	BP	GO:0045932	negative regulation of muscle contraction	2/81	25/18903	0.00510366	0.0150168	0.00712705	PTGS2/ADRB2	2
GO:0048668	BP	GO:0048668	collateral sprouting	2/81	25/18903	0.00510366	0.0150168	0.00712705	APP/SPP1	2
GO:0060148	BP	GO:0060148	positive regulation of post-transcriptional gene silencing	2/81	25/18903	0.00510366	0.0150168	0.00712705	IL6/TP53	2
GO:0070423	BP	GO:0070423	nucleotide-binding oligomerization domain containing signaling pathway	2/81	25/18903	0.00510366	0.0150168	0.00712705	RELA/NFKBIA	2
GO:1900370	BP	GO:1900370	positive regulation of post-transcriptional gene silencing by RNA	2/81	25/18903	0.00510366	0.0150168	0.00712705	IL6/TP53	2
GO:1902993	BP	GO:1902993	positive regulation of amyloid precursor protein catabolic process	2/81	25/18903	0.00510366	0.0150168	0.00712705	TNF/RELA	2
GO:1905563	BP	GO:1905563	negative regulation of vascular endothelial cell proliferation	2/81	25/18903	0.00510366	0.0150168	0.00712705	PPARG/CCL2	2
GO:0021766	BP	GO:0021766	hippocampus development	3/81	82/18903	0.00526333	0.0154526	0.00733388	HSD3B1/PTEN/HSD3B2	3
GO:1905897	BP	GO:1905897	regulation of response to endoplasmic reticulum stress	3/81	82/18903	0.00526333	0.0154526	0.00733388	CAV1/NFE2L2/ALOX5	3
GO:0006470	BP	GO:0006470	protein dephosphorylation	5/81	261/18903	0.00527469	0.0154526	0.00733388	TNF/PTEN/PRKCD/BCL2/IKBKB	5
GO:0034976	BP	GO:0034976	response to endoplasmic reticulum stress	5/81	261/18903	0.00527469	0.0154526	0.00733388	TP53/CAV1/NFE2L2/ALOX5/BCL2	5
GO:0045927	BP	GO:0045927	positive regulation of growth	5/81	261/18903	0.00527469	0.0154526	0.00733388	INSR/SLC6A3/PPARD/MAPK14/BCL2	5
GO:0007519	BP	GO:0007519	skeletal muscle tissue development	4/81	164/18903	0.00541252	0.0158288	0.00751244	CAV1/FOS/MAPK14/BCL2	4
GO:0055067	BP	GO:0055067	monovalent inorganic cation homeostasis	4/81	164/18903	0.00541252	0.0158288	0.00751244	MAPK1/CA2/BCL2/KCNH2	4
GO:0006096	BP	GO:0006096	glycolytic process	3/81	83/18903	0.00544403	0.0158934	0.00754308	INSR/APP/HK2	3
GO:0030500	BP	GO:0030500	regulation of bone mineralization	3/81	83/18903	0.00544403	0.0158934	0.00754308	ADRB2/ALOX5/RXRA	3
GO:0002026	BP	GO:0002026	regulation of the force of heart contraction	2/81	26/18903	0.00551366	0.0159173	0.00755446	NOS3/CAV1	2
GO:0030810	BP	GO:0030810	positive regulation of nucleotide biosynthetic process	2/81	26/18903	0.00551366	0.0159173	0.00755446	NOS3/IL4	2
GO:0032515	BP	GO:0032515	negative regulation of phosphoprotein phosphatase activity	2/81	26/18903	0.00551366	0.0159173	0.00755446	TNF/IKBKB	2
GO:0033598	BP	GO:0033598	mammary gland epithelial cell proliferation	2/81	26/18903	0.00551366	0.0159173	0.00755446	ESR1/MAPK1	2
GO:0035235	BP	GO:0035235	ionotropic glutamate receptor signaling pathway	2/81	26/18903	0.00551366	0.0159173	0.00755446	APP/GRIA2	2
GO:0035872	BP	GO:0035872	nucleotide-binding domain, leucine rich repeat containing receptor signaling pathway	2/81	26/18903	0.00551366	0.0159173	0.00755446	RELA/NFKBIA	2
GO:0042178	BP	GO:0042178	xenobiotic catabolic process	2/81	26/18903	0.00551366	0.0159173	0.00755446	CYP3A4/CYP1A2	2
GO:0044346	BP	GO:0044346	fibroblast apoptotic process	2/81	26/18903	0.00551366	0.0159173	0.00755446	TP53/CASP7	2
GO:0045672	BP	GO:0045672	positive regulation of osteoclast differentiation	2/81	26/18903	0.00551366	0.0159173	0.00755446	TNF/FOS	2
GO:0050995	BP	GO:0050995	negative regulation of lipid catabolic process	2/81	26/18903	0.00551366	0.0159173	0.00755446	TNF/IL1B	2
GO:1900373	BP	GO:1900373	positive regulation of purine nucleotide biosynthetic process	2/81	26/18903	0.00551366	0.0159173	0.00755446	NOS3/IL4	2
GO:1904753	BP	GO:1904753	negative regulation of vascular associated smooth muscle cell migration	2/81	26/18903	0.00551366	0.0159173	0.00755446	ADIPOQ/NFE2L2	2
GO:1990806	BP	GO:1990806	ligand-gated ion channel signaling pathway	2/81	26/18903	0.00551366	0.0159173	0.00755446	APP/GRIA2	2
GO:0030003	BP	GO:0030003	cellular cation homeostasis	7/81	499/18903	0.00554166	0.0159845	0.00758632	CAV1/CXCL10/APP/MAPK1/CA2/BCL2/F2R	7
GO:0006757	BP	GO:0006757	ATP generation from ADP	3/81	84/18903	0.00562842	0.0161931	0.00768536	INSR/APP/HK2	3
GO:0015844	BP	GO:0015844	monoamine transport	3/81	84/18903	0.00562842	0.0161931	0.00768536	SLC6A4/SLC6A3/SLC6A2	3
GO:0051899	BP	GO:0051899	membrane depolarization	3/81	84/18903	0.00562842	0.0161931	0.00768536	CAV1/BCL2/KCNH2	3
GO:0002697	BP	GO:0002697	regulation of immune effector process	6/81	379/18903	0.0057323	0.0164779	0.00782052	IL6/TNF/ICAM1/IL1B/IL4/CD40LG	6
GO:0001783	BP	GO:0001783	B cell apoptotic process	2/81	27/18903	0.00593829	0.0169256	0.00803301	PTEN/BCL2	2
GO:0002092	BP	GO:0002092	positive regulation of receptor internalization	2/81	27/18903	0.00593829	0.0169256	0.00803301	INSR/EGF	2
GO:0030262	BP	GO:0030262	apoptotic nuclear changes	2/81	27/18903	0.00593829	0.0169256	0.00803301	IL6/TOP2A	2
GO:0030325	BP	GO:0030325	adrenal gland development	2/81	27/18903	0.00593829	0.0169256	0.00803301	INSR/CYP1B1	2
GO:0036296	BP	GO:0036296	response to increased oxygen levels	2/81	27/18903	0.00593829	0.0169256	0.00803301	CAT/CAV1	2
GO:0044342	BP	GO:0044342	type B pancreatic cell proliferation	2/81	27/18903	0.00593829	0.0169256	0.00803301	IGFBP3/CDK4	2
GO:0071280	BP	GO:0071280	cellular response to copper ion	2/81	27/18903	0.00593829	0.0169256	0.00803301	APP/NFE2L2	2
GO:0072207	BP	GO:0072207	metanephric epithelium development	2/81	27/18903	0.00593829	0.0169256	0.00803301	ADIPOQ/STAT1	2
GO:0090200	BP	GO:0090200	positive regulation of release of cytochrome c from mitochondria	2/81	27/18903	0.00593829	0.0169256	0.00803301	TP53/MMP9	2
GO:1901623	BP	GO:1901623	regulation of lymphocyte chemotaxis	2/81	27/18903	0.00593829	0.0169256	0.00803301	CCL2/CXCL10	2
GO:0032092	BP	GO:0032092	positive regulation of protein binding	3/81	86/18903	0.00600838	0.0170965	0.00811409	CAV1/MMP9/APP	3
GO:0033077	BP	GO:0033077	T cell differentiation in thymus	3/81	86/18903	0.00600838	0.0170965	0.00811409	TP53/IL1B/BCL2	3
GO:2000058	BP	GO:2000058	regulation of ubiquitin-dependent protein catabolic process	4/81	170/18903	0.00613794	0.0174504	0.00828207	CAV1/PTEN/EGF/NFE2L2	4
GO:0071560	BP	GO:0071560	cellular response to transforming growth factor beta stimulus	5/81	271/18903	0.00616766	0.0175201	0.00831514	PPARG/TP53/IL4/CAV1/FOS	5
GO:0010232	BP	GO:0010232	vascular transport	3/81	87/18903	0.00620398	0.0175493	0.008329	INSR/SLC2A4/ABCC1	3
GO:0010507	BP	GO:0010507	negative regulation of autophagy	3/81	87/18903	0.00620398	0.0175493	0.008329	TP53/BCL2/MCL1	3
GO:0010660	BP	GO:0010660	regulation of muscle cell apoptotic process	3/81	87/18903	0.00620398	0.0175493	0.008329	PPARG/TP53/NFE2L2	3
GO:0150104	BP	GO:0150104	transport across blood-brain barrier	3/81	87/18903	0.00620398	0.0175493	0.008329	INSR/SLC2A4/ABCC1	3
GO:1900182	BP	GO:1900182	positive regulation of protein localization to nucleus	3/81	87/18903	0.00620398	0.0175493	0.008329	PTGS2/PRKCD/MAPK14	3
GO:0046661	BP	GO:0046661	male sex differentiation	4/81	171/18903	0.00626482	0.0177065	0.00840363	INSR/ESR1/CYP1B1/BCL2	4
GO:0007190	BP	GO:0007190	activation of adenylate cyclase activity	2/81	28/18903	0.0063774	0.0179046	0.00849761	ADRB2/RAF1	2
GO:0010971	BP	GO:0010971	positive regulation of G2/M transition of mitotic cell cycle	2/81	28/18903	0.0063774	0.0179046	0.00849761	APP/CDK4	2
GO:0030878	BP	GO:0030878	thyroid gland development	2/81	28/18903	0.0063774	0.0179046	0.00849761	MAPK1/RAF1	2
GO:0032104	BP	GO:0032104	regulation of response to extracellular stimulus	2/81	28/18903	0.0063774	0.0179046	0.00849761	BCL2/RXRA	2
GO:0032107	BP	GO:0032107	regulation of response to nutrient levels	2/81	28/18903	0.0063774	0.0179046	0.00849761	BCL2/RXRA	2
GO:0050996	BP	GO:0050996	positive regulation of lipid catabolic process	2/81	28/18903	0.0063774	0.0179046	0.00849761	IL1B/PRKCD	2
GO:0051156	BP	GO:0051156	glucose 6-phosphate metabolic process	2/81	28/18903	0.0063774	0.0179046	0.00849761	TP53/HK2	2
GO:1900017	BP	GO:1900017	positive regulation of cytokine production involved in inflammatory response	2/81	28/18903	0.0063774	0.0179046	0.00849761	IL6/TNF	2
GO:0002312	BP	GO:0002312	B cell activation involved in immune response	3/81	88/18903	0.00640335	0.0179624	0.00852508	IL6/IL4/CD40LG	3
GO:0061448	BP	GO:0061448	connective tissue development	5/81	274/18903	0.00645511	0.0180926	0.00858684	PPARG/CDK4/PPARD/MAPK14/DGAT2	5
GO:0002709	BP	GO:0002709	regulation of T cell mediated immunity	3/81	89/18903	0.00660651	0.0184555	0.00875909	IL6/IL1B/IL4	3
GO:0007589	BP	GO:0007589	body fluid secretion	3/81	89/18903	0.00660651	0.0184555	0.00875909	SLC6A3/CAV1/HK2	3
GO:0046849	BP	GO:0046849	bone remodeling	3/81	89/18903	0.00660651	0.0184555	0.00875909	IL6/ADRB2/SPP1	3
GO:0048678	BP	GO:0048678	response to axon injury	3/81	89/18903	0.00660651	0.0184555	0.00875909	PTEN/SPP1/BCL2	3
GO:0006937	BP	GO:0006937	regulation of muscle contraction	4/81	174/18903	0.00665591	0.0185781	0.00881728	CAV1/PTGS2/ADRB2/F2R	4
GO:0071559	BP	GO:0071559	response to transforming growth factor beta	5/81	277/18903	0.00675186	0.0188303	0.00893698	PPARG/TP53/IL4/CAV1/FOS	5
GO:0030641	BP	GO:0030641	regulation of cellular pH	3/81	90/18903	0.00681348	0.0189409	0.00898947	MAPK1/CA2/BCL2	3
GO:2000177	BP	GO:2000177	regulation of neural precursor cell proliferation	3/81	90/18903	0.00681348	0.0189409	0.00898947	SLC6A4/TP53/EGF	3
GO:0006921	BP	GO:0006921	cellular component disassembly involved in execution phase of apoptosis	2/81	29/18903	0.00683087	0.0189409	0.00898947	IL6/TOP2A	2
GO:0031571	BP	GO:0031571	mitotic G1 DNA damage checkpoint signaling	2/81	29/18903	0.00683087	0.0189409	0.00898947	TP53/CHEK2	2
GO:0034123	BP	GO:0034123	positive regulation of toll-like receptor signaling pathway	2/81	29/18903	0.00683087	0.0189409	0.00898947	CAV1/CD14	2
GO:0060402	BP	GO:0060402	calcium ion transport into cytosol	2/81	29/18903	0.00683087	0.0189409	0.00898947	CAV1/BCL2	2
GO:0097421	BP	GO:0097421	liver regeneration	2/81	29/18903	0.00683087	0.0189409	0.00898947	IL6/TNF	2
GO:0060538	BP	GO:0060538	skeletal muscle organ development	4/81	176/18903	0.00692545	0.0191874	0.00910644	CAV1/FOS/MAPK14/BCL2	4
GO:0001942	BP	GO:0001942	hair follicle development	3/81	91/18903	0.00702428	0.0194133	0.00921366	TNF/BCL2/RELA	3
GO:0048525	BP	GO:0048525	negative regulation of viral process	3/81	91/18903	0.00702428	0.0194133	0.00921366	TNF/STAT1/SLPI	3
GO:0106027	BP	GO:0106027	neuron projection organization	3/81	91/18903	0.00702428	0.0194133	0.00921366	INSR/PTEN/APP	3
GO:0002253	BP	GO:0002253	activation of immune response	6/81	397/18903	0.00714107	0.0197199	0.00935917	IL1B/MAPK1/PRKCD/BCL2/RELA/IKBKB	6
GO:0032412	BP	GO:0032412	regulation of ion transmembrane transporter activity	5/81	281/18903	0.00716228	0.0197622	0.00937928	CCL2/CAV1/MMP9/ADRB2/APP	5
GO:0006694	BP	GO:0006694	steroid biosynthetic process	4/81	178/18903	0.00720213	0.0198559	0.00942375	HSD3B1/CYP3A4/TNF/HSD3B2	4
GO:0001656	BP	GO:0001656	metanephros development	3/81	92/18903	0.00723892	0.0198778	0.00943414	ADIPOQ/STAT1/BCL2	3
GO:0010657	BP	GO:0010657	muscle cell apoptotic process	3/81	92/18903	0.00723892	0.0198778	0.00943414	PPARG/TP53/NFE2L2	3
GO:0046031	BP	GO:0046031	ADP metabolic process	3/81	92/18903	0.00723892	0.0198778	0.00943414	INSR/APP/HK2	3
GO:0045165	BP	GO:0045165	cell fate commitment	5/81	282/18903	0.00726755	0.0198778	0.00943414	IL6/PPARG/TP53/BCL2/MCL1	5
GO:0007176	BP	GO:0007176	regulation of epidermal growth factor-activated receptor activity	2/81	30/18903	0.00729857	0.0198778	0.00943414	EGF/APP	2
GO:0009651	BP	GO:0009651	response to salt stress	2/81	30/18903	0.00729857	0.0198778	0.00943414	TNF/TP53	2
GO:0034368	BP	GO:0034368	protein-lipid complex remodeling	2/81	30/18903	0.00729857	0.0198778	0.00943414	MTTP/MPO	2
GO:0034369	BP	GO:0034369	plasma lipoprotein particle remodeling	2/81	30/18903	0.00729857	0.0198778	0.00943414	MTTP/MPO	2
GO:0042744	BP	GO:0042744	hydrogen peroxide catabolic process	2/81	30/18903	0.00729857	0.0198778	0.00943414	CAT/MPO	2
GO:0044819	BP	GO:0044819	mitotic G1/S transition checkpoint signaling	2/81	30/18903	0.00729857	0.0198778	0.00943414	TP53/CHEK2	2
GO:0071480	BP	GO:0071480	cellular response to gamma radiation	2/81	30/18903	0.00729857	0.0198778	0.00943414	TP53/CHEK2	2
GO:0072539	BP	GO:0072539	T-helper 17 cell differentiation	2/81	30/18903	0.00729857	0.0198778	0.00943414	IL6/IL4	2
GO:0090330	BP	GO:0090330	regulation of platelet aggregation	2/81	30/18903	0.00729857	0.0198778	0.00943414	IL6/PRKCD	2
GO:1903203	BP	GO:1903203	regulation of oxidative stress-induced neuron death	2/81	30/18903	0.00729857	0.0198778	0.00943414	TNF/MCL1	2
GO:2000463	BP	GO:2000463	positive regulation of excitatory postsynaptic potential	2/81	30/18903	0.00729857	0.0198778	0.00943414	PTEN/ADRB2	2
GO:0002706	BP	GO:0002706	regulation of lymphocyte mediated immunity	4/81	179/18903	0.00734316	0.0199831	0.00948411	IL6/TNF/IL1B/IL4	4
GO:0044070	BP	GO:0044070	regulation of anion transport	3/81	93/18903	0.00745742	0.0202287	0.00960066	TNF/IL1B/CA2	3
GO:0045185	BP	GO:0045185	maintenance of protein location	3/81	93/18903	0.00745742	0.0202287	0.00960066	CAV1/HK2/NFKBIA	3
GO:1904427	BP	GO:1904427	positive regulation of calcium ion transmembrane transport	3/81	93/18903	0.00745742	0.0202287	0.00960066	CAV1/CXCL10/F2R	3
GO:2000106	BP	GO:2000106	regulation of leukocyte apoptotic process	3/81	93/18903	0.00745742	0.0202287	0.00960066	TP53/PTEN/BCL2	3
GO:0006874	BP	GO:0006874	cellular calcium ion homeostasis	5/81	284/18903	0.00748133	0.0202772	0.0096237	CAV1/CXCL10/APP/BCL2/F2R	5
GO:0022404	BP	GO:0022404	molting cycle process	3/81	94/18903	0.0076798	0.020765	0.00985521	TNF/BCL2/RELA	3
GO:0022405	BP	GO:0022405	hair cycle process	3/81	94/18903	0.0076798	0.020765	0.00985521	TNF/BCL2/RELA	3
GO:0035304	BP	GO:0035304	regulation of protein dephosphorylation	3/81	94/18903	0.0076798	0.020765	0.00985521	TNF/PRKCD/IKBKB	3
GO:0002822	BP	GO:0002822	regulation of adaptive immune response based on somatic recombination of immune receptors built from immunoglobulin superfamily domains	4/81	182/18903	0.00777721	0.0208032	0.00987333	IL6/TNF/IL1B/IL4	4
GO:0097553	BP	GO:0097553	calcium ion transmembrane import into cytosol	4/81	182/18903	0.00777721	0.0208032	0.00987333	CAV1/CXCL10/BCL2/F2R	4
GO:0002230	BP	GO:0002230	positive regulation of defense response to virus by host	2/81	31/18903	0.00778037	0.0208032	0.00987333	IL4/STAT1	2
GO:0010039	BP	GO:0010039	response to iron ion	2/81	31/18903	0.00778037	0.0208032	0.00987333	SLC6A3/BCL2	2
GO:0033137	BP	GO:0033137	negative regulation of peptidyl-serine phosphorylation	2/81	31/18903	0.00778037	0.0208032	0.00987333	CAV1/PTEN	2
GO:0040018	BP	GO:0040018	positive regulation of multicellular organism growth	2/81	31/18903	0.00778037	0.0208032	0.00987333	SLC6A3/BCL2	2
GO:0045987	BP	GO:0045987	positive regulation of smooth muscle contraction	2/81	31/18903	0.00778037	0.0208032	0.00987333	PTGS2/F2R	2
GO:0048384	BP	GO:0048384	retinoic acid receptor signaling pathway	2/81	31/18903	0.00778037	0.0208032	0.00987333	PPARG/RXRA	2
GO:0048679	BP	GO:0048679	regulation of axon regeneration	2/81	31/18903	0.00778037	0.0208032	0.00987333	PTEN/SPP1	2
GO:0060055	BP	GO:0060055	angiogenesis involved in wound healing	2/81	31/18903	0.00778037	0.0208032	0.00987333	TNF/ALOX5	2
GO:0060603	BP	GO:0060603	mammary gland duct morphogenesis	2/81	31/18903	0.00778037	0.0208032	0.00987333	ESR1/PGR	2
GO:0086011	BP	GO:0086011	membrane repolarization during action potential	2/81	31/18903	0.00778037	0.0208032	0.00987333	CAV1/KCNH2	2
GO:1900027	BP	GO:1900027	regulation of ruffle assembly	2/81	31/18903	0.00778037	0.0208032	0.00987333	ICAM1/CAV1	2
GO:1902751	BP	GO:1902751	positive regulation of cell cycle G2/M phase transition	2/81	31/18903	0.00778037	0.0208032	0.00987333	APP/CDK4	2
GO:0032088	BP	GO:0032088	negative regulation of NF-kappaB transcription factor activity	3/81	95/18903	0.00790607	0.0210724	0.0100011	CAT/CYP1B1/NFKBIA	3
GO:0034109	BP	GO:0034109	homotypic cell-cell adhesion	3/81	95/18903	0.00790607	0.0210724	0.0100011	IL6/HSPB1/PRKCD	3
GO:0045638	BP	GO:0045638	negative regulation of myeloid cell differentiation	3/81	95/18903	0.00790607	0.0210724	0.0100011	ADIPOQ/IL4/NFKBIA	3
GO:0098773	BP	GO:0098773	skin epidermis development	3/81	95/18903	0.00790607	0.0210724	0.0100011	TNF/BCL2/RELA	3
GO:0046330	BP	GO:0046330	positive regulation of JNK cascade	3/81	96/18903	0.00813624	0.0216517	0.010276	TNF/IL1B/APP	3
GO:0061097	BP	GO:0061097	regulation of protein tyrosine kinase activity	3/81	96/18903	0.00813624	0.0216517	0.010276	CAV1/EGF/APP	3
GO:0032770	BP	GO:0032770	positive regulation of monooxygenase activity	2/81	32/18903	0.00827614	0.0219546	0.0104198	TNF/IL1B	2
GO:0033198	BP	GO:0033198	response to ATP	2/81	32/18903	0.00827614	0.0219546	0.0104198	IL1B/PTGS2	2
GO:0034367	BP	GO:0034367	protein-containing complex remodeling	2/81	32/18903	0.00827614	0.0219546	0.0104198	MTTP/MPO	2
GO:0048710	BP	GO:0048710	regulation of astrocyte differentiation	2/81	32/18903	0.00827614	0.0219546	0.0104198	IL6/LDLR	2
GO:0002366	BP	GO:0002366	leukocyte activation involved in immune response	5/81	293/18903	0.00849796	0.0225253	0.0106906	IL6/TP53/ICAM1/IL4/CD40LG	5
GO:0048469	BP	GO:0048469	cell maturation	4/81	187/18903	0.00853759	0.0226125	0.010732	PPARG/APP/BCL2/PGR	4
GO:0030308	BP	GO:0030308	negative regulation of cell growth	4/81	188/18903	0.0086953	0.0229941	0.0109131	TP53/SPP1/PPARD/BCL2	4
GO:1903169	BP	GO:1903169	regulation of calcium ion transmembrane transport	4/81	188/18903	0.0086953	0.0229941	0.0109131	CAV1/CXCL10/BCL2/F2R	4
GO:0002828	BP	GO:0002828	regulation of type 2 immune response	2/81	33/18903	0.00878577	0.0230524	0.0109408	IL6/IL4	2
GO:0036475	BP	GO:0036475	neuron death in response to oxidative stress	2/81	33/18903	0.00878577	0.0230524	0.0109408	TNF/MCL1	2
GO:0048147	BP	GO:0048147	negative regulation of fibroblast proliferation	2/81	33/18903	0.00878577	0.0230524	0.0109408	TP53/CAV1	2
GO:0051968	BP	GO:0051968	positive regulation of synaptic transmission, glutamatergic	2/81	33/18903	0.00878577	0.0230524	0.0109408	CCL2/PTGS2	2
GO:0090183	BP	GO:0090183	regulation of kidney development	2/81	33/18903	0.00878577	0.0230524	0.0109408	ADIPOQ/STAT1	2
GO:0090279	BP	GO:0090279	regulation of calcium ion import	2/81	33/18903	0.00878577	0.0230524	0.0109408	CCL2/EGF	2
GO:0098801	BP	GO:0098801	regulation of renal system process	2/81	33/18903	0.00878577	0.0230524	0.0109408	ADIPOQ/F2R	2
GO:1901380	BP	GO:1901380	negative regulation of potassium ion transmembrane transport	2/81	33/18903	0.00878577	0.0230524	0.0109408	CAV1/KCNH2	2
GO:1902253	BP	GO:1902253	regulation of intrinsic apoptotic signaling pathway by p53 class mediator	2/81	33/18903	0.00878577	0.0230524	0.0109408	TP53/BCL2	2
GO:1904893	BP	GO:1904893	negative regulation of receptor signaling pathway via STAT	2/81	33/18903	0.00878577	0.0230524	0.0109408	PPARG/CAV1	2
GO:0006885	BP	GO:0006885	regulation of pH	3/81	99/18903	0.00885036	0.0231495	0.0109869	MAPK1/CA2/BCL2	3
GO:0030512	BP	GO:0030512	negative regulation of transforming growth factor beta receptor signaling pathway	3/81	99/18903	0.00885036	0.0231495	0.0109869	PPARG/TP53/CAV1	3
GO:0043279	BP	GO:0043279	response to alkaloid	3/81	99/18903	0.00885036	0.0231495	0.0109869	SLC6A3/BCHE/CASP7	3
GO:0051896	BP	GO:0051896	regulation of protein kinase B signaling	4/81	189/18903	0.0088549	0.0231495	0.0109869	INSR/TNF/PTEN/EGF	4
GO:0030217	BP	GO:0030217	T cell differentiation	5/81	296/18903	0.00885715	0.0231495	0.0109869	IL6/TP53/IL1B/IL4/BCL2	5
GO:0043433	BP	GO:0043433	negative regulation of DNA-binding transcription factor activity	4/81	190/18903	0.00901642	0.0235475	0.0111758	CAT/ESR1/CYP1B1/NFKBIA	4
GO:0001776	BP	GO:0001776	leukocyte homeostasis	3/81	100/18903	0.00909632	0.0237011	0.0112487	IL6/BCL2/F2R	3
GO:0006165	BP	GO:0006165	nucleoside diphosphate phosphorylation	3/81	100/18903	0.00909632	0.0237011	0.0112487	INSR/APP/HK2	3
GO:0097306	BP	GO:0097306	cellular response to alcohol	3/81	100/18903	0.00909632	0.0237011	0.0112487	FOS/CDK4/CYP1B1	3
GO:0030098	BP	GO:0030098	lymphocyte differentiation	6/81	419/18903	0.00918568	0.0239154	0.0113504	IL6/TP53/IL1B/IL4/CD40LG/BCL2	6
GO:0002021	BP	GO:0002021	response to dietary excess	2/81	34/18903	0.00930912	0.0240694	0.0114235	ADRB2/MAPK14	2
GO:0009112	BP	GO:0009112	nucleobase metabolic process	2/81	34/18903	0.00930912	0.0240694	0.0114235	TTR/MAPK1	2
GO:0035308	BP	GO:0035308	negative regulation of protein dephosphorylation	2/81	34/18903	0.00930912	0.0240694	0.0114235	TNF/IKBKB	2
GO:0042573	BP	GO:0042573	retinoic acid metabolic process	2/81	34/18903	0.00930912	0.0240694	0.0114235	CYP3A4/ADH1C	2
GO:0045648	BP	GO:0045648	positive regulation of erythrocyte differentiation	2/81	34/18903	0.00930912	0.0240694	0.0114235	STAT1/MAPK14	2
GO:0051450	BP	GO:0051450	myoblast proliferation	2/81	34/18903	0.00930912	0.0240694	0.0114235	FOS/PPARD	2
GO:0055094	BP	GO:0055094	response to lipoprotein particle	2/81	34/18903	0.00930912	0.0240694	0.0114235	PPARG/LDLR	2
GO:0070570	BP	GO:0070570	regulation of neuron projection regeneration	2/81	34/18903	0.00930912	0.0240694	0.0114235	PTEN/SPP1	2
GO:0090322	BP	GO:0090322	regulation of superoxide metabolic process	2/81	34/18903	0.00930912	0.0240694	0.0114235	PRKCD/NFE2L2	2
GO:0031334	BP	GO:0031334	positive regulation of protein-containing complex assembly	4/81	192/18903	0.0093452	0.0241284	0.0114515	TNF/TP53/ESR1/MMP3	4
GO:0015908	BP	GO:0015908	fatty acid transport	3/81	101/18903	0.00934625	0.0241284	0.0114515	PPARG/IL1B/PPARD	3
GO:0006367	BP	GO:0006367	transcription initiation at RNA polymerase II promoter	3/81	102/18903	0.00960017	0.024727	0.0117356	TP53/ESR1/CDK4	3
GO:0019218	BP	GO:0019218	regulation of steroid metabolic process	3/81	102/18903	0.00960017	0.024727	0.0117356	TNF/LDLR/DGAT2	3
GO:0046939	BP	GO:0046939	nucleotide phosphorylation	3/81	102/18903	0.00960017	0.024727	0.0117356	INSR/APP/HK2	3
GO:0009749	BP	GO:0009749	response to glucose	4/81	194/18903	0.00968171	0.024918	0.0118262	ADIPOQ/ICAM1/PPARD/RAF1	4
GO:0010661	BP	GO:0010661	positive regulation of muscle cell apoptotic process	2/81	35/18903	0.00984608	0.0251796	0.0119504	PPARG/TP53	2
GO:0010737	BP	GO:0010737	protein kinase A signaling	2/81	35/18903	0.00984608	0.0251796	0.0119504	ADIPOQ/ADRB2	2
GO:0030212	BP	GO:0030212	hyaluronan metabolic process	2/81	35/18903	0.00984608	0.0251796	0.0119504	IL1B/EGF	2
GO:0035633	BP	GO:0035633	maintenance of blood-brain barrier	2/81	35/18903	0.00984608	0.0251796	0.0119504	IL6/PTGS2	2
GO:0045762	BP	GO:0045762	positive regulation of adenylate cyclase activity	2/81	35/18903	0.00984608	0.0251796	0.0119504	ADRB2/RAF1	2
GO:0062098	BP	GO:0062098	regulation of programmed necrotic cell death	2/81	35/18903	0.00984608	0.0251796	0.0119504	TP53/CAV1	2
GO:1905898	BP	GO:1905898	positive regulation of response to endoplasmic reticulum stress	2/81	35/18903	0.00984608	0.0251796	0.0119504	CAV1/NFE2L2	2
GO:2000406	BP	GO:2000406	positive regulation of T cell migration	2/81	35/18903	0.00984608	0.0251796	0.0119504	CXCL10/APP	2
GO:0032872	BP	GO:0032872	regulation of stress-activated MAPK cascade	4/81	195/18903	0.00985289	0.0251796	0.0119504	TNF/IL1B/APP/MAPK1	4
GO:0046620	BP	GO:0046620	regulation of organ growth	3/81	103/18903	0.00985809	0.0251796	0.0119504	SLC6A4/PTEN/MAPK14	3
GO:0021700	BP	GO:0021700	developmental maturation	5/81	304/18903	0.0098662	0.0251812	0.0119512	PPARG/PTEN/APP/BCL2/PGR	5
GO:0009135	BP	GO:0009135	purine nucleoside diphosphate metabolic process	3/81	104/18903	0.01012	0.0257705	0.0122308	INSR/APP/HK2	3
GO:0009179	BP	GO:0009179	purine ribonucleoside diphosphate metabolic process	3/81	104/18903	0.01012	0.0257705	0.0122308	INSR/APP/HK2	3
GO:0060291	BP	GO:0060291	long-term synaptic potentiation	3/81	104/18903	0.01012	0.0257705	0.0122308	PTEN/APP/MAPK1	3
GO:0034504	BP	GO:0034504	protein localization to nucleus	5/81	306/18903	0.0101303	0.0257773	0.012234	TP53/PTGS2/PRKCD/MAPK14/NFKBIA	5
GO:0007626	BP	GO:0007626	locomotory behavior	4/81	197/18903	0.0102011	0.0259378	0.0123102	SLC6A3/PTEN/DPP4/APP	4
GO:0010720	BP	GO:0010720	positive regulation of cell development	5/81	307/18903	0.0102642	0.0260589	0.0123677	IL6/TNF/ADIPOQ/IL1B/BCL2	5
GO:0044403	BP	GO:0044403	biological process involved in symbiotic interaction	5/81	307/18903	0.0102642	0.0260589	0.0123677	INSR/ICAM1/CAV1/DPP4/LDLR	5
GO:0002819	BP	GO:0002819	regulation of adaptive immune response	4/81	198/18903	0.0103782	0.0261973	0.0124334	IL6/TNF/IL1B/IL4	4
GO:0070302	BP	GO:0070302	regulation of stress-activated protein kinase signaling cascade	4/81	198/18903	0.0103782	0.0261973	0.0124334	TNF/IL1B/APP/MAPK1	4
GO:0071868	BP	GO:0071868	cellular response to monoamine stimulus	3/81	105/18903	0.010386	0.0261973	0.0124334	ADIPOQ/APP/MAPK1	3
GO:0071870	BP	GO:0071870	cellular response to catecholamine stimulus	3/81	105/18903	0.010386	0.0261973	0.0124334	ADIPOQ/APP/MAPK1	3
GO:1901796	BP	GO:1901796	regulation of signal transduction by p53 class mediator	3/81	105/18903	0.010386	0.0261973	0.0124334	TP53/BCL2/CHEK2	3
GO:0007616	BP	GO:0007616	long-term memory	2/81	36/18903	0.0103965	0.0261973	0.0124334	SLC2A4/LDLR	2
GO:0016486	BP	GO:0016486	peptide hormone processing	2/81	36/18903	0.0103965	0.0261973	0.0124334	DPP4/BCHE	2
GO:0032228	BP	GO:0032228	regulation of synaptic transmission, GABAergic	2/81	36/18903	0.0103965	0.0261973	0.0124334	PTEN/CA2	2
GO:0046320	BP	GO:0046320	regulation of fatty acid oxidation	2/81	36/18903	0.0103965	0.0261973	0.0124334	PPARD/DGAT2	2
GO:0086005	BP	GO:0086005	ventricular cardiac muscle cell action potential	2/81	36/18903	0.0103965	0.0261973	0.0124334	CAV1/KCNH2	2
GO:0001822	BP	GO:0001822	kidney development	5/81	309/18903	0.0105356	0.0265082	0.0125809	ADIPOQ/CAT/MMP9/STAT1/BCL2	5
GO:0055074	BP	GO:0055074	calcium ion homeostasis	5/81	309/18903	0.0105356	0.0265082	0.0125809	CAV1/CXCL10/APP/BCL2/F2R	5
GO:0032388	BP	GO:0032388	positive regulation of intracellular transport	4/81	199/18903	0.0105573	0.0265429	0.0125974	IL1B/PTGS2/PRKCD/MAPK14	4
GO:0050808	BP	GO:0050808	synapse organization	6/81	432/18903	0.0105748	0.0265672	0.012609	INSR/TNF/PTEN/APP/MAPK14/F2R	6
GO:0002027	BP	GO:0002027	regulation of heart rate	3/81	107/18903	0.0109301	0.0272109	0.0129145	TNF/CAV1/KCNH2	3
GO:0010717	BP	GO:0010717	regulation of epithelial to mesenchymal transition	3/81	107/18903	0.0109301	0.0272109	0.0129145	IL6/IL1B/PTEN	3
GO:0062207	BP	GO:0062207	regulation of pattern recognition receptor signaling pathway	3/81	107/18903	0.0109301	0.0272109	0.0129145	CAV1/ESR1/CD14	3
GO:0002429	BP	GO:0002429	immune response-activating cell surface receptor signaling pathway	5/81	312/18903	0.0109519	0.0272109	0.0129145	MAPK1/PRKCD/BCL2/RELA/IKBKB	5
GO:0002757	BP	GO:0002757	immune response-activating signal transduction	5/81	312/18903	0.0109519	0.0272109	0.0129145	MAPK1/PRKCD/BCL2/RELA/IKBKB	5
GO:2001020	BP	GO:2001020	regulation of response to DNA damage stimulus	5/81	312/18903	0.0109519	0.0272109	0.0129145	TP53/PRKCD/BCL2/MCL1/CHEK2	5
GO:0001662	BP	GO:0001662	behavioral fear response	2/81	37/18903	0.0109603	0.0272109	0.0129145	DPP4/BCL2	2
GO:0006734	BP	GO:0006734	NADH metabolic process	2/81	37/18903	0.0109603	0.0272109	0.0129145	TP53/HK2	2
GO:0008207	BP	GO:0008207	C21-steroid hormone metabolic process	2/81	37/18903	0.0109603	0.0272109	0.0129145	HSD3B1/HSD3B2	2
GO:0010923	BP	GO:0010923	negative regulation of phosphatase activity	2/81	37/18903	0.0109603	0.0272109	0.0129145	TNF/IKBKB	2
GO:0034110	BP	GO:0034110	regulation of homotypic cell-cell adhesion	2/81	37/18903	0.0109603	0.0272109	0.0129145	IL6/PRKCD	2
GO:0046466	BP	GO:0046466	membrane lipid catabolic process	2/81	37/18903	0.0109603	0.0272109	0.0129145	PRKCD/CYP1B1	2
GO:0048854	BP	GO:0048854	brain morphogenesis	2/81	37/18903	0.0109603	0.0272109	0.0129145	SLC6A4/PTEN	2
GO:0071402	BP	GO:0071402	cellular response to lipoprotein particle stimulus	2/81	37/18903	0.0109603	0.0272109	0.0129145	PPARG/LDLR	2
GO:1903725	BP	GO:1903725	regulation of phospholipid metabolic process	2/81	37/18903	0.0109603	0.0272109	0.0129145	PRKCD/LDLR	2
GO:2000279	BP	GO:2000279	negative regulation of DNA biosynthetic process	2/81	37/18903	0.0109603	0.0272109	0.0129145	ADIPOQ/TP53	2
GO:0022408	BP	GO:0022408	negative regulation of cell-cell adhesion	4/81	202/18903	0.0111065	0.0275535	0.0130771	ADIPOQ/IL4/PTEN/PRKCD	4
GO:0006090	BP	GO:0006090	pyruvate metabolic process	3/81	108/18903	0.0112082	0.0276836	0.0131388	INSR/APP/HK2	3
GO:0032526	BP	GO:0032526	response to retinoic acid	3/81	108/18903	0.0112082	0.0276836	0.0131388	SLC6A4/TNF/RXRA	3
GO:0051341	BP	GO:0051341	regulation of oxidoreductase activity	3/81	108/18903	0.0112082	0.0276836	0.0131388	TNF/IL1B/CAV1	3
GO:0062014	BP	GO:0062014	negative regulation of small molecule metabolic process	3/81	108/18903	0.0112082	0.0276836	0.0131388	ADIPOQ/TP53/DGAT2	3
GO:0071867	BP	GO:0071867	response to monoamine	3/81	108/18903	0.0112082	0.0276836	0.0131388	ADIPOQ/APP/MAPK1	3
GO:0071869	BP	GO:0071869	response to catecholamine	3/81	108/18903	0.0112082	0.0276836	0.0131388	ADIPOQ/APP/MAPK1	3
GO:0050864	BP	GO:0050864	regulation of B cell activation	4/81	204/18903	0.0114827	0.0283303	0.0134457	IL6/IL4/PTEN/BCL2	4
GO:0002209	BP	GO:0002209	behavioral defense response	2/81	38/18903	0.0115373	0.0283303	0.0134457	DPP4/BCL2	2
GO:0032885	BP	GO:0032885	regulation of polysaccharide biosynthetic process	2/81	38/18903	0.0115373	0.0283303	0.0134457	INSR/EGF	2
GO:0042092	BP	GO:0042092	type 2 immune response	2/81	38/18903	0.0115373	0.0283303	0.0134457	IL6/IL4	2
GO:0043368	BP	GO:0043368	positive T cell selection	2/81	38/18903	0.0115373	0.0283303	0.0134457	IL6/BCL2	2
GO:0045742	BP	GO:0045742	positive regulation of epidermal growth factor receptor signaling pathway	2/81	38/18903	0.0115373	0.0283303	0.0134457	MMP9/EGF	2
GO:0060306	BP	GO:0060306	regulation of membrane repolarization	2/81	38/18903	0.0115373	0.0283303	0.0134457	CAV1/KCNH2	2
GO:0140448	BP	GO:0140448	signaling receptor ligand precursor processing	2/81	38/18903	0.0115373	0.0283303	0.0134457	DPP4/BCHE	2
GO:0007204	BP	GO:0007204	positive regulation of cytosolic calcium ion concentration	4/81	205/18903	0.0116738	0.0286446	0.0135949	CAV1/ESR1/BCL2/F2R	4
GO:0005976	BP	GO:0005976	polysaccharide metabolic process	3/81	110/18903	0.0117767	0.028834	0.0136848	INSR/EGF/MGAM	3
GO:0045833	BP	GO:0045833	negative regulation of lipid metabolic process	3/81	110/18903	0.0117767	0.028834	0.0136848	TNF/IL1B/DGAT2	3
GO:1902749	BP	GO:1902749	regulation of cell cycle G2/M phase transition	3/81	110/18903	0.0117767	0.028834	0.0136848	TP53/APP/CDK4	3
GO:0072001	BP	GO:0072001	renal system development	5/81	318/18903	0.011818	0.0289143	0.0137229	ADIPOQ/CAT/MMP9/STAT1/BCL2	5
GO:0048167	BP	GO:0048167	regulation of synaptic plasticity	4/81	207/18903	0.0120622	0.0294786	0.0139907	PTEN/PTGS2/APP/MAPK1	4
GO:0021761	BP	GO:0021761	limbic system development	3/81	111/18903	0.012067	0.0294786	0.0139907	HSD3B1/PTEN/HSD3B2	3
GO:0001990	BP	GO:0001990	regulation of systemic arterial blood pressure by hormone	2/81	39/18903	0.0121275	0.0294786	0.0139907	NOS3/F2R	2
GO:0006730	BP	GO:0006730	one-carbon metabolic process	2/81	39/18903	0.0121275	0.0294786	0.0139907	CA2/CA1	2
GO:0043618	BP	GO:0043618	regulation of transcription from RNA polymerase II promoter in response to stress	2/81	39/18903	0.0121275	0.0294786	0.0139907	TP53/NFE2L2	2
GO:0044060	BP	GO:0044060	regulation of endocrine process	2/81	39/18903	0.0121275	0.0294786	0.0139907	SPP1/F2R	2
GO:0045730	BP	GO:0045730	respiratory burst	2/81	39/18903	0.0121275	0.0294786	0.0139907	INSR/MPO	2
GO:0046621	BP	GO:0046621	negative regulation of organ growth	2/81	39/18903	0.0121275	0.0294786	0.0139907	SLC6A4/PTEN	2
GO:0090181	BP	GO:0090181	regulation of cholesterol metabolic process	2/81	39/18903	0.0121275	0.0294786	0.0139907	LDLR/DGAT2	2
GO:0050807	BP	GO:0050807	regulation of synapse organization	4/81	209/18903	0.0124588	0.0302623	0.0143627	TNF/PTEN/APP/MAPK14	4
GO:0072503	BP	GO:0072503	cellular divalent inorganic cation homeostasis	5/81	323/18903	0.0125746	0.0305216	0.0144857	CAV1/CXCL10/APP/BCL2/F2R	5
GO:0072594	BP	GO:0072594	establishment of protein localization to organelle	6/81	449/18903	0.0126094	0.0305839	0.0145153	TP53/PTGS2/PRKCD/MAPK14/HK2/NFKBIA	6
GO:0015849	BP	GO:0015849	organic acid transport	5/81	324/18903	0.0127298	0.030701	0.0145709	PPARG/TNF/IL1B/PPARD/ABCC1	5
GO:0001953	BP	GO:0001953	negative regulation of cell-matrix adhesion	2/81	40/18903	0.0127306	0.030701	0.0145709	PTEN/RASA1	2
GO:0030866	BP	GO:0030866	cortical actin cytoskeleton organization	2/81	40/18903	0.0127306	0.030701	0.0145709	TNF/IKBKB	2
GO:0046627	BP	GO:0046627	negative regulation of insulin receptor signaling pathway	2/81	40/18903	0.0127306	0.030701	0.0145709	IL1B/PRKCD	2
GO:0048246	BP	GO:0048246	macrophage chemotaxis	2/81	40/18903	0.0127306	0.030701	0.0145709	CCL2/MAPK1	2
GO:0140467	BP	GO:0140467	integrated stress response signaling	2/81	40/18903	0.0127306	0.030701	0.0145709	FOS/NFE2L2	2
GO:1901186	BP	GO:1901186	positive regulation of ERBB signaling pathway	2/81	40/18903	0.0127306	0.030701	0.0145709	MMP9/EGF	2
GO:1990000	BP	GO:1990000	amyloid fibril formation	2/81	40/18903	0.0127306	0.030701	0.0145709	APP/LDLR	2
GO:0140014	BP	GO:0140014	mitotic nuclear division	5/81	325/18903	0.0128863	0.0310543	0.0147385	INSR/TNF/IL1B/EGF/CHEK2	5
GO:0009185	BP	GO:0009185	ribonucleoside diphosphate metabolic process	3/81	114/18903	0.0129628	0.0311717	0.0147943	INSR/APP/HK2	3
GO:0030004	BP	GO:0030004	cellular monovalent inorganic cation homeostasis	3/81	114/18903	0.0129628	0.0311717	0.0147943	MAPK1/CA2/BCL2	3
GO:0043266	BP	GO:0043266	regulation of potassium ion transport	3/81	114/18903	0.0129628	0.0311717	0.0147943	NOS3/CAV1/KCNH2	3
GO:0016051	BP	GO:0016051	carbohydrate biosynthetic process	4/81	212/18903	0.0130693	0.0314055	0.0149052	INSR/ADIPOQ/EGF/DGAT2	4
GO:0019432	BP	GO:0019432	triglyceride biosynthetic process	2/81	41/18903	0.0133466	0.0318447	0.0151137	LDLR/DGAT2	2
GO:0042119	BP	GO:0042119	neutrophil activation	2/81	41/18903	0.0133466	0.0318447	0.0151137	TNF/PRKCD	2
GO:0045124	BP	GO:0045124	regulation of bone resorption	2/81	41/18903	0.0133466	0.0318447	0.0151137	IL6/SPP1	2
GO:0045454	BP	GO:0045454	cell redox homeostasis	2/81	41/18903	0.0133466	0.0318447	0.0151137	NOS3/NFE2L2	2
GO:0046688	BP	GO:0046688	response to copper ion	2/81	41/18903	0.0133466	0.0318447	0.0151137	APP/NFE2L2	2
GO:0051281	BP	GO:0051281	positive regulation of release of sequestered calcium ion into cytosol	2/81	41/18903	0.0133466	0.0318447	0.0151137	CXCL10/F2R	2
GO:0070232	BP	GO:0070232	regulation of T cell apoptotic process	2/81	41/18903	0.0133466	0.0318447	0.0151137	TP53/BCL2	2
GO:0072210	BP	GO:0072210	metanephric nephron development	2/81	41/18903	0.0133466	0.0318447	0.0151137	ADIPOQ/STAT1	2
GO:0120178	BP	GO:0120178	steroid hormone biosynthetic process	2/81	41/18903	0.0133466	0.0318447	0.0151137	HSD3B1/HSD3B2	2
GO:2000008	BP	GO:2000008	regulation of protein localization to cell surface	2/81	41/18903	0.0133466	0.0318447	0.0151137	TNF/EGF	2
GO:0008016	BP	GO:0008016	regulation of heart contraction	4/81	214/18903	0.0134867	0.0321335	0.0152508	TNF/NOS3/CAV1/KCNH2	4
GO:0050821	BP	GO:0050821	protein stabilization	4/81	214/18903	0.0134867	0.0321335	0.0152508	TP53/PTEN/PRKCD/CHEK2	4
GO:0072009	BP	GO:0072009	nephron epithelium development	3/81	116/18903	0.0135805	0.0323113	0.0153351	ADIPOQ/STAT1/BCL2	3
GO:0098586	BP	GO:0098586	cellular response to virus	3/81	116/18903	0.0135805	0.0323113	0.0153351	IL6/CXCL10/MAPK14	3
GO:0016064	BP	GO:0016064	immunoglobulin mediated immune response	4/81	215/18903	0.0136986	0.0325463	0.0154467	TNF/IL4/CD40LG/PRKCD	4
GO:0050803	BP	GO:0050803	regulation of synapse structure or activity	4/81	215/18903	0.0136986	0.0325463	0.0154467	TNF/PTEN/APP/MAPK14	4
GO:0046632	BP	GO:0046632	alpha-beta T cell differentiation	3/81	117/18903	0.0138956	0.0329482	0.0156374	IL6/IL4/BCL2	3
GO:0007179	BP	GO:0007179	transforming growth factor beta receptor signaling pathway	4/81	216/18903	0.0139126	0.0329482	0.0156374	PPARG/TP53/CAV1/FOS	4
GO:0002714	BP	GO:0002714	positive regulation of B cell mediated immunity	2/81	42/18903	0.0139754	0.0329482	0.0156374	TNF/IL4	2
GO:0002891	BP	GO:0002891	positive regulation of immunoglobulin mediated immune response	2/81	42/18903	0.0139754	0.0329482	0.0156374	TNF/IL4	2
GO:0010907	BP	GO:0010907	positive regulation of glucose metabolic process	2/81	42/18903	0.0139754	0.0329482	0.0156374	INSR/DGAT2	2
GO:0019320	BP	GO:0019320	hexose catabolic process	2/81	42/18903	0.0139754	0.0329482	0.0156374	TP53/HK2	2
GO:0034142	BP	GO:0034142	toll-like receptor 4 signaling pathway	2/81	42/18903	0.0139754	0.0329482	0.0156374	CD14/NFKBIA	2
GO:0071354	BP	GO:0071354	cellular response to interleukin-6	2/81	42/18903	0.0139754	0.0329482	0.0156374	IL6/RELA	2
GO:0086091	BP	GO:0086091	regulation of heart rate by cardiac conduction	2/81	42/18903	0.0139754	0.0329482	0.0156374	CAV1/KCNH2	2
GO:1900077	BP	GO:1900077	negative regulation of cellular response to insulin stimulus	2/81	42/18903	0.0139754	0.0329482	0.0156374	IL1B/PRKCD	2
GO:2000403	BP	GO:2000403	positive regulation of lymphocyte migration	2/81	42/18903	0.0139754	0.0329482	0.0156374	CXCL10/APP	2
GO:0046034	BP	GO:0046034	ATP metabolic process	4/81	217/18903	0.0141287	0.0332864	0.0157979	INSR/IL4/APP/HK2	4
GO:0002440	BP	GO:0002440	production of molecular mediator of immune response	5/81	333/18903	0.0141853	0.0333965	0.0158502	IL6/TNF/IL1B/IL4/CD40LG	5
GO:0019751	BP	GO:0019751	polyol metabolic process	3/81	118/18903	0.0142149	0.0334427	0.0158721	CYP3A4/PTEN/DGAT2	3
GO:0019724	BP	GO:0019724	B cell mediated immunity	4/81	218/18903	0.0143469	0.0337063	0.0159972	TNF/IL4/CD40LG/PRKCD	4
GO:1901215	BP	GO:1901215	negative regulation of neuron death	4/81	218/18903	0.0143469	0.0337063	0.0159972	CCL2/BCL2/RASA1/F2R	4
GO:0015718	BP	GO:0015718	monocarboxylic acid transport	3/81	119/18903	0.0145383	0.0340552	0.0161628	TNF/IL1B/PTGS2	3
GO:0032609	BP	GO:0032609	interferon-gamma production	3/81	119/18903	0.0145383	0.0340552	0.0161628	TNF/IL1B/CD14	3
GO:0032649	BP	GO:0032649	regulation of interferon-gamma production	3/81	119/18903	0.0145383	0.0340552	0.0161628	TNF/IL1B/CD14	3
GO:0001505	BP	GO:0001505	regulation of neurotransmitter levels	4/81	219/18903	0.0145673	0.0340552	0.0161628	SLC6A4/SLC6A3/SLC6A2/BCHE	4
GO:0002377	BP	GO:0002377	immunoglobulin production	4/81	219/18903	0.0145673	0.0340552	0.0161628	IL6/TNF/IL4/CD40LG	4
GO:0002251	BP	GO:0002251	organ or tissue specific immune response	2/81	43/18903	0.0146167	0.0340552	0.0161628	IL6/IL4	2
GO:0031952	BP	GO:0031952	regulation of protein autophosphorylation	2/81	43/18903	0.0146167	0.0340552	0.0161628	ADIPOQ/CAV1	2
GO:0042596	BP	GO:0042596	fear response	2/81	43/18903	0.0146167	0.0340552	0.0161628	DPP4/BCL2	2
GO:0042789	BP	GO:0042789	mRNA transcription by RNA polymerase II	2/81	43/18903	0.0146167	0.0340552	0.0161628	PPARG/RXRA	2
GO:0051602	BP	GO:0051602	response to electrical stimulus	2/81	43/18903	0.0146167	0.0340552	0.0161628	PTEN/CD14	2
GO:0090207	BP	GO:0090207	regulation of triglyceride metabolic process	2/81	43/18903	0.0146167	0.0340552	0.0161628	LDLR/DGAT2	2
GO:1900371	BP	GO:1900371	regulation of purine nucleotide biosynthetic process	2/81	43/18903	0.0146167	0.0340552	0.0161628	NOS3/IL4	2
GO:0007006	BP	GO:0007006	mitochondrial membrane organization	3/81	120/18903	0.0148658	0.0345638	0.0164042	TP53/HK2/BCL2	3
GO:0042752	BP	GO:0042752	regulation of circadian rhythm	3/81	120/18903	0.0148658	0.0345638	0.0164042	PPARG/TP53/TOP2A	3
GO:0051897	BP	GO:0051897	positive regulation of protein kinase B signaling	3/81	120/18903	0.0148658	0.0345638	0.0164042	INSR/TNF/EGF	3
GO:0090287	BP	GO:0090287	regulation of cellular response to growth factor stimulus	5/81	338/18903	0.0150406	0.0349461	0.0165856	PPARG/TP53/IL1B/IL4/CAV1	5
GO:0000077	BP	GO:0000077	DNA damage checkpoint signaling	3/81	121/18903	0.0151976	0.0352135	0.0167125	TP53/MAPK14/CHEK2	3
GO:0031623	BP	GO:0031623	receptor internalization	3/81	121/18903	0.0151976	0.0352135	0.0167125	INSR/CAV1/EGF	3
GO:0010810	BP	GO:0010810	regulation of cell-substrate adhesion	4/81	222/18903	0.0152413	0.0352135	0.0167125	PTEN/BCL2/RASA1/PLAU	4
GO:0006509	BP	GO:0006509	membrane protein ectodomain proteolysis	2/81	44/18903	0.0152707	0.0352135	0.0167125	TNF/IL1B	2
GO:0014014	BP	GO:0014014	negative regulation of gliogenesis	2/81	44/18903	0.0152707	0.0352135	0.0167125	TP53/LDLR	2
GO:0014911	BP	GO:0014911	positive regulation of smooth muscle cell migration	2/81	44/18903	0.0152707	0.0352135	0.0167125	CYP1B1/BCL2	2
GO:0030808	BP	GO:0030808	regulation of nucleotide biosynthetic process	2/81	44/18903	0.0152707	0.0352135	0.0167125	NOS3/IL4	2
GO:0032881	BP	GO:0032881	regulation of polysaccharide metabolic process	2/81	44/18903	0.0152707	0.0352135	0.0167125	INSR/EGF	2
GO:0044275	BP	GO:0044275	cellular carbohydrate catabolic process	2/81	44/18903	0.0152707	0.0352135	0.0167125	TP53/MGAM	2
GO:0045663	BP	GO:0045663	positive regulation of myoblast differentiation	2/81	44/18903	0.0152707	0.0352135	0.0167125	IGFBP3/MAPK14	2
GO:0072538	BP	GO:0072538	T-helper 17 type immune response	2/81	44/18903	0.0152707	0.0352135	0.0167125	IL6/IL4	2
GO:0043500	BP	GO:0043500	muscle adaptation	3/81	122/18903	0.0155335	0.0357705	0.0169769	PPARG/IL1B/NOS3	3
GO:1901989	BP	GO:1901989	positive regulation of cell cycle phase transition	3/81	122/18903	0.0155335	0.0357705	0.0169769	APP/CDK4/CHEK2	3
GO:0002768	BP	GO:0002768	immune response-regulating cell surface receptor signaling pathway	5/81	341/18903	0.0155701	0.0358303	0.0170053	MAPK1/PRKCD/BCL2/RELA/IKBKB	5
GO:0046887	BP	GO:0046887	positive regulation of hormone secretion	3/81	123/18903	0.0158735	0.0364753	0.0173114	PPARG/SPP1/PPARD	3
GO:0030574	BP	GO:0030574	collagen catabolic process	2/81	45/18903	0.015937	0.0364753	0.0173114	MMP9/MMP3	2
GO:0030890	BP	GO:0030890	positive regulation of B cell proliferation	2/81	45/18903	0.015937	0.0364753	0.0173114	IL4/BCL2	2
GO:0042551	BP	GO:0042551	neuron maturation	2/81	45/18903	0.015937	0.0364753	0.0173114	APP/BCL2	2
GO:0048512	BP	GO:0048512	circadian behavior	2/81	45/18903	0.015937	0.0364753	0.0173114	TP53/PTEN	2
GO:0062208	BP	GO:0062208	positive regulation of pattern recognition receptor signaling pathway	2/81	45/18903	0.015937	0.0364753	0.0173114	CAV1/CD14	2
GO:0070741	BP	GO:0070741	response to interleukin-6	2/81	45/18903	0.015937	0.0364753	0.0173114	IL6/RELA	2
GO:0071827	BP	GO:0071827	plasma lipoprotein particle organization	2/81	45/18903	0.015937	0.0364753	0.0173114	MTTP/MPO	2
GO:0046777	BP	GO:0046777	protein autophosphorylation	4/81	226/18903	0.0161701	0.0369588	0.0175408	INSR/ADIPOQ/CAV1/CHEK2	4
GO:0051651	BP	GO:0051651	maintenance of location in cell	4/81	226/18903	0.0161701	0.0369588	0.0175408	CAV1/CXCL10/HK2/F2R	4
GO:0060079	BP	GO:0060079	excitatory postsynaptic potential	3/81	124/18903	0.0162178	0.0370426	0.0175806	PTEN/ADRB2/APP	3
GO:0006163	BP	GO:0006163	purine nucleotide metabolic process	6/81	476/18903	0.0163854	0.0374	0.0177503	INSR/NOS3/IL4/APP/HK2/DGAT2	6
GO:1903050	BP	GO:1903050	regulation of proteolysis involved in protein catabolic process	4/81	227/18903	0.0164078	0.0374258	0.0177625	CAV1/PTEN/EGF/NFE2L2	4
GO:0003014	BP	GO:0003014	renal system process	3/81	125/18903	0.0165663	0.0376702	0.0178785	ADIPOQ/BCL2/F2R	3
GO:0019730	BP	GO:0019730	antimicrobial humoral response	3/81	125/18903	0.0165663	0.0376702	0.0178785	CXCL10/SLPI/LYZ	3
GO:0043280	BP	GO:0043280	positive regulation of cysteine-type endopeptidase activity involved in apoptotic process	3/81	125/18903	0.0165663	0.0376702	0.0178785	PPARG/TNF/F2R	3
GO:0002920	BP	GO:0002920	regulation of humoral immune response	2/81	46/18903	0.0166156	0.0376702	0.0178785	TNF/IL1B	2
GO:0010830	BP	GO:0010830	regulation of myotube differentiation	2/81	46/18903	0.0166156	0.0376702	0.0178785	MAPK14/BCL2	2
GO:0035272	BP	GO:0035272	exocrine system development	2/81	46/18903	0.0166156	0.0376702	0.0178785	INSR/TNF	2
GO:0046365	BP	GO:0046365	monosaccharide catabolic process	2/81	46/18903	0.0166156	0.0376702	0.0178785	TP53/HK2	2
GO:0097178	BP	GO:0097178	ruffle assembly	2/81	46/18903	0.0166156	0.0376702	0.0178785	ICAM1/CAV1	2
GO:1904752	BP	GO:1904752	regulation of vascular associated smooth muscle cell migration	2/81	46/18903	0.0166156	0.0376702	0.0178785	ADIPOQ/NFE2L2	2
GO:0007517	BP	GO:0007517	muscle organ development	5/81	348/18903	0.0168538	0.0381845	0.0181226	CAV1/CXCL10/FOS/MAPK14/BCL2	5
GO:0038127	BP	GO:0038127	ERBB signaling pathway	3/81	126/18903	0.0169189	0.0382806	0.0181682	MMP9/EGF/MAPK1	3
GO:0043244	BP	GO:0043244	regulation of protein-containing complex disassembly	3/81	126/18903	0.0169189	0.0382806	0.0181682	INSR/TNF/ADRB2	3
GO:0000280	BP	GO:0000280	nuclear division	6/81	481/18903	0.0171621	0.0388049	0.018417	INSR/TNF/IL1B/EGF/TOP2A/CHEK2	6
GO:0002861	BP	GO:0002861	regulation of inflammatory response to antigenic stimulus	2/81	47/18903	0.0173064	0.0388701	0.018448	TNF/MAPK14	2
GO:0006110	BP	GO:0006110	regulation of glycolytic process	2/81	47/18903	0.0173064	0.0388701	0.018448	INSR/APP	2
GO:0006984	BP	GO:0006984	ER-nucleus signaling pathway	2/81	47/18903	0.0173064	0.0388701	0.018448	TP53/NFE2L2	2
GO:0007622	BP	GO:0007622	rhythmic behavior	2/81	47/18903	0.0173064	0.0388701	0.018448	TP53/PTEN	2
GO:0036230	BP	GO:0036230	granulocyte activation	2/81	47/18903	0.0173064	0.0388701	0.018448	TNF/PRKCD	2
GO:0045646	BP	GO:0045646	regulation of erythrocyte differentiation	2/81	47/18903	0.0173064	0.0388701	0.018448	STAT1/MAPK14	2
GO:0051972	BP	GO:0051972	regulation of telomerase activity	2/81	47/18903	0.0173064	0.0388701	0.018448	TP53/MAPK1	2
GO:0070849	BP	GO:0070849	response to epidermal growth factor	2/81	47/18903	0.0173064	0.0388701	0.018448	FOS/MAPK1	2
GO:0071470	BP	GO:0071470	cellular response to osmotic stress	2/81	47/18903	0.0173064	0.0388701	0.018448	SLC2A4/PTGS2	2
GO:0090199	BP	GO:0090199	regulation of release of cytochrome c from mitochondria	2/81	47/18903	0.0173064	0.0388701	0.018448	TP53/MMP9	2
GO:0031570	BP	GO:0031570	DNA integrity checkpoint signaling	3/81	129/18903	0.0180021	0.0401809	0.0190701	TP53/MAPK14/CHEK2	3
GO:0051224	BP	GO:0051224	negative regulation of protein transport	3/81	129/18903	0.0180021	0.0401809	0.0190701	ADIPOQ/IL1B/F2R	3
GO:0007528	BP	GO:0007528	neuromuscular junction development	2/81	48/18903	0.0180092	0.0401809	0.0190701	APP/F2R	2
GO:0031641	BP	GO:0031641	regulation of myelination	2/81	48/18903	0.0180092	0.0401809	0.0190701	TNF/PTEN	2
GO:0032309	BP	GO:0032309	icosanoid secretion	2/81	48/18903	0.0180092	0.0401809	0.0190701	IL1B/PTGS2	2
GO:0035305	BP	GO:0035305	negative regulation of dephosphorylation	2/81	48/18903	0.0180092	0.0401809	0.0190701	TNF/IKBKB	2
GO:0046850	BP	GO:0046850	regulation of bone remodeling	2/81	48/18903	0.0180092	0.0401809	0.0190701	IL6/SPP1	2
GO:0071825	BP	GO:0071825	protein-lipid complex subunit organization	2/81	48/18903	0.0180092	0.0401809	0.0190701	MTTP/MPO	2
GO:1902003	BP	GO:1902003	regulation of amyloid-beta formation	2/81	48/18903	0.0180092	0.0401809	0.0190701	TNF/RELA	2
GO:1904738	BP	GO:1904738	vascular associated smooth muscle cell migration	2/81	48/18903	0.0180092	0.0401809	0.0190701	ADIPOQ/NFE2L2	2
GO:0032874	BP	GO:0032874	positive regulation of stress-activated MAPK cascade	3/81	130/18903	0.0183716	0.0409351	0.019428	TNF/IL1B/APP	3
GO:0099565	BP	GO:0099565	chemical synaptic transmission, postsynaptic	3/81	130/18903	0.0183716	0.0409351	0.019428	PTEN/ADRB2/APP	3
GO:0072507	BP	GO:0072507	divalent inorganic cation homeostasis	5/81	356/18903	0.0184052	0.0409828	0.0194507	CAV1/CXCL10/APP/BCL2/F2R	5
GO:0019439	BP	GO:0019439	aromatic compound catabolic process	6/81	489/18903	0.0184574	0.0410719	0.019493	IL6/PON1/SLC6A3/PRKCD/MAPK14/ABCC1	6
GO:0016311	BP	GO:0016311	dephosphorylation	5/81	357/18903	0.0186055	0.0413743	0.0196365	TNF/PTEN/PRKCD/BCL2/IKBKB	5
GO:0043457	BP	GO:0043457	regulation of cellular respiration	2/81	49/18903	0.018724	0.0414463	0.0196706	TNF/IL4	2
GO:0045933	BP	GO:0045933	positive regulation of muscle contraction	2/81	49/18903	0.018724	0.0414463	0.0196706	PTGS2/F2R	2
GO:0046460	BP	GO:0046460	neutral lipid biosynthetic process	2/81	49/18903	0.018724	0.0414463	0.0196706	LDLR/DGAT2	2
GO:0046463	BP	GO:0046463	acylglycerol biosynthetic process	2/81	49/18903	0.018724	0.0414463	0.0196706	LDLR/DGAT2	2
GO:0070509	BP	GO:0070509	calcium ion import	2/81	49/18903	0.018724	0.0414463	0.0196706	CCL2/EGF	2
GO:0099054	BP	GO:0099054	presynapse assembly	2/81	49/18903	0.018724	0.0414463	0.0196706	PTEN/APP	2
GO:2000404	BP	GO:2000404	regulation of T cell migration	2/81	49/18903	0.018724	0.0414463	0.0196706	CXCL10/APP	2
GO:0009132	BP	GO:0009132	nucleoside diphosphate metabolic process	3/81	132/18903	0.0191232	0.0422606	0.0200571	INSR/APP/HK2	3
GO:0070304	BP	GO:0070304	positive regulation of stress-activated protein kinase signaling cascade	3/81	132/18903	0.0191232	0.0422606	0.0200571	TNF/IL1B/APP	3
GO:0016049	BP	GO:0016049	cell growth	6/81	493/18903	0.0191295	0.0422606	0.0200571	TP53/IGFBP3/APP/SPP1/PPARD/BCL2	6
GO:0007160	BP	GO:0007160	cell-matrix adhesion	4/81	238/18903	0.0191679	0.0423176	0.0200842	PTEN/BCL2/RASA1/PLAU	4
GO:0042304	BP	GO:0042304	regulation of fatty acid biosynthetic process	2/81	50/18903	0.0194506	0.0428576	0.0203405	IL1B/PTGS2	2
GO:0060043	BP	GO:0060043	regulation of cardiac muscle cell proliferation	2/81	50/18903	0.0194506	0.0428576	0.0203405	PTEN/MAPK14	2
GO:1904707	BP	GO:1904707	positive regulation of vascular associated smooth muscle cell proliferation	2/81	50/18903	0.0194506	0.0428576	0.0203405	TNF/MMP9	2
GO:0002702	BP	GO:0002702	positive regulation of production of molecular mediator of immune response	3/81	133/18903	0.0195053	0.0428939	0.0203577	IL6/IL1B/IL4	3
GO:0035303	BP	GO:0035303	regulation of dephosphorylation	3/81	133/18903	0.0195053	0.0428939	0.0203577	TNF/PRKCD/IKBKB	3
GO:1904950	BP	GO:1904950	negative regulation of establishment of protein localization	3/81	133/18903	0.0195053	0.0428939	0.0203577	ADIPOQ/IL1B/F2R	3
GO:0008544	BP	GO:0008544	epidermis development	5/81	362/18903	0.0196289	0.0431375	0.0204733	INSR/TNF/PPARD/BCL2/RELA	5
GO:0045333	BP	GO:0045333	cellular respiration	4/81	240/18903	0.0196988	0.0432629	0.0205328	CYP1A2/TNF/CAT/IL4	4
GO:0010665	BP	GO:0010665	regulation of cardiac muscle cell apoptotic process	2/81	51/18903	0.020189	0.0440808	0.020921	TP53/NFE2L2	2
GO:0015872	BP	GO:0015872	dopamine transport	2/81	51/18903	0.020189	0.0440808	0.020921	SLC6A3/SLC6A2	2
GO:0030850	BP	GO:0030850	prostate gland development	2/81	51/18903	0.020189	0.0440808	0.020921	PTEN/ESR1	2
GO:0045058	BP	GO:0045058	T cell selection	2/81	51/18903	0.020189	0.0440808	0.020921	IL6/BCL2	2
GO:0060324	BP	GO:0060324	face development	2/81	51/18903	0.020189	0.0440808	0.020921	MAPK1/RAF1	2
GO:0060425	BP	GO:0060425	lung morphogenesis	2/81	51/18903	0.020189	0.0440808	0.020921	TNF/MAPK1	2
GO:0060688	BP	GO:0060688	regulation of morphogenesis of a branching structure	2/81	51/18903	0.020189	0.0440808	0.020921	TNF/ESR1	2
GO:0101023	BP	GO:0101023	vascular endothelial cell proliferation	2/81	51/18903	0.020189	0.0440808	0.020921	PPARG/CCL2	2
GO:1905562	BP	GO:1905562	regulation of vascular endothelial cell proliferation	2/81	51/18903	0.020189	0.0440808	0.020921	PPARG/CCL2	2
GO:0009205	BP	GO:0009205	purine ribonucleoside triphosphate metabolic process	4/81	242/18903	0.0202387	0.0441608	0.020959	INSR/IL4/APP/HK2	4
GO:1900180	BP	GO:1900180	regulation of protein localization to nucleus	3/81	135/18903	0.0202822	0.0442271	0.0209904	PTGS2/PRKCD/MAPK14	3
GO:0046395	BP	GO:0046395	carboxylic acid catabolic process	4/81	243/18903	0.0205121	0.0446994	0.0212146	PON1/ADIPOQ/NOS3/PPARD	4
GO:0071333	BP	GO:0071333	cellular response to glucose stimulus	3/81	136/18903	0.020677	0.0450297	0.0213714	ICAM1/PPARD/RAF1	3
GO:0002762	BP	GO:0002762	negative regulation of myeloid leukocyte differentiation	2/81	52/18903	0.020939	0.0452781	0.0214893	ADIPOQ/IL4	2
GO:0007215	BP	GO:0007215	glutamate receptor signaling pathway	2/81	52/18903	0.020939	0.0452781	0.0214893	APP/GRIA2	2
GO:0010823	BP	GO:0010823	negative regulation of mitochondrion organization	2/81	52/18903	0.020939	0.0452781	0.0214893	PPARG/TP53	2
GO:0010939	BP	GO:0010939	regulation of necrotic cell death	2/81	52/18903	0.020939	0.0452781	0.0214893	TP53/CAV1	2
GO:0035176	BP	GO:0035176	social behavior	2/81	52/18903	0.020939	0.0452781	0.0214893	SLC6A4/PTEN	2
GO:0045912	BP	GO:0045912	negative regulation of carbohydrate metabolic process	2/81	52/18903	0.020939	0.0452781	0.0214893	ADIPOQ/TP53	2
GO:0048013	BP	GO:0048013	ephrin receptor signaling pathway	2/81	52/18903	0.020939	0.0452781	0.0214893	MMP9/RASA1	2
GO:0051452	BP	GO:0051452	intracellular pH reduction	2/81	52/18903	0.020939	0.0452781	0.0214893	CA2/BCL2	2
GO:0086009	BP	GO:0086009	membrane repolarization	2/81	52/18903	0.020939	0.0452781	0.0214893	CAV1/KCNH2	2
GO:0097479	BP	GO:0097479	synaptic vesicle localization	2/81	52/18903	0.020939	0.0452781	0.0214893	SLC2A4/PTEN	2
GO:0099172	BP	GO:0099172	presynapse organization	2/81	52/18903	0.020939	0.0452781	0.0214893	PTEN/APP	2
GO:0031589	BP	GO:0031589	cell-substrate adhesion	5/81	369/18903	0.0211231	0.0456469	0.0216643	PTEN/PPARD/BCL2/RASA1/PLAU	5
GO:0071331	BP	GO:0071331	cellular response to hexose stimulus	3/81	138/18903	0.0214793	0.046387	0.0220156	ICAM1/PPARD/RAF1	3
GO:0009144	BP	GO:0009144	purine nucleoside triphosphate metabolic process	4/81	247/18903	0.0216284	0.0464772	0.0220584	INSR/IL4/APP/HK2	4
GO:0016054	BP	GO:0016054	organic acid catabolic process	4/81	247/18903	0.0216284	0.0464772	0.0220584	PON1/ADIPOQ/NOS3/PPARD	4
GO:0031330	BP	GO:0031330	negative regulation of cellular catabolic process	4/81	247/18903	0.0216284	0.0464772	0.0220584	TP53/MAPK14/BCL2/MCL1	4
GO:0002204	BP	GO:0002204	somatic recombination of immunoglobulin genes involved in immune response	2/81	53/18903	0.0217004	0.0464772	0.0220584	IL4/CD40LG	2
GO:0002208	BP	GO:0002208	somatic diversification of immunoglobulins involved in immune response	2/81	53/18903	0.0217004	0.0464772	0.0220584	IL4/CD40LG	2
GO:0002639	BP	GO:0002639	positive regulation of immunoglobulin production	2/81	53/18903	0.0217004	0.0464772	0.0220584	IL6/IL4	2
GO:0006111	BP	GO:0006111	regulation of gluconeogenesis	2/81	53/18903	0.0217004	0.0464772	0.0220584	ADIPOQ/DGAT2	2
GO:0006778	BP	GO:0006778	porphyrin-containing compound metabolic process	2/81	53/18903	0.0217004	0.0464772	0.0220584	CYP1A2/ABCC1	2
GO:0010662	BP	GO:0010662	regulation of striated muscle cell apoptotic process	2/81	53/18903	0.0217004	0.0464772	0.0220584	TP53/NFE2L2	2
GO:0045190	BP	GO:0045190	isotype switching	2/81	53/18903	0.0217004	0.0464772	0.0220584	IL4/CD40LG	2
GO:0045332	BP	GO:0045332	phospholipid translocation	2/81	53/18903	0.0217004	0.0464772	0.0220584	PRKCD/ABCC1	2
GO:0048146	BP	GO:0048146	positive regulation of fibroblast proliferation	2/81	53/18903	0.0217004	0.0464772	0.0220584	ESR1/CDK4	2
GO:0051155	BP	GO:0051155	positive regulation of striated muscle cell differentiation	2/81	53/18903	0.0217004	0.0464772	0.0220584	MAPK14/BCL2	2
GO:0015711	BP	GO:0015711	organic anion transport	5/81	372/18903	0.0217856	0.04663	0.0221309	TNF/IL1B/MTTP/PTGS2/ABCC1	5
GO:0050852	BP	GO:0050852	T cell receptor signaling pathway	3/81	139/18903	0.0218868	0.0468169	0.0222196	MAPK1/RELA/IKBKB	3
GO:0009199	BP	GO:0009199	ribonucleoside triphosphate metabolic process	4/81	249/18903	0.0222002	0.0474572	0.0225235	INSR/IL4/APP/HK2	4
GO:0071326	BP	GO:0071326	cellular response to monosaccharide stimulus	3/81	140/18903	0.0222985	0.0476371	0.0226088	ICAM1/PPARD/RAF1	3
GO:0009395	BP	GO:0009395	phospholipid catabolic process	2/81	54/18903	0.0224733	0.0478632	0.0227162	PRKCD/LDLR	2
GO:0051703	BP	GO:0051703	biological process involved in intraspecies interaction between organisms	2/81	54/18903	0.0224733	0.0478632	0.0227162	SLC6A4/PTEN	2
GO:0086002	BP	GO:0086002	cardiac muscle cell action potential involved in contraction	2/81	54/18903	0.0224733	0.0478632	0.0227162	CAV1/KCNH2	2
GO:0016485	BP	GO:0016485	protein processing	4/81	250/18903	0.0224896	0.0478632	0.0227162	DPP4/BCHE/PLAU/CASP7	4
GO:0060047	BP	GO:0060047	heart contraction	4/81	250/18903	0.0224896	0.0478632	0.0227162	TNF/NOS3/CAV1/KCNH2	4
GO:0071695	BP	GO:0071695	anatomical structure maturation	4/81	250/18903	0.0224896	0.0478632	0.0227162	PPARG/APP/BCL2/PGR	4
GO:0001889	BP	GO:0001889	liver development	3/81	141/18903	0.0227144	0.0482503	0.0228999	IL6/TNF/RELA	3
GO:0045667	BP	GO:0045667	regulation of osteoblast differentiation	3/81	141/18903	0.0227144	0.0482503	0.0228999	IL6/PPARG/TNF	3
GO:0046328	BP	GO:0046328	regulation of JNK cascade	3/81	141/18903	0.0227144	0.0482503	0.0228999	TNF/IL1B/APP	3
GO:0050851	BP	GO:0050851	antigen receptor-mediated signaling pathway	4/81	252/18903	0.0230753	0.048986	0.023249	MAPK1/BCL2/RELA/IKBKB	4
GO:0000086	BP	GO:0000086	G2/M transition of mitotic cell cycle	3/81	142/18903	0.0231346	0.0490809	0.0232941	APP/CDK4/CHEK2	3
GO:0002686	BP	GO:0002686	negative regulation of leukocyte migration	2/81	55/18903	0.0232574	0.0491249	0.023315	CCL2/DPP4	2
GO:0010659	BP	GO:0010659	cardiac muscle cell apoptotic process	2/81	55/18903	0.0232574	0.0491249	0.023315	TP53/NFE2L2	2
GO:0038093	BP	GO:0038093	Fc receptor signaling pathway	2/81	55/18903	0.0232574	0.0491249	0.023315	PRKCD/IKBKB	2
GO:0045668	BP	GO:0045668	negative regulation of osteoblast differentiation	2/81	55/18903	0.0232574	0.0491249	0.023315	PPARG/TNF	2
GO:1902991	BP	GO:1902991	regulation of amyloid precursor protein catabolic process	2/81	55/18903	0.0232574	0.0491249	0.023315	TNF/RELA	2
GO:1903202	BP	GO:1903202	negative regulation of oxidative stress-induced cell death	2/81	55/18903	0.0232574	0.0491249	0.023315	HSPB1/NFE2L2	2
GO:2000772	BP	GO:2000772	regulation of cellular senescence	2/81	55/18903	0.0232574	0.0491249	0.023315	TP53/PTEN	2
GO:0045727	BP	GO:0045727	positive regulation of translation	3/81	143/18903	0.023559	0.0496686	0.023573	IL6/TNF/CYP1B1	3
GO:0055123	BP	GO:0055123	digestive system development	3/81	143/18903	0.023559	0.0496686	0.023573	INSR/TNF/BCL2	3
GO:2001056	BP	GO:2001056	positive regulation of cysteine-type endopeptidase activity	3/81	143/18903	0.023559	0.0496686	0.023573	PPARG/TNF/F2R	3
GO:0045121	CC	GO:0045121	membrane raft	17/81	326/19869	1.4841e-14	1.8572e-12	1.2896e-12	INSR/SLC6A4/SLC6A3/SLC6A2/TNF/SLC2A4/ICAM1/NOS3/CAV1/PTGS2/DPP4/APP/MAPK1/OLR1/CD14/IKBKB/F2R	17
GO:0098857	CC	GO:0098857	membrane microdomain	17/81	327/19869	1.56067e-14	1.8572e-12	1.2896e-12	INSR/SLC6A4/SLC6A3/SLC6A2/TNF/SLC2A4/ICAM1/NOS3/CAV1/PTGS2/DPP4/APP/MAPK1/OLR1/CD14/IKBKB/F2R	17
GO:0005901	CC	GO:0005901	caveola	7/81	82/19869	4.27117e-08	3.38847e-06	2.35289e-06	INSR/SLC6A3/NOS3/CAV1/PTGS2/MAPK1/F2R	7
GO:0034774	CC	GO:0034774	secretory granule lumen	11/81	322/19869	7.54501e-08	3.49767e-06	2.42872e-06	TTR/CAT/EGF/APP/MPO/MAPK1/PRKCD/ALOX5/MAPK14/SLPI/LYZ	11
GO:0060205	CC	GO:0060205	cytoplasmic vesicle lumen	11/81	325/19869	8.28736e-08	3.49767e-06	2.42872e-06	TTR/CAT/EGF/APP/MPO/MAPK1/PRKCD/ALOX5/MAPK14/SLPI/LYZ	11
GO:0031983	CC	GO:0031983	vesicle lumen	11/81	327/19869	8.81766e-08	3.49767e-06	2.42872e-06	TTR/CAT/EGF/APP/MPO/MAPK1/PRKCD/ALOX5/MAPK14/SLPI/LYZ	11
GO:0044853	CC	GO:0044853	plasma membrane raft	7/81	113/19869	3.9215e-07	1.33331e-05	9.25828e-06	INSR/SLC6A3/NOS3/CAV1/PTGS2/MAPK1/F2R	7
GO:0031970	CC	GO:0031970	organelle envelope lumen	6/81	94/19869	2.32733e-06	6.9238e-05	4.80777e-05	HSD3B1/CAT/APP/BCHE/ALOX5/HSD3B2	6
GO:0005641	CC	GO:0005641	nuclear envelope lumen	3/81	10/19869	7.6729e-06	0.000202906	0.000140894	APP/BCHE/ALOX5	3
GO:0101002	CC	GO:0101002	ficolin-1-rich granule	7/81	185/19869	1.05333e-05	0.000250639	0.000174039	CAT/MMP9/MAPK1/ALOX5/MAPK14/MGAM/LTA4H	7
GO:1904813	CC	GO:1904813	ficolin-1-rich granule lumen	6/81	124/19869	1.15841e-05	0.000250639	0.000174039	CAT/MMP9/MAPK1/ALOX5/MAPK14/LTA4H	6
GO:0035578	CC	GO:0035578	azurophil granule lumen	5/81	91/19869	3.5124e-05	0.000696625	0.000483725	TTR/MPO/MAPK1/PRKCD/LYZ	5
GO:0005788	CC	GO:0005788	endoplasmic reticulum lumen	8/81	312/19869	4.02142e-05	0.000736228	0.000511225	IL6/MTTP/PTGS2/IGFBP3/APP/SPP1/MAPK1/BCHE	8
GO:0070820	CC	GO:0070820	tertiary granule	6/81	164/19869	5.61631e-05	0.000954773	0.000662978	MMP9/OLR1/MGAM/PLAU/LYZ/LTA4H	6
GO:0030139	CC	GO:0030139	endocytic vesicle	8/81	343/19869	7.81665e-05	0.00124024	0.000861203	NOS3/CAV1/DPP4/EGF/ADRB2/MPO/LDLR/GRIA2	8
GO:0009897	CC	GO:0009897	external side of plasma membrane	9/81	462/19869	0.000108908	0.00162	0.0011249	INSR/TNF/SLC2A4/ICAM1/CD40LG/CXCL10/LDLR/CD14/GRIA2	9
GO:0030666	CC	GO:0030666	endocytic vesicle membrane	6/81	194/19869	0.000141724	0.00198413	0.00137775	NOS3/CAV1/EGF/ADRB2/LDLR/GRIA2	6
GO:0032809	CC	GO:0032809	neuronal cell body membrane	3/81	29/19869	0.00022094	0.00292132	0.00202851	INSR/SLC6A3/SLC6A2	3
GO:0005790	CC	GO:0005790	smooth endoplasmic reticulum	3/81	30/19869	0.000244769	0.00306605	0.00212901	HSD3B1/APP/HSD3B2	3
GO:0044298	CC	GO:0044298	cell body membrane	3/81	32/19869	0.000297277	0.0035376	0.00245645	INSR/SLC6A3/SLC6A2	3
GO:0005925	CC	GO:0005925	focal adhesion	8/81	422/19869	0.000321866	0.00364782	0.00253298	SLC6A4/HSPB1/ICAM1/CAT/CAV1/DPP4/MAPK1/PLAU	8
GO:0030055	CC	GO:0030055	cell-substrate junction	8/81	432/19869	0.000376289	0.00379574	0.0026357	SLC6A4/HSPB1/ICAM1/CAT/CAV1/DPP4/MAPK1/PLAU	8
GO:0045177	CC	GO:0045177	apical part of cell	8/81	435/19869	0.000394005	0.00379574	0.0026357	PTEN/DPP4/ADRB2/APP/LDLR/CA2/MGAM/ABCC1	8
GO:0031968	CC	GO:0031968	organelle outer membrane	6/81	235/19869	0.00039777	0.00379574	0.0026357	PTGS2/HK2/BCL2/RAF1/MCL1/PGR	6
GO:0019867	CC	GO:0019867	outer membrane	6/81	237/19869	0.000416061	0.00379574	0.0026357	PTGS2/HK2/BCL2/RAF1/MCL1/PGR	6
GO:0005766	CC	GO:0005766	primary lysosome	5/81	155/19869	0.000430609	0.00379574	0.0026357	TTR/MPO/MAPK1/PRKCD/LYZ	5
GO:0042582	CC	GO:0042582	azurophil granule	5/81	155/19869	0.000430609	0.00379574	0.0026357	TTR/MPO/MAPK1/PRKCD/LYZ	5
GO:0005775	CC	GO:0005775	vacuolar lumen	5/81	176/19869	0.00076652	0.00651542	0.0045242	TTR/MPO/MAPK1/PRKCD/LYZ	5
GO:0043209	CC	GO:0043209	myelin sheath	3/81	47/19869	0.000930027	0.00763264	0.00529998	PTEN/CA2/BCL2	3
GO:1904724	CC	GO:1904724	tertiary granule lumen	3/81	55/19869	0.00146991	0.0116613	0.00809742	MMP9/LYZ/LTA4H	3
GO:0005741	CC	GO:0005741	mitochondrial outer membrane	5/81	207/19869	0.00157768	0.0121125	0.0084107	HK2/BCL2/RAF1/MCL1/PGR	5
GO:0031143	CC	GO:0031143	pseudopodium	2/81	18/19869	0.00240731	0.0179044	0.0124325	MAPK1/RAF1	2
GO:0005905	CC	GO:0005905	clathrin-coated pit	3/81	71/19869	0.00305612	0.0220411	0.015305	SLC2A4/APP/LDLR	3
GO:0030669	CC	GO:0030669	clathrin-coated endocytic vesicle membrane	3/81	72/19869	0.00317971	0.0222579	0.0154555	EGF/ADRB2/LDLR	3
GO:0070821	CC	GO:0070821	tertiary granule membrane	3/81	73/19869	0.00330632	0.022483	0.0156118	OLR1/MGAM/PLAU	3
GO:0090575	CC	GO:0090575	RNA polymerase II transcription regulator complex	5/81	249/19869	0.00350947	0.0232015	0.0161107	PPARG/FOS/STAT1/NFE2L2/RXRA	5
GO:0005635	CC	GO:0005635	nuclear envelope	7/81	488/19869	0.00375651	0.0241635	0.0167787	INSR/PTGS2/APP/CDK4/BCHE/ALOX5/BCL2	7
GO:0042581	CC	GO:0042581	specific granule	4/81	160/19869	0.00416581	0.0260911	0.0181172	OLR1/SLPI/PLAU/LYZ	4
GO:0005758	CC	GO:0005758	mitochondrial intermembrane space	3/81	84/19869	0.00490554	0.0299364	0.0207873	HSD3B1/CAT/HSD3B2	3
GO:0045334	CC	GO:0045334	clathrin-coated endocytic vesicle	3/81	90/19869	0.00594362	0.0353646	0.0245565	EGF/ADRB2/LDLR	3
GO:0036019	CC	GO:0036019	endolysosome	2/81	29/19869	0.00620533	0.0360212	0.0250125	PRKCD/LDLR	2
GO:0005770	CC	GO:0005770	late endosome	5/81	288/19869	0.00646168	0.0366162	0.0254257	INSR/SLC2A4/MAPK1/LDLR/F2R	5
GO:0005769	CC	GO:0005769	early endosome	6/81	414/19869	0.0068866	0.0381165	0.0264675	CAV1/ADRB2/APP/MAPK1/LDLR/F2R	6
GO:0030135	CC	GO:0030135	coated vesicle	5/81	310/19869	0.00873575	0.0468724	0.0325474	SLC2A4/EGF/ADRB2/APP/LDLR	5
GO:0016605	CC	GO:0016605	PML body	3/81	105/19869	0.00907992	0.0468724	0.0325474	TP53/PTEN/CHEK2	3
GO:0030667	CC	GO:0030667	secretory granule membrane	5/81	313/19869	0.00908376	0.0468724	0.0325474	CAV1/OLR1/CD14/MGAM/PLAU	5
GO:0034358	CC	GO:0034358	plasma lipoprotein particle	2/81	36/19869	0.00945326	0.0468724	0.0325474	PON1/LDLR	2
GO:1990777	CC	GO:1990777	lipoprotein particle	2/81	36/19869	0.00945326	0.0468724	0.0325474	PON1/LDLR	2
GO:0001221	MF	GO:0001221	transcription coregulator binding	9/81	109/18432	1.15757e-09	4.51453e-07	2.82691e-07	PPARG/FOS/ESR1/STAT1/NFE2L2/PPARD/RELA/PGR/RXRA	9
GO:0061629	MF	GO:0061629	RNA polymerase II-specific DNA-binding transcription factor binding	12/81	350/18432	3.97519e-08	7.75163e-06	4.85392e-06	PPARG/HSPB1/TP53/FOS/ESR1/STAT1/NFE2L2/PPARD/MAPK14/RELA/NFKBIA/RXRA	12
GO:0140297	MF	GO:0140297	DNA-binding transcription factor binding	13/81	476/18432	1.46343e-07	1.58837e-05	9.94604e-06	PPARG/HSPB1/TP53/FOS/ESR1/STAT1/NFE2L2/PPARD/MAPK14/BCL2/RELA/NFKBIA/RXRA	13
GO:0020037	MF	GO:0020037	heme binding	8/81	139/18432	1.72862e-07	1.58837e-05	9.94604e-06	CYP3A4/CYP1A2/NOS3/CAT/PTGS2/MPO/CYP1B1/PTGS1	8
GO:0042277	MF	GO:0042277	peptide binding	11/81	330/18432	2.03637e-07	1.58837e-05	9.94604e-06	INSR/PPARG/CAT/ADRB2/LDLR/BCHE/CD14/RELA/NFKBIA/RXRA/GRIA2	11
GO:0030546	MF	GO:0030546	signaling receptor activator activity	13/81	498/18432	2.45679e-07	1.59692e-05	9.99958e-06	IL6/TTR/TNF/ADIPOQ/CCL2/IL1B/IL4/CD40LG/CXCL10/DPP4/EGF/APP/SPP1	13
GO:0046906	MF	GO:0046906	tetrapyrrole binding	8/81	149/18432	2.95004e-07	1.6436e-05	1.02919e-05	CYP3A4/CYP1A2/NOS3/CAT/PTGS2/MPO/CYP1B1/PTGS1	8
GO:0001223	MF	GO:0001223	transcription coactivator binding	5/81	40/18432	8.43541e-07	4.11226e-05	2.57502e-05	ESR1/STAT1/PPARD/RELA/PGR	5
GO:0005125	MF	GO:0005125	cytokine activity	9/81	237/18432	9.63267e-07	4.17416e-05	2.61378e-05	IL6/TNF/ADIPOQ/CCL2/IL1B/IL4/CD40LG/CXCL10/SPP1	9
GO:0048018	MF	GO:0048018	receptor ligand activity	12/81	491/18432	1.48936e-06	5.80851e-05	3.63718e-05	IL6/TTR/TNF/ADIPOQ/CCL2/IL1B/IL4/CD40LG/CXCL10/DPP4/EGF/SPP1	12
GO:0033218	MF	GO:0033218	amide binding	11/81	408/18432	1.64966e-06	5.84879e-05	3.6624e-05	INSR/PPARG/CAT/ADRB2/LDLR/BCHE/CD14/RELA/NFKBIA/RXRA/GRIA2	11
GO:0002020	MF	GO:0002020	protease binding	7/81	139/18432	2.60301e-06	8.45978e-05	5.29735e-05	SLC6A3/TNF/TP53/PTEN/DPP4/LDLR/BCL2	7
GO:0004879	MF	GO:0004879	nuclear receptor activity	5/81	52/18432	3.19721e-06	8.9065e-05	5.57708e-05	PPARG/ESR1/PPARD/PGR/RXRA	5
GO:0098531	MF	GO:0098531	ligand-activated transcription factor activity	5/81	52/18432	3.19721e-06	8.9065e-05	5.57708e-05	PPARG/ESR1/PPARD/PGR/RXRA	5
GO:0003707	MF	GO:0003707	nuclear steroid receptor activity	4/81	24/18432	3.43923e-06	8.942e-05	5.59931e-05	ESR1/PPARD/PGR/RXRA	4
GO:0051721	MF	GO:0051721	protein phosphatase 2A binding	4/81	30/18432	8.69391e-06	0.000211914	0.000132696	SLC6A3/TP53/STAT1/BCL2	4
GO:0005126	MF	GO:0005126	cytokine receptor binding	8/81	273/18432	2.64031e-05	0.000605718	0.000379289	IL6/TNF/CCL2/IL1B/IL4/CD40LG/CXCL10/STAT1	8
GO:0015378	MF	GO:0015378	sodium:chloride symporter activity	3/81	14/18432	2.87396e-05	0.000622692	0.000389918	SLC6A4/SLC6A3/SLC6A2	3
GO:0001540	MF	GO:0001540	amyloid-beta binding	5/81	85/18432	3.60324e-05	0.000739612	0.000463131	INSR/ADRB2/LDLR/BCHE/GRIA2	5
GO:0001046	MF	GO:0001046	core promoter sequence-specific DNA binding	4/81	44/18432	4.10993e-05	0.000801436	0.000501844	TP53/FOS/STAT1/RELA	4
GO:0015373	MF	GO:0015373	anion:sodium symporter activity	3/81	17/18432	5.31808e-05	0.000987643	0.000618443	SLC6A4/SLC6A3/SLC6A2	3
GO:0005326	MF	GO:0005326	neurotransmitter transmembrane transporter activity	3/81	19/18432	7.53034e-05	0.00133492	0.000835904	SLC6A4/SLC6A3/SLC6A2	3
GO:0000979	MF	GO:0000979	RNA polymerase II core promoter sequence-specific DNA binding	3/81	20/18432	8.83118e-05	0.00143507	0.000898611	FOS/STAT1/RELA	3
GO:0015377	MF	GO:0015377	cation:chloride symporter activity	3/81	20/18432	8.83118e-05	0.00143507	0.000898611	SLC6A4/SLC6A3/SLC6A2	3
GO:0004601	MF	GO:0004601	peroxidase activity	4/81	55/18432	9.95382e-05	0.0015528	0.000972331	CAT/PTGS2/MPO/PTGS1	4
GO:0016684	MF	GO:0016684	oxidoreductase activity, acting on peroxide as acceptor	4/81	57/18432	0.00011452	0.00171779	0.00107565	CAT/PTGS2/MPO/PTGS1	4
GO:0016705	MF	GO:0016705	oxidoreductase activity, acting on paired donors, with incorporation or reduction of molecular oxygen	6/81	179/18432	0.000136964	0.00197836	0.00123881	CYP3A4/CYP1A2/NOS3/PTGS2/CYP1B1/PTGS1	6
GO:0016702	MF	GO:0016702	oxidoreductase activity, acting on single donors with incorporation of molecular oxygen, incorporation of two atoms of oxygen	3/81	24/18432	0.000154817	0.00215638	0.00135028	PTGS2/ALOX5/PTGS1	3
GO:0015296	MF	GO:0015296	anion:cation symporter activity	3/81	25/18432	0.000175372	0.00220629	0.00138154	SLC6A4/SLC6A3/SLC6A2	3
GO:0016701	MF	GO:0016701	oxidoreductase activity, acting on single donors with incorporation of molecular oxygen	3/81	25/18432	0.000175372	0.00220629	0.00138154	PTGS2/ALOX5/PTGS1	3
GO:0070330	MF	GO:0070330	aromatase activity	3/81	25/18432	0.000175372	0.00220629	0.00138154	CYP3A4/CYP1A2/CYP1B1	3
GO:0016836	MF	GO:0016836	hydro-lyase activity	4/81	65/18432	0.000191125	0.00232934	0.00145859	CYP1A2/CYP1B1/CA2/CA1	4
GO:0019902	MF	GO:0019902	phosphatase binding	6/81	195/18432	0.000218068	0.00257717	0.00161378	SLC6A3/TP53/STAT1/MAPK1/MAPK14/BCL2	6
GO:0005164	MF	GO:0005164	tumor necrosis factor receptor binding	3/81	31/18432	0.000336289	0.00374722	0.00234643	TNF/CD40LG/STAT1	3
GO:0051059	MF	GO:0051059	NF-kappaB binding	3/81	31/18432	0.000336289	0.00374722	0.00234643	PPARD/RELA/NFKBIA	3
GO:0070851	MF	GO:0070851	growth factor receptor binding	5/81	140/18432	0.000379458	0.00411079	0.0025741	IL6/IL1B/IL4/EGF/APP	5
GO:0016248	MF	GO:0016248	channel inhibitor activity	3/81	33/18432	0.00040561	0.00427535	0.00267714	CAV1/BCL2/RASA1	3
GO:0016835	MF	GO:0016835	carbon-oxygen lyase activity	4/81	80/18432	0.000424745	0.00435923	0.00272967	CYP1A2/CYP1B1/CA2/CA1	4
GO:0044389	MF	GO:0044389	ubiquitin-like protein ligase binding	7/81	318/18432	0.000496904	0.00492068	0.00308123	TP53/STAT1/BCL2/RELA/NFKBIA/KCNH2/CHEK2	7
GO:0019903	MF	GO:0019903	protein phosphatase binding	5/81	149/18432	0.000504685	0.00492068	0.00308123	SLC6A3/TP53/STAT1/MAPK14/BCL2	5
GO:0016209	MF	GO:0016209	antioxidant activity	4/81	85/18432	0.000534813	0.00508725	0.00318554	CAT/PTGS2/MPO/PTGS1	4
GO:0008395	MF	GO:0008395	steroid hydroxylase activity	3/81	38/18432	0.000617312	0.00573219	0.00358939	CYP3A4/CYP1A2/CYP1B1	3
GO:0016712	MF	GO:0016712	oxidoreductase activity, acting on paired donors, with incorporation or reduction of molecular oxygen, reduced flavin or flavoprotein as one donor, and incorporation of one atom of oxygen	3/81	40/18432	0.000718424	0.00651594	0.00408015	CYP3A4/CYP1A2/CYP1B1	3
GO:0046982	MF	GO:0046982	protein heterodimerization activity	7/81	341/18432	0.000750818	0.00665498	0.00416722	TP53/CAV1/MTTP/BCL2/IKBKB/TOP2A/MCL1	7
GO:0031406	MF	GO:0031406	carboxylic acid binding	5/81	171/18432	0.000940367	0.00813961	0.00509687	PPARG/ADIPOQ/NOS3/PPARD/RXRA	5
GO:0004252	MF	GO:0004252	serine-type endopeptidase activity	5/81	174/18432	0.00101641	0.00813961	0.00509687	MMP9/DPP4/MMP3/PRSS1/PLAU	5
GO:0016725	MF	GO:0016725	oxidoreductase activity, acting on CH or CH2 groups	2/81	11/18432	0.00102246	0.00813961	0.00509687	CYP3A4/CYP1A2	2
GO:0070513	MF	GO:0070513	death domain binding	2/81	11/18432	0.00102246	0.00813961	0.00509687	BCL2/MCL1	2
GO:0005496	MF	GO:0005496	steroid binding	4/81	101/18432	0.00102267	0.00813961	0.00509687	CYP3A4/CAV1/ESR1/PGR	4
GO:0106310	MF	GO:0106310	protein serine kinase activity	7/81	363/18432	0.00108092	0.00843116	0.00527943	CDK4/MAPK1/PRKCD/MAPK14/IKBKB/RAF1/CHEK2	7
GO:0004497	MF	GO:0004497	monooxygenase activity	4/81	104/18432	0.00114032	0.00872006	0.00546034	CYP3A4/CYP1A2/NOS3/CYP1B1	4
GO:0032813	MF	GO:0032813	tumor necrosis factor receptor superfamily binding	3/81	49/18432	0.00130217	0.00969472	0.00607065	TNF/CD40LG/STAT1	3
GO:0008353	MF	GO:0008353	RNA polymerase II CTD heptapeptide repeat kinase activity	2/81	13/18432	0.00144178	0.00969472	0.00607065	CDK4/MAPK1	2
GO:0031994	MF	GO:0031994	insulin-like growth factor I binding	2/81	13/18432	0.00144178	0.00969472	0.00607065	INSR/IGFBP3	2
GO:0043176	MF	GO:0043176	amine binding	2/81	13/18432	0.00144178	0.00969472	0.00607065	SLC6A4/SLC6A3	2
GO:0043560	MF	GO:0043560	insulin receptor substrate binding	2/81	13/18432	0.00144178	0.00969472	0.00607065	INSR/PRKCD	2
GO:0050998	MF	GO:0050998	nitric-oxide synthase binding	2/81	13/18432	0.00144178	0.00969472	0.00607065	SLC6A4/CAV1	2
GO:1901338	MF	GO:1901338	catecholamine binding	2/81	13/18432	0.00144178	0.00969472	0.00607065	SLC6A3/ADRB2	2
GO:0008236	MF	GO:0008236	serine-type peptidase activity	5/81	192/18432	0.00157246	0.0103942	0.00650868	MMP9/DPP4/MMP3/PRSS1/PLAU	5
GO:0140296	MF	GO:0140296	general transcription initiation factor binding	3/81	53/18432	0.00163495	0.010453	0.00654546	TP53/ESR1/RELA	3
GO:1901618	MF	GO:1901618	organic hydroxy compound transmembrane transporter activity	3/81	53/18432	0.00163495	0.010453	0.00654546	SLC6A4/SLC6A3/SLC6A2	3
GO:0004089	MF	GO:0004089	carbonate dehydratase activity	2/81	14/18432	0.00167729	0.0105159	0.00658483	CA2/CA1	2
GO:0017171	MF	GO:0017171	serine hydrolase activity	5/81	196/18432	0.00172152	0.0105159	0.00658483	MMP9/DPP4/MMP3/PRSS1/PLAU	5
GO:0015459	MF	GO:0015459	potassium channel regulator activity	3/81	54/18432	0.00172568	0.0105159	0.00658483	CAV1/ADRB2/RASA1	3
GO:0005041	MF	GO:0005041	low-density lipoprotein particle receptor activity	2/81	15/18432	0.00192982	0.0112333	0.00703407	LDLR/OLR1	2
GO:0016863	MF	GO:0016863	intramolecular oxidoreductase activity, transposing C=C bonds	2/81	15/18432	0.00192982	0.0112333	0.00703407	HSD3B1/HSD3B2	2
GO:0036041	MF	GO:0036041	long-chain fatty acid binding	2/81	15/18432	0.00192982	0.0112333	0.00703407	PPARG/PPARD	2
GO:0031625	MF	GO:0031625	ubiquitin protein ligase binding	6/81	299/18432	0.00203064	0.0116463	0.00729272	TP53/BCL2/RELA/NFKBIA/KCNH2/CHEK2	6
GO:0004707	MF	GO:0004707	MAP kinase activity	2/81	16/18432	0.00219923	0.0124304	0.00778371	MAPK1/MAPK14	2
GO:0019887	MF	GO:0019887	protein kinase regulator activity	5/81	218/18432	0.00273335	0.0150897	0.00944891	HSPB1/CD40LG/CXCL10/EGF/CDK4	5
GO:0004708	MF	GO:0004708	MAP kinase kinase activity	2/81	18/18432	0.00278809	0.0150897	0.00944891	MAPK1/MAPK14	2
GO:0030228	MF	GO:0030228	lipoprotein particle receptor activity	2/81	18/18432	0.00278809	0.0150897	0.00944891	LDLR/OLR1	2
GO:0004674	MF	GO:0004674	protein serine/threonine kinase activity	7/81	430/18432	0.00282449	0.0150897	0.00944891	CDK4/MAPK1/PRKCD/MAPK14/IKBKB/RAF1/CHEK2	7
GO:0097110	MF	GO:0097110	scaffold protein binding	3/81	66/18432	0.00306562	0.0160238	0.0100338	NOS3/IKBKB/KCNH2	3
GO:0005520	MF	GO:0005520	insulin-like growth factor binding	2/81	19/18432	0.00310724	0.0160238	0.0100338	INSR/IGFBP3	2
GO:0043177	MF	GO:0043177	organic acid binding	4/81	137/18432	0.00312258	0.0160238	0.0100338	PPARG/NOS3/PPARD/RXRA	4
GO:0016922	MF	GO:0016922	nuclear receptor binding	4/81	139/18432	0.00328928	0.01666	0.0104322	PPARG/ESR1/STAT1/RXRA	4
GO:0042379	MF	GO:0042379	chemokine receptor binding	3/81	71/18432	0.00376931	0.0188465	0.0118013	CCL2/CXCL10/STAT1	3
GO:0016247	MF	GO:0016247	channel regulator activity	4/81	145/18432	0.00382562	0.018886	0.011826	CAV1/ADRB2/BCL2/RASA1	4
GO:0052689	MF	GO:0052689	carboxylic ester hydrolase activity	4/81	152/18432	0.00452292	0.0214832	0.0134524	PON1/BCHE/CA2/CA1	4
GO:0035035	MF	GO:0035035	histone acetyltransferase binding	2/81	23/18432	0.00454525	0.0214832	0.0134524	TP53/STAT1	2
GO:0015370	MF	GO:0015370	solute:sodium symporter activity	3/81	76/18432	0.00456398	0.0214832	0.0134524	SLC6A4/SLC6A3/SLC6A2	3
GO:0019207	MF	GO:0019207	kinase regulator activity	5/81	246/18432	0.00457207	0.0214832	0.0134524	HSPB1/CD40LG/CXCL10/EGF/CDK4	5
GO:0005506	MF	GO:0005506	iron ion binding	4/81	153/18432	0.00462905	0.021492	0.0134579	CYP3A4/CYP1A2/CYP1B1/ALOX5	4
GO:0001618	MF	GO:0001618	virus receptor activity	3/81	77/18432	0.00473412	0.0217213	0.0136014	ICAM1/DPP4/LDLR	3
GO:0140272	MF	GO:0140272	exogenous protein binding	3/81	78/18432	0.00490806	0.0219708	0.0137577	ICAM1/DPP4/LDLR	3
GO:0070412	MF	GO:0070412	R-SMAD binding	2/81	24/18432	0.00494438	0.0219708	0.0137577	PPARG/FOS	2
GO:0005178	MF	GO:0005178	integrin binding	4/81	156/18432	0.00495751	0.0219708	0.0137577	ICAM1/IL1B/CD40LG/SPP1	4
GO:0015103	MF	GO:0015103	inorganic anion transmembrane transporter activity	4/81	159/18432	0.00530128	0.0232227	0.0145416	SLC6A4/SLC6A3/SLC6A2/ABCC1	4
GO:0001091	MF	GO:0001091	RNA polymerase II general transcription initiation factor binding	2/81	25/18432	0.00535908	0.0232227	0.0145416	TP53/ESR1	2
GO:0033293	MF	GO:0033293	monocarboxylic acid binding	3/81	81/18432	0.00545288	0.0233695	0.0146335	PPARG/PPARD/RXRA	3
GO:0038024	MF	GO:0038024	cargo receptor activity	3/81	82/18432	0.00564224	0.0239182	0.0149771	INSR/LDLR/OLR1	3
GO:0051117	MF	GO:0051117	ATPase binding	3/81	85/18432	0.00623383	0.0261419	0.0163695	CAV1/ESR1/PGR	3
GO:0015101	MF	GO:0015101	organic cation transmembrane transporter activity	2/81	29/18432	0.00717072	0.0297509	0.0186294	SLC6A3/SLC6A2	2
GO:0051213	MF	GO:0051213	dioxygenase activity	3/81	93/18432	0.00798752	0.0324493	0.0203191	PTGS2/ALOX5/PTGS1	3
GO:0140678	MF	GO:0140678	molecular function inhibitor activity	3/81	93/18432	0.00798752	0.0324493	0.0203191	CAV1/BCL2/RASA1	3
GO:0033764	MF	GO:0033764	steroid dehydrogenase activity, acting on the CH-OH group of donors, NAD or NADP as acceptor	2/81	31/18432	0.00816631	0.0328336	0.0205598	HSD3B1/HSD3B2	2
GO:0008200	MF	GO:0008200	ion channel inhibitor activity	2/81	32/18432	0.00868607	0.034567	0.0216452	CAV1/RASA1	2
GO:0042805	MF	GO:0042805	actinin binding	2/81	36/18432	0.0109084	0.0429725	0.0269086	PPARG/RELA	2
GO:0004175	MF	GO:0004175	endopeptidase activity	6/81	426/18432	0.011129	0.0434029	0.0271781	MMP9/DPP4/MMP3/PRSS1/PLAU/CASP7	6
GO:0047485	MF	GO:0047485	protein N-terminus binding	3/81	106/18432	0.0114021	0.0435405	0.0272642	SLC6A3/TP53/RELA	3
GO:0016829	MF	GO:0016829	lyase activity	4/81	199/18432	0.0114936	0.0435405	0.0272642	CYP1A2/CYP1B1/CA2/CA1	4
GO:0016229	MF	GO:0016229	steroid dehydrogenase activity	2/81	37/18432	0.0114992	0.0435405	0.0272642	HSD3B1/HSD3B2	2
GO:0015108	MF	GO:0015108	chloride transmembrane transporter activity	3/81	107/18432	0.0116945	0.0438543	0.0274607	SLC6A4/SLC6A3/SLC6A2	3
GO:0015294	MF	GO:0015294	solute:cation symporter activity	3/81	109/18432	0.0122921	0.0456564	0.0285891	SLC6A4/SLC6A3/SLC6A2	3
GO:0004177	MF	GO:0004177	aminopeptidase activity	2/81	39/18432	0.0127219	0.0468071	0.0293097	DPP4/LTA4H	2
GO:0016709	MF	GO:0016709	oxidoreductase activity, acting on paired donors, with incorporation or reduction of molecular oxygen, NAD(P)H as one donor, and incorporation of one atom of oxygen	2/81	40/18432	0.0133537	0.0486723	0.0304777	CYP3A4/NOS3	2
