# Supplementary material for: Exploring the molecular mechanism of Xuebifang in the treatment of diabetic peripheral neuropathy based on bioinformatics and network pharmacology
Source: Front Endocrinol (Lausanne). 2024 Feb 8;15:1275816. doi: 10.3389/fendo.2024.1275816 (PMC10881818; doi:10.3389/fendo.2024.1275816)
Supplement: Supplementary file 6 [file Table_6.xlsx]

## Sheet: Sheet1
ID	Description	GeneRatio	BgRatio	pvalue	p.adjust	qvalue	geneID	Count
hsa05417	Lipid and atherosclerosis	24/77	215/8388	2.97e-20	6.98e-18	2.5e-18	3569/5468/7124/7157/6347/3383/3553/4846/4318/959/2353/5594/4780/3949/4314/4973/929/1432/596/5970/3551/4792/840/6256	24
hsa04668	TNF signaling pathway	16/77	114/8388	3.17e-15	2.74e-13	9.8e-14	3569/7124/6347/3383/3553/4318/3627/5743/2353/5594/4314/1432/5970/3551/4792/840	16
hsa04657	IL-17 signaling pathway	15/77	94/8388	3.49e-15	2.74e-13	9.8e-14	3569/7124/6347/3553/3565/4318/3627/5743/2353/5594/4314/1432/5970/3551/4792	15
hsa04933	AGE-RAGE signaling pathway in diabetic complications	13/77	100/8388	4.33e-12	2.55e-10	9.13e-11	3569/7124/6347/3383/3553/4846/1019/6772/5594/5580/1432/596/5970	13
hsa04620	Toll-like receptor signaling pathway	13/77	104/8388	7.25e-12	3.41e-10	1.22e-10	3569/7124/3553/3627/2353/6696/6772/5594/929/1432/5970/3551/4792	13
hsa05418	Fluid shear stress and atherosclerosis	14/77	139/8388	2.1e-11	8.21e-10	2.94e-10	7124/7157/6347/3383/3553/4846/857/4318/2353/4780/1432/596/5970/3551	14
hsa05215	Prostate cancer	12/77	97/8388	5.65e-11	1.9e-09	6.8e-10	7157/4318/5728/1950/5594/4314/596/5970/3551/4792/5894/5328	12
hsa04625	C-type lectin receptor signaling pathway	12/77	104/8388	1.3e-10	3.83e-09	1.37e-09	3569/7124/3553/5743/6772/5594/5580/1432/5970/3551/4792/5894	12
hsa05164	Influenza A	14/77	171/8388	3.46e-10	9.03e-09	3.24e-09	3569/7124/6347/3383/3553/3627/1019/6772/5594/5644/5970/3551/4792/5894	14
hsa05140	Leishmaniasis	10/77	77/8388	1.56e-09	3.33e-08	1.19e-08	7124/3553/3565/5743/2353/6772/5594/1432/5970/4792	10
hsa04064	NF-kappa B signaling pathway	11/77	104/8388	2.11e-09	3.54e-08	1.27e-08	7124/3383/3553/959/5743/929/596/5970/3551/4792/5328	11
hsa04660	T cell receptor signaling pathway	11/77	104/8388	2.11e-09	3.54e-08	1.27e-08	7124/3565/959/2353/1019/5594/1432/5970/3551/4792/5894	11
hsa04659	Th17 cell differentiation	11/77	108/8388	3.16e-09	4.96e-08	1.78e-08	3569/3553/3565/2353/6772/5594/1432/5970/3551/4792/6256	11
hsa05145	Toxoplasmosis	11/77	112/8388	4.67e-09	6.87e-08	2.46e-08	7124/959/6772/5594/3949/240/1432/596/5970/3551/4792	11
hsa05235	PD-L1 expression and PD-1 checkpoint pathway in cancer	10/77	89/8388	6.63e-09	8.95e-08	3.21e-08	5728/1950/2353/6772/5594/1432/5970/3551/4792/5894	10
hsa04930	Type II diabetes mellitus	8/77	46/8388	6.86e-09	8.95e-08	3.21e-08	3643/7124/6517/9370/5594/5580/3099/3551	8
hsa05208	Chemical carcinogenesis - reactive oxygen species	14/77	223/8388	1.12e-08	1.38e-07	4.95e-08	1544/847/5728/1950/2353/5594/5580/4780/1545/1432/5970/3551/4792/5894	14
hsa04932	Non-alcoholic fatty liver disease	12/77	155/8388	1.35e-08	1.58e-07	5.66e-08	3569/3643/5468/7124/9370/3553/2353/1432/5970/3551/840/6256	12
hsa04151	PI3K-Akt signaling pathway	17/77	354/8388	1.41e-08	1.58e-07	5.66e-08	3569/3643/7157/4846/3565/5728/1950/1019/6696/5594/596/5970/3551/5894/4170/6256/2149	17
hsa04621	NOD-like receptor signaling pathway	12/77	186/8388	1.04e-07	8.58e-07	3.08e-07	3569/7124/6347/3553/6772/5594/5580/1432/596/5970/3551/4792	12
hsa05163	Human cytomegalovirus infection	13/77	225/8388	1.06e-07	8.58e-07	3.08e-07	3569/7124/7157/6347/3553/5743/1019/5594/1432/5970/3551/4792/5894	13
hsa04071	Sphingolipid signaling pathway	10/77	121/8388	1.3e-07	1.02e-06	3.66e-07	7124/7157/4846/5728/5594/1432/596/5970/5894/4363	10
hsa05222	Small cell lung cancer	9/77	92/8388	1.35e-07	1.02e-06	3.67e-07	7157/5728/5743/1019/596/5970/3551/4792/6256	9
hsa05171	Coronavirus disease - COVID-19	13/77	232/8388	1.52e-07	1.11e-06	3.99e-07	3569/7124/6347/3553/3627/2353/6772/5594/4314/1432/5970/3551/4792	13
hsa04380	Osteoclast differentiation	10/77	128/8388	2.22e-07	1.58e-06	5.67e-07	5468/7124/3553/2353/6772/5594/1432/5970/3551/4792	10
hsa01522	Endocrine resistance	9/77	98/8388	2.34e-07	1.62e-06	5.8e-07	7157/4318/2353/2099/1019/5594/1432/596/5894	9
hsa01523	Antifolate resistance	6/77	30/8388	2.45e-07	1.64e-06	5.89e-07	3569/7124/3553/5970/3551/4363	6
hsa05169	Epstein-Barr virus infection	12/77	202/8388	2.56e-07	1.67e-06	5.98e-07	3569/7124/7157/3383/3627/1019/6772/1432/596/5970/3551/4792	12
hsa04068	FoxO signaling pathway	10/77	131/8388	2.76e-07	1.75e-06	6.29e-07	3569/3643/6517/847/5728/1950/5594/1432/3551/5894	10
hsa05132	Salmonella infection	13/77	249/8388	3.44e-07	2.1e-06	7.53e-07	3569/7124/3553/2353/5594/929/1432/596/5970/3551/4792/5894/840	13
hsa04913	Ovarian steroidogenesis	7/77	51/8388	3.49e-07	2.1e-06	7.53e-07	3283/3643/5743/3949/1545/240/3284	7
hsa05212	Pancreatic cancer	8/77	76/8388	3.97e-07	2.33e-06	8.37e-07	7157/1950/1019/6772/5594/5970/3551/5894	8
hsa05135	Yersinia infection	10/77	137/8388	4.2e-07	2.41e-06	8.63e-07	3569/7124/6347/3553/2353/5594/1432/5970/3551/4792	10
hsa05162	Measles	10/77	139/8388	4.81e-07	2.69e-06	9.65e-07	3569/7157/3553/2353/1019/6772/596/5970/3551/4792	10
hsa04010	MAPK signaling pathway	14/77	302/8388	4.94e-07	2.7e-06	9.67e-07	3643/7124/3315/7157/3553/1950/2353/5594/929/1432/5970/3551/5921/5894	14
hsa04936	Alcoholic liver disease	10/77	142/8388	5.87e-07	3.13e-06	1.12e-06	3569/7124/9370/3553/929/1432/5970/3551/4792/126	10
hsa05166	Human T-cell leukemia virus 1 infection	12/77	222/8388	7.07e-07	3.69e-06	1.32e-06	3569/7124/7157/3383/5728/2353/1019/5594/5970/3551/4792/11200	12
hsa05134	Legionellosis	7/77	57/8388	7.62e-07	3.89e-06	1.4e-06	3569/7124/3553/929/5970/4792/840	7
hsa04722	Neurotrophin signaling pathway	9/77	119/8388	1.23e-06	6.17e-06	2.21e-06	7157/5594/5580/1432/596/5970/3551/4792/5894	9
hsa05202	Transcriptional misregulation in cancer	11/77	193/8388	1.28e-06	6.26e-06	2.24e-06	3569/5468/7157/4318/3486/4353/4314/929/5970/5328/6256	11
hsa04218	Cellular senescence	10/77	156/8388	1.4e-06	6.7e-06	2.4e-06	3569/7157/5728/3486/1019/5594/1432/5970/5894/11200	10
hsa05130	Pathogenic Escherichia coli infection	11/77	197/8388	1.57e-06	7.36e-06	2.64e-06	3569/7124/3553/2353/5594/1432/5970/3551/4792/840/2149	11
hsa05219	Bladder cancer	6/77	41/8388	1.71e-06	7.88e-06	2.82e-06	7157/4318/1950/1019/5594/5894	6
hsa04658	Th1 and Th2 cell differentiation	8/77	92/8388	1.74e-06	7.88e-06	2.82e-06	3565/2353/6772/5594/1432/5970/3551/4792	8
hsa05131	Shigellosis	12/77	247/8388	2.19e-06	9.7e-06	3.48e-06	7124/7157/3553/5594/5580/929/1432/3099/596/5970/3551/4792	12
hsa05221	Acute myeloid leukemia	7/77	67/8388	2.33e-06	1.01e-05	3.63e-06	4353/5594/5467/929/5970/3551/5894	7
hsa04920	Adipocytokine signaling pathway	7/77	69/8388	2.85e-06	1.22e-05	4.36e-06	7124/6517/9370/5970/3551/4792/6256	7
hsa04917	Prolactin signaling pathway	7/77	70/8388	3.14e-06	1.32e-05	4.72e-06	2353/2099/6772/5594/1432/5970/5894	7
hsa04915	Estrogen signaling pathway	9/77	138/8388	4.25e-06	1.75e-05	6.28e-06	4846/4318/2353/2099/5594/5580/596/5894/5241	9
hsa04623	Cytosolic DNA-sensing pathway	7/77	75/8388	5.01e-06	2.03e-05	7.28e-06	3569/3553/3627/5970/3551/4792/840	7
hsa05152	Tuberculosis	10/77	180/8388	5.1e-06	2.03e-05	7.28e-06	3569/7124/3553/6772/5594/929/1432/596/5970/5894	10
hsa05220	Chronic myeloid leukemia	7/77	76/8388	5.48e-06	2.15e-05	7.69e-06	7157/1019/5594/5970/3551/4792/5894	7
hsa05144	Malaria	6/77	50/8388	5.66e-06	2.18e-05	7.82e-06	3569/7124/6347/3383/3553/959	6
hsa04066	HIF-1 signaling pathway	8/77	109/8388	6.28e-06	2.38e-05	8.53e-06	3569/3643/4846/1950/5594/3099/596/5970	8
hsa05224	Breast cancer	9/77	147/8388	7.14e-06	2.66e-05	9.55e-06	7157/5728/1950/2353/2099/1019/5594/5894/5241	9
hsa04370	VEGF signaling pathway	6/77	59/8388	1.5e-05	5.52e-05	1.98e-05	3315/4846/5743/5594/1432/5894	6
hsa05323	Rheumatoid arthritis	7/77	93/8388	2.1e-05	7.58e-05	2.72e-05	3569/7124/6347/3383/3553/2353/4314	7
hsa04926	Relaxin signaling pathway	8/77	129/8388	2.18e-05	7.75e-05	2.78e-05	4846/4318/2353/5594/1432/5970/4792/5894	8
hsa05206	MicroRNAs in cancer	12/77	310/8388	2.23e-05	7.82e-05	2.8e-05	7157/4318/5728/5743/5594/1545/596/3551/5894/5328/4363/4170	12
hsa05321	Inflammatory bowel disease	6/77	65/8388	2.64e-05	9.12e-05	3.27e-05	3569/7124/3553/3565/6772/5970	6
hsa04664	Fc epsilon RI signaling pathway	6/77	68/8388	3.42e-05	0.000116584	4.18e-05	7124/3565/5594/240/1432/5894	6
hsa05165	Human papillomavirus infection	12/77	331/8388	4.26e-05	0.000142924	5.12e-05	7124/7157/5728/5743/1950/1019/6696/6772/5594/5970/3551/5894	12
hsa04622	RIG-I-like receptor signaling pathway	6/77	71/8388	4.38e-05	0.000145058	5.2e-05	7124/3627/1432/5970/3551/4792	6
hsa05218	Melanoma	6/77	72/8388	4.75e-05	0.000152796	5.48e-05	7157/5728/1950/1019/5594/5894	6
hsa05223	Non-small cell lung cancer	6/77	72/8388	4.75e-05	0.000152796	5.48e-05	7157/1950/1019/5594/5894/6256	6
hsa04115	p53 signaling pathway	6/77	73/8388	5.13e-05	0.000163042	5.84e-05	7157/5728/3486/1019/596/11200	6
hsa05214	Glioma	6/77	75/8388	5.99e-05	0.000186151	6.67e-05	7157/5728/1950/1019/5594/5894	6
hsa04062	Chemokine signaling pathway	9/77	192/8388	6.02e-05	0.000186151	6.67e-05	6347/3627/6772/5594/5580/5970/3551/4792/5894	9
hsa01521	EGFR tyrosine kinase inhibitor resistance	6/77	79/8388	8.03e-05	0.00024495	8.78e-05	3569/5728/1950/5594/596/5894	6
hsa04726	Serotonergic synapse	7/77	115/8388	8.26e-05	0.000248809	8.92e-05	6532/5743/351/5594/240/5742/5894	7
hsa05022	Pathways of neurodegeneration - multiple diseases	14/77	476/8388	9.16e-05	0.000272352	9.76e-05	3569/6531/7124/3553/847/5743/351/5594/1432/596/5970/5894/840/2891	14
hsa05205	Proteoglycans in cancer	9/77	205/8388	9.99e-05	0.000293365	0.000105125	7124/7157/857/4318/2099/5594/1432/5894/5328	9
hsa04662	B cell receptor signaling pathway	6/77	84/8388	0.000113188	0.000328385	0.000117674	2353/5594/5970/3551/4792/5894	6
hsa05210	Colorectal cancer	6/77	86/8388	0.000129033	0.000365477	0.000130966	7157/1950/2353/5594/596/5894	6
hsa05170	Human immunodeficiency virus 1 infection	9/77	212/8388	0.000129083	0.000365477	0.000130966	7124/2353/5594/1432/596/5970/3551/4792/5894	9
hsa04211	Longevity regulating pathway	6/77	89/8388	0.000156052	0.000436573	0.000156443	3643/5468/9370/7157/847/5970	6
hsa05213	Endometrial cancer	5/77	58/8388	0.000179206	0.000495451	0.000177541	7157/5728/1950/5594/5894	5
hsa00140	Steroid hormone biosynthesis	5/77	62/8388	0.000245956	0.000672088	0.000240838	3283/1576/1544/1545/3284	5
hsa05146	Amoebiasis	6/77	102/8388	0.000329091	0.000888924	0.000318539	3569/7124/3315/3553/929/5970	6
hsa05143	African trypanosomiasis	4/77	37/8388	0.000344552	0.000909773	0.000326011	3569/7124/3383/3553	4
hsa05216	Thyroid cancer	4/77	37/8388	0.000344552	0.000909773	0.000326011	5468/7157/5594/6256	4
hsa05230	Central carbon metabolism in cancer	5/77	70/8388	0.000434508	0.00113455	0.000406557	7157/5728/5594/3099/5894	5
hsa05415	Diabetic cardiomyopathy	8/77	203/8388	0.000515416	0.00133102	0.000476961	3643/6517/4846/4318/5728/5580/1432/5970	8
hsa03320	PPAR signaling pathway	5/77	75/8388	0.000597936	0.00152734	0.00054731	5468/9370/4973/5467/6256	5
hsa05010	Alzheimer disease	11/77	384/8388	0.00070313	0.00177673	0.000636677	3569/3643/7124/3553/5743/351/5594/5970/3551/5894/840	11
hsa04935	Growth hormone synthesis, secretion and action	6/77	120/8388	0.000783656	0.00194696	0.000697678	3486/2353/6772/5594/1432/5894	6
hsa04630	JAK-STAT signaling pathway	7/77	166/8388	0.000787068	0.00194696	0.000697678	3569/3565/1950/6772/596/5894/4170	7
hsa04919	Thyroid hormone signaling pathway	6/77	121/8388	0.0008186	0.00200387	0.00071807	7157/2099/6772/5594/5894/6256	6
hsa04024	cAMP signaling pathway	8/77	225/8388	0.0010127	0.00245344	0.000879171	154/2353/5594/5970/4792/5894/2149/2891	8
hsa04910	Insulin signaling pathway	6/77	137/8388	0.0015593	0.00373915	0.0013399	3643/6517/5594/3099/3551/5894	6
hsa04923	Regulation of lipolysis in adipocytes	4/77	58/8388	0.00191369	0.00454261	0.00162781	3643/5743/154/5742	4
hsa04640	Hematopoietic cell lineage	5/77	99/8388	0.00208902	0.0049092	0.00175917	3569/7124/3553/3565/929	5
hsa00590	Arachidonic acid metabolism	4/77	61/8388	0.00230557	0.00536444	0.00192231	5743/240/5742/4048	4
hsa05226	Gastric cancer	6/77	149/8388	0.00238799	0.00550175	0.00197151	7157/1950/5594/596/5894/6256	6
hsa04510	Focal adhesion	7/77	203/8388	0.00251621	0.00574087	0.0020572	857/5728/1950/6696/5594/596/5894	7
hsa05310	Asthma	3/77	31/8388	0.00277913	0.00627977	0.00225031	7124/3565/959	3
hsa04928	Parathyroid hormone synthesis, secretion and action	5/77	106/8388	0.00281648	0.00630354	0.00225883	2353/5594/596/5894/6256	5
hsa04150	mTOR signaling pathway	6/77	156/8388	0.00300432	0.00666052	0.00238675	3643/7124/5728/5594/3551/5894	6
hsa05204	Chemical carcinogenesis - DNA adducts	4/77	69/8388	0.00361425	0.00793783	0.00284446	1576/1544/5743/1545	4
hsa05120	Epithelial cell signaling in Helicobacter pylori infection	4/77	70/8388	0.00380696	0.00828366	0.00296839	1432/5970/3551/4792	4
hsa05225	Hepatocellular carcinoma	6/77	168/8388	0.00432864	0.00933239	0.00334419	7157/5728/1019/5594/4780/5894	6
hsa01524	Platinum drug resistance	4/77	73/8388	0.00442672	0.00945708	0.00338888	7157/5594/596/7153	4
hsa05330	Allograft rejection	3/77	38/8388	0.00498144	0.0105463	0.00377918	7124/3565/959	3
hsa04611	Platelet activation	5/77	124/8388	0.00550833	0.0115577	0.0041416	4846/5594/1432/5742/2149	5
hsa00980	Metabolism of xenobiotics by cytochrome P450	4/77	78/8388	0.00560509	0.0116566	0.00417706	1576/1544/1545/126	4
hsa04014	Ras signaling pathway	7/77	236/8388	0.00576382	0.0118816	0.00425767	3643/1950/5594/5970/3551/5921/5894	7
hsa00380	Tryptophan metabolism	3/77	42/8388	0.00660355	0.0133779	0.00479386	1544/847/1545	3
hsa05332	Graft-versus-host disease	3/77	42/8388	0.00660355	0.0133779	0.00479386	3569/7124/3553	3
hsa04976	Bile secretion	4/77	89/8388	0.00889594	0.0178679	0.00640284	1576/3949/760/6256	4
hsa04140	Autophagy - animal	5/77	141/8388	0.0093794	0.0186793	0.00669359	5728/5594/5580/596/5894	5
hsa04672	Intestinal immune network for IgA production	3/77	49/8388	0.0101238	0.0198257	0.0071044	3569/3565/959	3
hsa05030	Cocaine addiction	3/77	49/8388	0.0101238	0.0198257	0.0071044	6531/5970/2891	3
hsa00910	Nitrogen metabolism	2/77	17/8388	0.0103467	0.0199366	0.00714414	760/759	2
hsa04912	GnRH signaling pathway	4/77	93/8388	0.0103501	0.0199366	0.00714414	5594/5580/1432/5894	4
hsa04072	Phospholipase D signaling pathway	5/77	148/8388	0.0114141	0.0218075	0.00781455	3643/1950/5594/5894/2149	5
hsa05020	Prion disease	7/77	273/8388	0.0123612	0.0231923	0.0083108	3569/7124/3553/857/5594/5580/1432	7
hsa05231	Choline metabolism in cancer	4/77	98/8388	0.0123739	0.0231923	0.0083108	1950/2353/5594/5894	4
hsa04015	Rap1 signaling pathway	6/77	210/8388	0.012435	0.0231923	0.0083108	3643/1950/5594/1432/5894/2149	6
hsa04061	Viral protein interaction with cytokine and cytokine receptor	4/77	100/8388	0.0132496	0.024517	0.00878549	3569/7124/6347/3627	4
hsa04921	Oxytocin signaling pathway	5/77	154/8388	0.013383	0.0245704	0.00880461	4846/5743/2353/5594/5894	5
hsa04934	Cushing syndrome	5/77	155/8388	0.0137321	0.0250159	0.00896426	3283/1019/5594/3949/3284	5
hsa04914	Progesterone-mediated oocyte maturation	4/77	102/8388	0.014164	0.0256041	0.00917505	5594/1432/5894/5241	4
hsa04730	Long-term depression	3/77	60/8388	0.0175031	0.0311608	0.0111662	5594/5894/2891	3
hsa05416	Viral myocarditis	3/77	60/8388	0.0175031	0.0311608	0.0111662	3383/857/959	3
hsa04060	Cytokine-cytokine receptor interaction	7/77	295/8388	0.018237	0.0322232	0.011547	3569/7124/6347/3553/3565/959/3627	7
hsa04022	cGMP-PKG signaling pathway	5/77	167/8388	0.0184109	0.0322878	0.0115701	3643/4846/154/5594/5894	5
hsa04929	GnRH secretion	3/77	64/8388	0.020764	0.0361448	0.0129522	6696/5594/5894	3
hsa04927	Cortisol synthesis and secretion	3/77	65/8388	0.021628	0.0373718	0.0133919	3283/3949/3284	3
hsa04720	Long-term potentiation	3/77	67/8388	0.0234143	0.0401632	0.0143922	5594/5894/2891	3
hsa00830	Retinol metabolism	3/77	68/8388	0.0243367	0.041443	0.0148508	1576/1544/126	3
hsa04152	AMPK signaling pathway	4/77	121/8388	0.0248735	0.0420524	0.0150692	3643/5468/6517/9370	4
hsa05031	Amphetamine addiction	3/77	69/8388	0.0252787	0.042432	0.0152052	6531/2353/2891	3
hsa00982	Drug metabolism - cytochrome P450	3/77	72/8388	0.0282213	0.0470355	0.0168548	1576/1544/126	3
hsa04613	Neutrophil extracellular trap formation	5/77	190/8388	0.0300929	0.0498016	0.017846	4353/5594/1432/5970/5894	5
